# Supplementary material for: Functional screening of lysosomal storage disorder genes identifies modifiers of alpha-synuclein neurotoxicity
Source: PLoS Genet. 2023 May 18;19(5):e1010760. doi: 10.1371/journal.pgen.1010760 (PMC10231792; doi:10.1371/journal.pgen.1010760)
Supplement: S1 Table — The multi-marker analysis of genomic annotation (MAGMA) tool [17] was used to test for enrichment among LSD gene sets (top) or 51 separate genes (bottom). As a sensitivity analysis, the LSD gene set tests were repeated following exclusion of either GBA or the top 3 genes (GBA, SCARB2, IDUA). (XLSX) [file pgen.1010760.s010.xlsx]

## Sheet: Table S1
GENE SET	NGENES	BETA	SE	P
ALL LSD	51	0.42908	0.1407	0.0011477
- GBA	50	0.31025	0.14213	0.014531
- GBA, SCARB2, IDUA	48	0.27264	0.14606	0.030982
GENE (SYMBOL)	CHR	START	STOP	NSNPS	ZSTAT	P
GBA	1	155204239	155214653	34	7.4886	2.2886e-27
IDUA	4	980785	998317	123	5.4661	1.2265e-07
SCARB2	4	77079890	77135052	299	5.2376	1.7949e-07
CLN8	8	1703944	1734736	155	3.4609	0.0005233
GNPTAB	12	102139275	102224645	363	3.0296	0.0020034
ARSA	22	51061182	51066601	47	3.0729	0.0020658
GALC	14	88304164	88460009	1047	2.3427	0.0086244
CLN5	13	77566059	77576652	54	2.6041	0.0086944
NAGLU	17	40687951	40696467	43	2.3861	0.019283
CTSD	11	1773982	1785222	71	2.0726	0.032922
GNS	12	65107222	65153226	131	1.7266	0.068379
CLN3	16	28488600	28505897	36	1.5604	0.081525
TPP1	11	6633997	6640692	30	1.4944	0.10922
HYAL1	3	50337320	50349812	28	1.3375	0.1269
SMPD1	11	6411644	6416228	24	1.3047	0.16193
GM2A	5	150632613	150650083	80	1.1313	0.16469
NPC1	18	21086148	21166581	284	1.1132	0.17471
CTSK	1	150768684	150780917	26	1.0179	0.22103
PSAP	10	73576055	73611082	209	0.93702	0.24425
MCOLN1	19	7587496	7598895	47	0.92943	0.25874
MFSD8	4	128838960	128887185	143	1.0578	0.26482
MANBA	4	103552643	103682151	614	0.67824	0.275
HEXA	15	72635778	72669474	130	0.89649	0.29664
GRN	17	42422491	42430474	22	0.7081	0.2988
KCTD7	7	66093868	66113964	92	0.73851	0.30063
AGA	4	178351928	178363657	68	0.67794	0.30797
MAN2B1	19	12757322	12777591	70	0.72415	0.33743
GALNS	16	88880142	88923374	436	0.54157	0.33928
ARSB	5	78073032	78282357	1084	0.39016	0.3705
ATP13A2	1	17312453	17338467	97	0.46148	0.41016
CTSA	20	44519591	44527459	31	0.19261	0.46298
HGSNAT	8	42995592	43057970	170	0.47743	0.51144
GUSB	7	65425671	65447301	102	0.14381	0.52465
PPT1	1	40538382	40563142	126	0.052208	0.53146
CTSF	11	66330935	66336047	20	-0.075219	0.56258
ASAH1	8	17913925	17942507	264	-0.2433	0.60635
NEU1	6	31826829	31830709	6	-0.11756	0.64309
LIPA	10	90973326	91011660	179	-0.19287	0.67396
GLB1	3	33038100	33138694	557	-0.50385	0.72383
CLN6	15	68499330	68522081	108	-0.52905	0.75852
FUCA1	1	24171567	24194859	74	-0.50784	0.76242
SGSH	17	78180515	78194199	91	-0.64974	0.77361
GAA	17	78075339	78093680	163	-0.63191	0.78573
DNAJC5	20	62526455	62567384	240	-0.75758	0.84379
SLC17A5	6	74303102	74363737	452	-1.4696	0.91537
SUMF1	3	4402829	4508966	586	-1.1911	0.92069
NAGA	22	42454338	42466852	50	-1.287	0.92659
HEXB	5	73935547	74017113	385	-1.6002	0.97071
NPC2	14	74942900	74960084	80	-1.9461	0.98289
CTNS	17	3539762	3566397	181	-1.943	0.98395
ST3GAL5	2	86066271	86116157	231	-2.0313	0.98522
