# Supplementary material for: Functional screening of lysosomal storage disorder genes identifies modifiers of alpha-synuclein neurotoxicity
Source: PLoS Genet. 2023 May 18;19(5):e1010760. doi: 10.1371/journal.pgen.1010760 (PMC10231792; doi:10.1371/journal.pgen.1010760)
Supplement: S2 Table — Human and fly gene homologs are shown, along with level of conservation based on the Drosophila Integrated Ortholog Prediction Tool [66]. 86 fly gene homologs were tested in this study. For 6 genes, genetic reagents were not available for testing: Fuca, Hexo2, CG42638, Ppt1, CG42638 and CG40006. (XLSX) [file pgen.1010760.s011.xlsx]

## Sheet: Table S2
Human Gene	Fly Gene	CG number	FlyBase ID	DIOPT
AGA	CG1827	CG1827	FBgn0033431	14
	CG10474	CG10474	FBgn0034427	14
	CG4372	CG4372	FBgn0034665	7
ARSA	Not Conserved
ARSB	CG7402	CG7402	FBgn0036768	11
	CG8646	CG8646	FBgn0033763	9
	CG32191	CG32191	FBgn0052191	9
	CG7408	CG7408	FBgn0036765	7
ASAH1	Not Conserved
CLN3	Cln3	Cln3	FBgn0036756	13
CLN5	Not Conserved
CLN6	Not Conserved
CLN8	Not Conserved
CTNS	Ctns	CG17119	FBgn0039045	15
CTSA	CG4572	CG4572	FBgn0038738	6
	CG31823	CG31823	FBgn0051823	3
CTSD	cathD	CG1548	FBgn0029093	13
	CG10104	CG10104	FBgn0033933	8
	CG5863	CG5863	FBgn0038507	7
	Bace	CG13095	FBgn0032049	7
	CG6508	CG6508	FBgn0032303	7
	CG17134	CG17134	FBgn0032304	7
	CG33128	CG33128	FBgn0053128	7
CTSF	CtsF	CG12163	FBgn0260462	10
CTSK	CG5367	CG5367	FBgn0032228	3
	Cp1	CG6692	FBgn0013770	3
DNAJC5	Csp	CG6395	FBgn0004179	13
FUCA1	Fuca	CG6128	FBgn0285958	9
GAA	Not Conserved
GALC	Not Conserved
GALNS	Not Conserved
GBA	Gba1a	CG31148	FBgn0051148	14
	Gba1b	CG31414	FBgn0051414	14
GLA	CG7997	CG7997	FBgn0034117	13
	CG5731	CG5731	FBgn0032192	8
GLB1	Ect3	CG3132	FBgn0260746	12
	Gal	CG9092	FBgn0001089	11
GM2A	Not Conserved
GNPTAB	Gntap	CG8027	FBgn0033392	12
GNS	CG18278	CG18278	FBgn0033836	12
	CG30059	CG30059	FBgn0260475	10
GRN	Not Conserved
GUSB	CG15117	CG15117	FBgn0034417	15
	betaGLu	CG2135	FBgn0270927	13
HEXA	Hexo1	CG1318	FBgn0041630	7
	Hexo2	CG1787	FBgn0041629	6
	Fdl	CG8824	FBgn0045063	5
HEXB	Hexo1	CG1318	FBgn0041630	8
	Hexo2	CG1787	FBgn0041629	6
	Fdl	CG8824	FBgn0045063	6
HGSNAT	CG6903	CG6903	FBgn0029737	13
HYAL1	Not Conserved
IDUA	Idua	CG6201	FBgn0032343	15
IDS	Ids	CG12014	FBgn0035445	15
KCTD7	Not Conserved
LAMP2	Lamp1	CG3305	FBgn0032949	7
LIPA	Lip3	CG8823	FBgn0023495	12
	Lip4	CG6113	FBgn0032264	11
	CG8093	CG8093	FBgn0033999	11
	CG31871	CG31871	FBgn0051871	11
	CG18301	CG18301	FBgn0032265	11
	CG18302	CG18302	FBgn0032266	10
MAN2B1	LManII	CG6206	FBgn0027611	15
	LManI	CG5322	FBgn0032253	13
	LManV	CG9466	FBgn0032068	12
	LManIV	CG9465	FBgn0032067	10
	LManVI	CG9468	FBgn0032069	9
	LManIII	CG9463	FBgn0032066	8
MANBA	beta-Man	CG12582	FBgn0037215	15
MCOLN1	Trpml	CG8743	FBgn0262516	12
	CG42638	CG42638	FBgn0261361	6
MFSD8	Cln7	CG8596	FBgn0035767	14
NAGA	CG5731	CG5731	FBgn0032192	12
	CG7997	CG7997	FBgn0034117	12
NAGLU	CG13397	CG13397	FBgn0014417	15
NEU1	Not Conserved
NPC1	Npc1a	CG5722	FBgn0024320	13
	Npc1b	CG12092	FBgn0261675	10
NPC2	Npc2a	CG7291	FBgn0031381	11
	Npc2d	CG12813	FBgn0037782	5
	Npc2e	CG31410	FBgn0051410	5
	Npc2c	CG3934	FBgn0037783	5
	Npc2b	CG3153	FBgn0038198	5
	Npc2f	CG6164	FBgn0039154	4
	Npc2h	CG11315	FBgn0039801	3
PPT1	Ppt1	CG12108	FBgn0030057	14
PSAP	Sap-r	Sap-r	FBgn0000416	11
SCARB2	Emp	CG2727	FBgn0010435	7
	Dsb	CG1887	FBgn0035290	6
	Crq	CG4280	FBgn0015924	5
	CG10345	CG10345	FBgn0027562	4
	CG40006	CG40006	FBgn0058006	4
	CG3829	CG3829	FBgn0035091	4
	Snmp1	CG7000	FBgn0260004	4
	Snmp2	CG7422	FBgn0035815	4
SGSH	Sgsh	CG14291	FBgn0038660	14
SLC17A5	MFS10	CG4330	FBgn0030452	7
	MFS9	CG4288	FBgn0038799	7
	CG9254	CG9254	FBgn0028513	5
	Picot	CG8098	FBgn0024315	5
	MFS3	CG4726	FBgn0031307	5
	MFS14	CG15095	FBgn0010651	5
SMPD1	CG3376	CG3376	FBgn0034997	15
	CG15534	CG15534	FBgn0039769	4
	CG15533	CG15533	FBgn0039768	3
ST3GAL5	Not Conserved
SUMF1	CG7049	CG7049	FBgn0035102	13
TPP1	Not Conserved
