# Supplementary material for: Functional screening of lysosomal storage disorder genes identifies modifiers of alpha-synuclein neurotoxicity
Source: PLoS Genet. 2023 May 18;19(5):e1010760. doi: 10.1371/journal.pgen.1010760 (PMC10231792; doi:10.1371/journal.pgen.1010760)
Supplement: S3 Table — 259 genetic strains targeting 86 fly genes were tested, including RNA-interference (RNAi) and classical loss-of-function alleles. Detailed genotype information, the source of each line, and FlyBase ID are noted. Note: some of the RNAi lines tested in this study have been discarded by stock centers and may no longer be available. NA, not applicable. (XLSX) [file pgen.1010760.s012.xlsx]

## Sheet: Table S3
Human Gene	Fly Gene	Identifier	Genotype	Source	Flybase ID
AGA	CG10474	v104451	P{KK106462}VIE-260B	VDRC	FBst0476309
AGA	CG10474	v41455	w1118; P{GD6986}v41455	VDRC	FBst0464107
AGA	CG1827	v110557	P{KK109172}VIE-260B	VDRC	FBst0482123
AGA	CG1827	v46040	w1118; P{GD9549}v46040	VDRC	FBst0466490
AGA	CG4372	v36431	w1118; P{GD14639}v36431	VDRC	FBst0461683
ARSB	CG7402	7402R-1	NA	NIG	None
ARSB	CG7402	7402R-2	NA	NIG	None
ARSB	CG7402	v103947	P{KK102905}VIE-260B	VDRC	FBst0475805
ARSB	CG7402	v37302	w1118; P{GD2706}v37302/TM3	VDRC	FBst0461942
ARSB	CG32191	v101578	P{KK103889}VIE-260B	VDRC	FBst0473451
ARSB	CG32191	v14294	w1118; P{GD6163}v14294	VDRC	FBst0451384
ARSB	CG8646	67313	y1 sc* v1 sev21; P{TRiP.HMC06417}attP40	BDSC	FBst0067313
ARSB	CG8646	v110479	P{KK102237}VIE-260B	VDRC	FBst0482050
ARSB	CG8646	v38092	w1118; P{GD5756}v38092	VDRC	FBst0462330
ARSB	CG7408	34477	y1 w*; Mi{MIC}CG7408MI02347	BDSC	FBst0034477
ARSB	CG7408	65359	y1 sc* v1 sev21; P{TRiP.HMC06111}attP40	BDSC	FBst0065359
ARSB	CG7408	7408R-2	NA	NIG	None
ARSB	CG7408	7408R-3	NA	NIG	None
ARSB	CG7408	v107353	P{KK104947}VIE-260B	VDRC	FBst0479175
ARSB	CG7408	v8415	w1118; P{GD2704}v8415	VDRC	FBst0471067
CLN3	Cln3	v5322	w1118; P{GD2699}v5322/CyO	VDRC	FBst0469983
CTNS	Ctns	v107195	P{KK107822}VIE-260B	VDRC	FBst0479017
CTSA	CG4572	v101429	P{KK109136}VIE-260B	VDRC	FBst0473302
CTSA	CG4572	v16428	w1118; P{GD5588}v16428	VDRC	FBst0452294
CTSA	CG4572	v16429	w1118; P{GD5588}v16429	VDRC	None
CTSA	CG31823	v43143	w1118; P{GD4926}v43143	VDRC	FBst0464940
CTSD	cathD	v109651	P{KK102055}VIE-260B	VDRC	FBst0481315
CTSD	cathD	v31012	w1118; P{GD5487}v31012	VDRC	FBst0458776
CTSD	CG10104	61239	y1 v1; P{TRiP.HMJ23018}attP40	BDSC	FBst0061239
CTSD	CG10104	66917	y1 sc* v1 sev21; P{TRiP.HMS05383}attP40	BDSC	FBst0066917
CTSD	CG10104	10104R-2	NA	NIG	None
CTSD	CG10104	10104R-3	NA	NIG	None
CTSD	CG10104	v108431	P{KK110421}VIE-260B	VDRC	FBst0480242
CTSD	CG10104	v13969	w1118; P{GD5809}v13969	VDRC	FBst0451239
CTSD	Bace	v15541	w1118; P{GD5366}v15541	VDRC	FBst0451909
CTSD	CG17134	v100541	P{KK106689}VIE-260B	VDRC	FBst0472414
CTSD	CG17134	v18110	w1118; P{GD5519}v18110	VDRC	FBst0453008
CTSD	CG17134	v18111	w1118; P{GD5519}v18111	VDRC	None
CTSD	CG17134	42868	y1 sc* v1 sev21; P{TRiP.HMS02561}attP40	BDSC	FBst0042868
CTSD	CG33128	v30717	w1118; P{GD5069}v30717	VDRC	FBst0458620
CTSD	CG5863	v108040	P{KK106066}VIE-260B	VDRC	FBst0479853
CTSD	CG5863	v14365	w1118; P{GD6188}v14365	VDRC	FBst0451411
CTSD	CG6508	v28413	w1118; P{GD12816}v28413/CyO	VDRC	FBst0457459
CTSF	CtsF	32769	y1 w*; Mi{MIC}CtsFMI01609/TM3, Sb1 Ser1	BDSC	FBst0032769
CTSF	CtsF	v107589	P{KK100598}VIE-260B	VDRC	FBst0479409
CTSF	CtsF	v12785	w1118; P{GD4765}v12785	VDRC	None
CTSF	CtsF	v12787	w1118; P{GD4765}v12787	VDRC	FBst0450674
CTSF	CtsF	v15366	NA	VDRC	None
CTSF	CtsF	v46406	NA	VDRC	None
CTSF	CtsF	v46407	NA	VDRC	None
CTSK	CG5367	v100469	P{KK104435}VIE-260B	VDRC	FBst0472342
CTSK	CG5367	v12392	w1118; P{GD5372}v12392	VDRC	FBst0450485
CTSK	Cp1	v110619	P{KK107765}VIE-260B	VDRC	FBst0482184
CTSK	Cp1	v13959	w1118; P{GD5803}v13959	VDRC	FBst0451234
DNAJC5	Csp	32035	CspX1/TM3, Sb1	BDSC	FBst0032035
DNAJC5	Csp	51998	w*; CspR1/TM6C, Tb1 Sb1	BDSC	FBst0051998
DNAJC5	Csp	6395R-1	NA	NIG	None
DNAJC5	Csp	6395R-2	NA	NIG	None
DNAJC5	Csp	v103201	P{KK109431}VIE-260B	VDRC	FBst0475063
DNAJC5	Csp	v34167	w1118; P{GD10571}v34167/TM3	VDRC	FBst0460491
DNAJC5	Csp	v34168	w1118; P{GD10571}v34168	VDRC	None
GBA	Gba1a, Gba1b	None	Gba1a,bKO	Dr. Linda Partidge	None
GBA	Gba1a	v14697	w1118; P{GD6246}v14697	VDRC	FBst0451555
GBA	Gba1a	v14698	w1118; P{GD6246}v14698	VDRC	FBst0451556
GBA	Gba1b	38977	y1 sc* v1 sev21; P{TRiP.HMS01893}attP40	BDSC	FBst0038977
GBA	Gba1b	None	Gba1bKO	Dr. Linda Partidge	FBal0325647
GBA	Gba1b	v101212	P{KK107189}VIE-260B	VDRC	FBst0473085
GBA	Gba1b	v21336	w1118; P{GD10253}v21336	VDRC	FBst0454010
GBA	Gba1b	v21337	w1118; P{GD10253}v21337	VDRC	None
GBA	Gba1b	v39763	NA	VDRC	None
GLA	CG7997	v16840	w1118; P{GD5827}v16840	VDRC	FBst0452436
GLA	CG5731	v15543	w1118; P{GD5371}v15543	VDRC	FBst0451910
GLA	CG5731	v16936	w1118; P{GD5371}v16936	VDRC	FBst0452472
GLB1	Ect3	35996	y1 w*; Mi{MIC}Ect3MI02526 TkMI02526	BDSC	FBst0035996
GLB1	Ect3	62217	y1 sc* v1 sev21; P{TRiP.HMC05224}attP40	BDSC	FBst0062217
GLB1	Ect3	3132R-1	NA	NIG	None
GLB1	Ect3	3132R-3	NA	NIG	None
GLB1	Ect3	v107794	P{KK102324}VIE-260B	VDRC	FBst0479607
GLB1	Ect3	v16779	w1118; P{GD5684}v16779	VDRC	FBst0452411
GLB1	Gal	v51445	w1118; P{GD936}v51445/CyO	VDRC	FBst0469425
GLB1	Gal	v51446	w1118; P{GD936}v51446	VDRC	FBst0469426
GNPTAB	Gntap	8027R-2	NA	NIG	None
GNPTAB	Gntap	8027R-3	NA	NIG	None
GNPTAB	Gntap	v109400	P{KK100171}VIE-260B	VDRC	FBst0481089
GNS	CG18278	51878	y1 v1; P{TRiP.HMC03452}attP40	BDSC	FBst0051878
GNS	CG18278	v109944	P{KK114799}VIE-260B	VDRC	FBst0481580
GNS	CG30059	v13010	w1118; P{GD4893}v13010	VDRC	None
GNS	CG30059	v13011	w1118; P{GD4893}v13011	VDRC	FBst0450793
GUSB	CG15117	15117R-1	NA	NIG	None
GUSB	CG15117	15117R-4	NA	NIG	None
GUSB	CG15117	v108570	P{KK101269}VIE-260B	VDRC	FBst0480380
GUSB	CG15117	v47527	w1118; P{GD2082}v47527	VDRC	None
GUSB	CG15117	v47530	w1118; P{GD2082}v47530	VDRC	FBst0467372
GUSB	betaGlu	62236	y1 sc* v1 sev21; P{TRiP.HMC05243}attP40	BDSC	FBst0062236
GUSB	betaGLu	2135R-1	NA	NIG	None
GUSB	betaGlu	v103338	P{KK112924}VIE-260B	VDRC	FBst0475196
GUSB	betaGlu	v16625	w1118; P{GD5639}v16625	VDRC	FBst0452363
HEXA/B	Fdl	v4637	w1118; P{GD1956}v4637	VDRC	FBst0466658
HEXA/B	Fdl	v4638	w1118; P{GD1956}v4638	VDRC	FBst0466666
HEXA/B	Hexo1	v102247	P{KK111249}VIE-260B	VDRC	FBst0474116
HGSNAT	CG6903	v109444	P{KK108604}VIE-260B	VDRC	FBst0481132
HGSNAT	CG6903	v3285	w1118; P{GD1163}v3285/TM3	VDRC	FBst0459807
IDS	Ids	51901	y1 v1; P{TRiP.HMC03475}attP40	BDSC	FBst0051901
IDS	Ids	63004	y1 v1; P{TRiP.HMJ30081}attP40	BDSC	FBst0063004
IDS	Ids	v105970	P{KK101391}VIE-260B	VDRC	FBst0477796
IDS	Ids	v13990	w1118; P{GD5836}v13990	VDRC	FBst0451252
IDUA	Idua	v103771	P{KK102572}VIE-260B	VDRC	FBst0475629
IDUA	Idua	v13244	w1118; P{GD5261}v13244	VDRC	FBst0450907
IDUA	Idua	v13245	w1118; P{GD5261}v13245	VDRC	None
LAMP2	Lamp1	v7308	w1118; P{GD1798}v7308/TM3	VDRC	FBst0470639
LAMP2	Lamp1	v7309	w1118; P{GD1798}v7309	VDRC	FBst0470640
LIPA	Lip3	v108639	P{KK102357}VIE-260B	VDRC	FBst0480449
LIPA	Lip3	v30821	w1118; P{GD5594}v30821	VDRC	FBst0458672
LIPA	CG18301	v107796	P{KK106602}VIE-260B	VDRC	FBst0479609
LIPA	CG18301	v31023	w1118; P{GD5504}v31023	VDRC	FBst0458783
LIPA	CG31871	40800	y1 w*; Mi{MIC}CG31871MI06143/SM6a	BDSC	FBst0040800
LIPA	CG31871	44719	y1 w*; Mi{MIC}CG31871MI07953/SM6a	BDSC	FBst0044719
LIPA	CG31871	66944	y1 sc* v1 sev21; P{TRiP.HMS05410}attP40/CyO	BDSC	FBst0066944
LIPA	CG31871	31871R-1	NA	NIG	None
LIPA	CG31871	31871R-2	NA	NIG	None
LIPA	CG31871	v107340	P{KK101244}VIE-260B	VDRC	FBst0479162
LIPA	CG31871	v51241	w1118; P{GD5509}v51241	VDRC	FBst0469350
LIPA	Lip4	67142	y1 w*; PBac{UAS-Lip4.L}VK00037	BDSC	FBst0067142
LIPA	Lip4	67861	y1 sc* v1 sev21; P{TRiP.HMS05674}attP40	BDSC	FBst0067861
LIPA	Lip4	6113R-3	NA	NIG	None
LIPA	Lip4	v106614	P{KK106457}VIE-260B	VDRC	FBst0478438
LIPA	Lip4	v31021	w1118; P{GD5503}v31021	VDRC	FBst0458781
LIPA	Lip4	v31022	w1118; P{GD5503}v31022	VDRC	None
LIPA	CG8093	v19561	w1118; P{GD5814}v19561	VDRC	FBst0453538
LIPA	CG18302	v106273	P{KK104368}VIE-260B	VDRC	FBst0478098
MAN2B1	LManII	37404	y1 w*; Mi{MIC}LManIIMI04187	BDSC	FBst0037404
MAN2B1	LManII	44366	y1 w*; Mi{MIC}LManIIMI08174	BDSC	FBst0044366
MAN2B1	LManII	53294	y1 v1; P{TRiP.HMC03510}attP40	BDSC	FBst0053294
MAN2B1	LManII	v108218	P{KK102185}VIE-260B	VDRC	FBst0480030
MAN2B1	LManII	v49352	w1118; P{GD4948}v49352	VDRC	FBst0468412
MAN2B1	LManI	v106609	P{KK106283}VIE-260B	VDRC	FBst0478433
MAN2B1	LManI	v34989	w1118; P{GD11607}v34989	VDRC	FBst0460922
MAN2B1	LManV	v104300	P{KK107216}VIE-260B	VDRC	FBst0476158
MAN2B1	LManV	v13040	w1118; P{GD5105}v13040	VDRC	FBst0450810
MAN2B1	LManV	v46287	NA	VDRC	None
MAN2B1	LManIV	66992	y1 sc* v1 sev21; P{TRiP.HMS05458}attP40/CyO	BDSC	FBst0066992
MAN2B1	LManIV	v52269	w1118; P{GD16592}v52269/TM3	VDRC	FBst0469739
MAN2B1	LManIV	v52270	w1118; P{GD16592}v52270	VDRC	FBst0469741
MAN2B1	LManVI	61216	y1 v1; P{TRiP.HMJ22937}attP40	BDSC	FBst0061216
MAN2B1	LManVI	v104268	P{KK106549}VIE-260B	VDRC	FBst0476126
MAN2B1	LManVI	v15590	w1118; P{GD5106}v15590	VDRC	FBst0451929
MAN2B1	LManVI	v15591	w1118; P{GD5106}v15591	VDRC	None
MAN2B1	LManIII	v15589	w1118; P{GD5104}v15589	VDRC	FBst0451928
MAN2B1	LManIII	v48063	w1118; P{GD16851}v48063/TM3	VDRC	FBst0467706
MANBA	beta-Man	53272	y1 v1; P{TRiP.HMC03488}attP40	BDSC	FBst0053272
MANBA	beta-Man	12582R-1	NA	NIG	None
MANBA	beta-Man	12582R-2	NA	NIG	None
MANBA	beta-Man	v110464	P{KK101964}VIE-260B	VDRC	FBst0482036
MANBA	beta-Man	v15028	w1118; P{GD4924}v15028	VDRC	FBst0451703
MCOLN1	Trpml	26179	Trpml6 red1 e4/TM6B, Sb1 Tb1 ca1	BDSC	FBst0026179
MCOLN1	Trpml	28992	w1118; Trpml1	BDSC	FBst0028992
MCOLN1	Trpml	42230	w*; Trpml2/TM6B, Tb1	BDSC	FBst0042230
MCOLN1	Trpml	43586	y1 w*; Mi{MIC}TrpmlMI06307/TM3, Sb1 Ser1	BDSC	FBst0043586
MCOLN1	Trpml	v108088	P{KK100774}VIE-260B	VDRC	FBst0479900
MCOLN1	Trpml	v45988	w1118; P{GD555}v45989	VDRC	None
MCOLN1	Trpml	v45989	w1118; P{GD555}v45988	VDRC	FBst0466461
MFSD8	Cln7	v109291	P{KK101535}VIE-260B	VDRC	FBst0481008
MFSD8	Cln7	v5090	w1118; P{GD2346}v5090	VDRC	FBst0469238
NAGA	CG5731	v15543	w1118; P{GD5371}v15543	VDRC	FBst0451910
NAGA	CG5731	v16936	w1118; P{GD5371}v16936	VDRC	FBst0452472
NAGA	CG7997	v16840	w1118; P{GD5827}v16840	VDRC	FBst0452436
NAGLU	CG13397	51808	y1 v1; P{TRiP.HMC03368}attP40	BDSC	FBst0051808
NAGLU	CG13397	v110794	P{KK101086}VIE-260B	VDRC	FBst0482362
NPC1	Npc1a	37504	y1 sc* v1 sev21; P{TRiP.HMS01646}attP40	BDSC	FBst0037504
NPC1	Npc1a	41762	w*; Npc1a1/CyO, amosRoi-1	BDSC	FBst0041762
NPC1	Npc1a	41763	w*; P{UAS-NPC1.YFP}3	BDSC	FBst0041763
NPC1	Npc1a	50765	w*; Npc1a2/CyO, P{ActGFP}JMR1	BDSC	FBst0050765
NPC1	Npc1a	52006	w*; Npc1a57A/T(2;3)TSTL, CyO: TM6B, Tb1	BDSC	FBst0052006
NPC1	Npc1a	5722R-2	NA	NIG	None
NPC1	Npc1a	5722R-3	NA	NIG	None
NPC1	Npc1a	v105405	P{KK101077}VIE-260B	VDRC	FBst0477232
NPC1	Npc1a	v42782	w1118; P{GD1054}v42782	VDRC	FBst0464759
NPC1	Npc1a	v42783	w1118; P{GD1054}v42783	VDRC	None
NPC1	Npc1b	38296	y1 v1; P{TRiP.HMS01757}attP40	BDSC	FBst0038296
NPC1	Npc1b	12092R-1	NA	NIG	None
NPC1	Npc1b	12092R-2	NA	NIG	None
NPC1	Npc1b	v108054	P{KK106937}VIE-260B	VDRC	FBst0479867
NPC1	Npc1b	v35514	w1118; P{GD12644}v35514	VDRC	FBst0461196
NPC1	Npc1b	v35516	w1118; P{GD12644}v35516	VDRC	None
NPC2	Npc2a	v106771	P{KK108573}VIE-260B	VDRC	FBst0478595
NPC2	Npc2a	v30722	w1118; P{GD5075}v30722	VDRC	FBst0458624
NPC2	Npc2a	v30725	w1118; P{GD5075}v30725	VDRC	None
NPC2	Npc2a	v31095	NA	VDRC	None
NPC2	Npc2d	C31095	w1118; P{GD5679}v31095	VDRC	FBst0458828
NPC2	Npc2e	v100445	P{KK104354}VIE-260B	VDRC	FBst0472318
NPC2	Npc2e	v16653	NA	VDRC	None
NPC2	Npc2e	v28594	w1118; P{GD13155}v28594	VDRC	FBst0457563
NPC2	Npc2b	v101233	P{KK103974}VIE-260B	VDRC	FBst0473106
NPC2	Npc2b	v16652	w1118; P{GD5650}v16652	VDRC	FBst0452374
NPC2	Npc2b	v28595	NA	VDRC	None
NPC2	Npc2c	61315	y1 v1; P{TRiP.HMJ23149}attP40	BDSC	FBst0061315
NPC2	Npc2c	v101583	P{KK103904}VIE-260B	VDRC	FBst0473456
NPC2	Npc2c	v31139	w1118; P{GD6798}v31139	VDRC	FBst0458858
NPC2	Npc2f	v102172	P{KK111008}VIE-260B	VDRC	FBst0474041
NPC2	Npc2f	v12915	w1118; P{GD4846}v12915	VDRC	FBst0450734
NPC2	Npc2h	v103663	P{KK112228}VIE-260B	VDRC	FBst0475521
NPC2	Npc2h	v38273	w1118; P{GD6622}v38273	VDRC	FBst0462431
NPC2	Npc2h	v46905	NA	VDRC	None
NPC2	Npc2h	v46906	NA	VDRC	None
SCARB2	Emp	v12232	w1118; P{GD3569}v12232	VDRC	FBst0450449
SCARB2	Emp	v12233	w1118; P{GD3569}v12233	VDRC	FBst0450450
SCARB2	Dsb	19502	w1118; PBac{WH}dsbf07156/TM6B, Tb1	BDSC	FBst0019052
SCARB2	Dsb	None	dsbKO/TM3	Dr. Michael Hoch	FBal0335646
SCARB2	Dsb	v100219	P{KK107147}VIE-260B	VDRC	FBst0472093
SCARB2	Dsb	v4100	w1118; P{GD2254}v4100	VDRC	FBst0463893
SCARB2	Crq	31655R-1	NA	NIG	None
SCARB2	Crq	31655R-2	NA	NIG	None
SCARB2	Crq	None	CrqKO/CyO	Dr. Chun Han	FBal0296668
SCARB2	Crq	v45883	w1118; P{GD784}v45883	VDRC	FBst0466398
SCARB2	Crq	v45884	w1118; P{GD784}v45884/TM3	VDRC	FBst0466399
SCARB2	CG10345	v100252	P{KK107266}VIE-260B	VDRC	FBst0472126
SCARB2	CG10345	v51536	w1118; P{GD3023}v51536	VDRC	FBst0469472
SCARB2	CG10345	v51537	w1118; P{GD3023}v51537	VDRC	None
SCARB2	CG3829	3829R-1	NA	NIG	None
SCARB2	CG3829	3829R-2	NA	NIG	None
SCARB2	CG3829	v103492	P{KK111090}VIE-260B	VDRC	FBst0475350
SCARB2	CG3829	v42872	w1118; P{GD2224}v42872	VDRC	FBst0464811
SCARB2	Snmp1	25042	w*; Bl1/SM1; TI{TI}Snmp12/TM6B, Tb1	BDSC	FBst0025042
SCARB2	Snmp1	25043	w*; Bl1/SM1; TI{TI}Snmp11/TM2	BDSC	FBst0025043
SCARB2	Snmp1	56277	y1 w*; Mi{MIC}SNF4AγMI11063 Snmp1MI11063	BDSC	FBst0056277
SCARB2	Snmp1	58126	y1 v1; P{TRiP.HMJ22075}attP40	BDSC	FBst0058126
SCARB2	Snmp1	v104210	P{KK104382}VIE-260B	VDRC	FBst0476068
SCARB2	Snmp1	v42496	w1118; P{GD478}v42496/TM3	VDRC	FBst0464619
SCARB2	Snmp2	59512	y1 w*; Mi{MIC}Snmp2MI14408 CG32373MI14408	BDSC	FBst0059512
SCARB2	Snmp2	v101136	P{KK103882}VIE-260B	VDRC	FBst0457236
SCARB2	Snmp2	v27997	w1118; P{GD12232}v27997	VDRC	FBst0473009
SGSH	Sgsh	v107384	P{KK101207}VIE-260B	VDRC	FBst0479206
SGSH	Sgsh	v16897	w1118; P{GD1578}v16897	VDRC	FBst0452463
SLC17A5	MFS9	v104145	P{KK105221}VIE-260B	VDRC	FBst0476003
SLC17A5	MFS10	44444	y1 v1; P{TRiP.GLC01414}attP40	BDSC	FBst0044444
SLC17A5	MFS10	4330R-3	NA	NIG	None
SLC17A5	MFS10	v108045	P{KK106680}VIE-260B	VDRC	FBst0479858
SLC17A5	MFS10	v11078	w1118; P{GD3340}v11078/CyO	VDRC	FBst0450208
SLC17A5	MFS14	v11117	w1118; P{GD1653}v11117/TM3	VDRC	FBst0450220
SLC17A5	MFS3	62474	y1 v1; P{TRiP.HMJ23957}attP40/CyO	BDSC	FBst0062474
SLC17A5	MFS3	4726R-1	NA	NIG	None
SLC17A5	MFS3	4726R-3	NA	NIG	None
SLC17A5	MFS3	v107656	P{KK110254}VIE-260B	VDRC	FBst0479475
SLC17A5	MFS3	v330237	P{VSH330237}attP40	VDRC	FBst0491102
SLC17A5	Picot	v101082	P{KK106848}VIE-260B	VDRC	FBst0472955
SLC17A5	Picot	v6455	w1118; P{GD1651}v6455	VDRC	FBst0470324
SLC17A5	CG9254	v13407	w1118; P{GD1128}v13407	VDRC	FBst0451000
SLC17A5	CG9254	v13409	w1118; P{GD1128}v13409	VDRC	FBst0451001
SMPD1	CG3376	v12227	w1118; P{GD3568}v12227/TM3	VDRC	FBst0450448
SMPD1	CG15534	v108181	P{KK104463}VIE-260B	VDRC	FBst0479993
SMPD1	CG15534	v30186	w1118; P{GD3127}v30186	VDRC	FBst0458378
SMPD1	CG15534	v30187	w1118; P{GD3127}v30187	VDRC	None
SMPD1	CG15533	56481	y1 w*; Mi{MIC}CG15533MI12073	BDSC	FBst0056481
SMPD1	CG15533	15533R-3	NA	NIG	None
SMPD1	CG15533	v102842	P{KK105354}VIE-260B	VDRC	FBst0474707
SMPD1	CG15533	v42520	w1118; P{GD559}v42520	VDRC	FBst0464631
SUMF1	CG7049	7049R-1	NA	NIG	None
SUMF1	CG7049	v15846	w1118; P{GD5854}v15846	VDRC	FBst0452040
SUMF1	CG7049	v15847	w1118; P{GD5854}v15847/TM3	VDRC	FBst0452041
