# Supplementary material for: Functional screening of lysosomal storage disorder genes identifies modifiers of alpha-synuclein neurotoxicity
Source: PLoS Genet. 2023 May 18;19(5):e1010760. doi: 10.1371/journal.pgen.1010760 (PMC10231792; doi:10.1371/journal.pgen.1010760)
Supplement: S4 Table — Results from differential expression analysis are shown, based on mass spectrometry proteomics from αSyn vs. control flies. 15 out of 22 differentially-expressed proteins were up-regulated in αSyn flies. (XLSX) [file pgen.1010760.s013.xlsx]

## Sheet: Table S4
Human Protein	Fly Protein	flybase_id	baseMean	log2FoldChange	lfcSE	pvalue	padj	Direction
MAN2B1	LManI	FBgn0032253	4687.97	0.651328	0.0505035	2.13929e-39	2.21535e-37	up
SLC17A5	MFS3	FBgn0031307	994.057	0.303982	0.0335212	1.7122e-21	8.21354e-20	up
GLB1	Gal	FBgn0001089	3647.41	0.272564	0.0357431	7.42652e-16	2.16297e-14	up
LIPA	CG18302	FBgn0032266	1227.12	-0.567016	0.0751022	1.17567e-15	3.32037e-14	down
MAN2B1	LManII	FBgn0027611	38676.4	0.303528	0.0412147	2.49134e-15	6.80598e-14	up
GLB1	Ect3	FBgn0260746	5247.75	0.272456	0.0415112	1.48334e-12	3.13182e-11	up
HEXA	Hexo1	FBgn0041630	4645.64	0.170554	0.0268279	1.6975e-11	3.08481e-10	up
GLA	CG7997	FBgn0034117	11235.9	0.210606	0.0337797	2.83862e-11	4.95164e-10	up
PSAP	Sap-r	FBgn0000416	20692	-0.318651	0.0704344	5.75054e-08	6.26319e-07	down
SLC17A5	MFS9	FBgn0038799	2628.42	0.215245	0.0478811	3.54282e-07	3.44975e-06	up
CTSF	CtsF	FBgn0260462	15967.3	-0.188339	0.0416087	4.08485e-07	3.91905e-06	down
LAMP2	Lamp1	FBgn0032949	1521.25	0.172746	0.038113	4.70823e-07	4.4711e-06	up
IDUA	Idua	FBgn0032343	1442.65	-0.156196	0.03564	1.18285e-06	1.04707e-05	down
SLC17A5	Picot	FBgn0024315	1022.99	-0.166746	0.038477	1.27701e-06	1.12129e-05	down
DNAJC5	Csp	FBgn0004179	13550.9	0.168662	0.045543	1.81306e-05	0.000127875	up
PPT1	Ppt1	FBgn0030057	1985.43	-0.110745	0.0307212	7.73706e-05	0.000479815	down
MANBA	beta-Man	FBgn0037215	4016.61	0.0831269	0.0256071	0.000523013	0.00264641	up
CTSD	cathD	FBgn0029093	14778	0.12822	0.0456034	0.000852505	0.00403025	up
SCARB2	CG10345	FBgn0027562	158.931	0.145639	0.075927	0.00671287	0.0233947	up
NAGLU	CG13397	FBgn0014417	37.816	-0.17939	0.140551	0.0102879	0.0337447	down
NPC1	Npc1a	FBgn0024320	1760.18	0.0721681	0.0321951	0.0132396	0.0413675	up
SCARB2	crq	FBgn0015924	1107.68	0.073108	0.0340914	0.0165693	0.0497648	up
CTSA	CG4572	FBgn0038738	13608.1	-0.067566	0.0338775	0.0260931	0.072127	NA
SCARB2	CG3829	FBgn0035091	1396.66	-0.0887243	0.0550501	0.0391072	0.0992358	NA
HEXA	Hexo2	FBgn0041629	17786.2	-0.0684537	0.0392663	0.0443788	0.109462	NA
GBA1	Gba1b	FBgn0051414	57.9094	0.104631	0.104448	0.0645198	0.146613	NA
LIPA	Lip4	FBgn0032264	1061.99	0.0664658	0.0438766	0.0716366	0.158105	NA
CTSB	CtsB	FBgn0030521	3904.62	0.0720084	0.054074	0.0887113	0.187481	NA
SCARB2	CG40006	FBgn0058006	871.816	-0.0793129	0.0646212	0.0902037	0.189958	NA
ARSB	CG32191	FBgn0052191	1925.74	0.0397022	0.0268203	0.113017	0.225069	NA
MAN2B1	LManV	FBgn0032068	1716.85	-0.0436111	0.159434	0.20114	0.342808	NA
GUSB	CG15117	FBgn0034417	10595	0.0404576	0.0443366	0.27599	0.432107	NA
HGSNAT	CG6903	FBgn0029737	165.343	-0.0445044	0.0563152	0.299936	0.456871	NA
MAN2B1	LManVI	FBgn0032069	433.697	-0.0364251	0.144292	0.308071	0.465891	NA
SLC17A5	MFS14	FBgn0010651	32.0787	0.0449488	0.102061	0.349984	0.505993	NA
GNS	CG30059	FBgn0260475	1385.36	-0.0341259	0.0444668	0.35907	0.514964	NA
GLA	CG5731	FBgn0032192	565.043	0.0349506	0.0503381	0.385151	0.540501	NA
SUMF1	CG7049	FBgn0035102	51.9593	-0.0376596	0.0886631	0.436682	0.587648	NA
SCARB2	emp	FBgn0010435	9148.34	0.0212214	0.0340608	0.488144	0.632252	NA
ARSB	CG7408	FBgn0036765	1390.68	0.0226009	0.0670456	0.622388	0.74381	NA
ARSB	CG8646	FBgn0033763	409.348	-0.0162498	0.044272	0.661355	0.77324	NA
CTSA	CG31823	FBgn0051823	30.67	-0.0198655	0.0851076	0.674502	0.783557	NA
NPC2	Npc2a	FBgn0031381	2856.98	-0.00499518	0.0288017	0.851505	0.911771	NA
NPC2	Npc2h	FBgn0039801	1950.35	-0.00874928	0.0801866	0.852451	0.91243	NA
CTSK	CG5367	FBgn0032228	128.263	0.00804827	0.0678531	0.860634	0.916944	NA
SGSH	Sgsh	FBgn0038660	564.253	0.00419823	0.0782905	0.928749	0.95979	NA
CTSK	Cp1	FBgn0013770	16178.8	0.00302308	0.0629803	0.946095	0.96749	NA
NPC2	Npc2b	FBgn0038198	4760.46	0.00229253	0.0542123	0.95628	0.972529	NA
