# Supplementary material for: Functional screening of lysosomal storage disorder genes identifies modifiers of alpha-synuclein neurotoxicity
Source: PLoS Genet. 2023 May 18;19(5):e1010760. doi: 10.1371/journal.pgen.1010760 (PMC10231792; doi:10.1371/journal.pgen.1010760)
Supplement: S5 Table — (XLSX) [file pgen.1010760.s014.xlsx]

## Sheet: Table S5
Human Gene	Fly Gene	Identifier	Type1	+ α-synuclein2			- α-synuclein3
				P (Genotype only)	P(Genotype+Time)	P(Genotype*Time)	P (Genotype only)	P(Genotype+Time)	P(Genotype*Time)	Strength4
CTSD	CG10104	v13969	RNAi	4.24163e-09	2.94166e-26	0.0663867	5.14464e-10	2.23321e-29	8.82756e-06	Strong
	CG10104	v108431	RNAi	3.69566e-08	6.3134e-20	3.08971e-05	5.9316e-12	8.49665e-37	5.80172e-09	Strong
DNAJC5	Csp	51998	Allele	4.96463e-05	4.0749e-23	4.56557e-10	3.63734e-06	5.61461e-15	0.00289512	Moderate
	Csp	v103201	RNAi	5.37777e-13	8.90279e-32	1.21904e-05	5.46668e-14	6.6367e-31	0.000760316	Strong
	Csp	6395R-2	RNAi	2.79394e-08	1.88769e-32	3.56701e-24	1.46429e-11	4.21398e-23	0.514245	Moderate
GBA	Gba1b	v21336	RNAi	0.00144187	1.21313e-10	0.829562	0.0717198	9.16469e-05	0.46428	Mild/None
	Gba1b	v101212	RNAi	2.15241e-14	3.30993e-31	4.21482e-10	1.4218e-10	4.62627e-26	0.0848623	Strong
GLB1	Ect3	v107794	RNAi	0.00440279	1.42935e-07	0.895437	3.99375e-08	1.14512e-20	0.079182	Moderate
	Ect3	3132R-1	RNAi	1.90413e-05	3.37038e-26	2.63065e-15	2.63271e-15	7.33059e-40	0.847682	Moderate
GNPTAB	Gnptab	v109400	RNAi	6.0252e-11	3.46036e-30	4.63828e-12	9.92643e-15	8.77911e-32	0.00944935	Strong
	Gnptab	8027R-2	RNAi	0.00426173	6.80857e-13	3.44801e-11	0.00105542	2.48824e-06	0.811791	Moderate
IDS	CG12014	63004	RNAi	0.255206	0.000961403	3.33092e-07	0.720357	0.456791	5.40721e-05	Mild/None
	CG12014	v105970	RNAi	2.64337e-12	4.80034e-37	7.86556e-30	2.26693e-26	2.95182e-48	7.41438e-11	Strong
IDUA	CG6201	v13244	RNAi	2.18942e-05	1.09275e-39	6.52432e-08	0.297611	0.0281652	9.81515e-15	Moderate
	CG6201	v103771	RNAi	0.000405613	1.10367e-28	0.000388363	0.000407985	3.50743e-16	0.401233	Moderate
LIPA	Lip4	v31021	RNAi	2.40897e-08	7.56674e-49	4.50807e-19	0.332538	0.0693993	0.74112	Mild/None
	Lip4	v106614	RNAi	1.64155e-13	4.54066e-38	1.4758e-27	2.15102e-18	3.70633e-41	1.50521e-11	Strong
	Lip4	67142	OE	0.538539	0.145338	0.171438	0.426405	0.0135829	4.20575e-09	N/A
MAN2B1	LManII	53294	RNAi	3.57157e-12	1.60442e-50	6.01777e-20	1.15539e-24	2.94143e-31	3.80104e-25	Strong
	LManII	v108218	RNAi	2.96428e-11	9.85222e-32	1.58552e-21	1.2729e-16	2.03557e-37	1.47405e-06	Moderate
MANBA	β-Man	v15028	RNAi	0.0189898	4.66146e-09	0.391261	0.000619252	3.27034e-11	0.00884842	Moderate
	β-Man	v110464	RNAi	0.00249974	1.23405e-10	0.575157	2.92058e-11	2.30729e-34	0.539089	Moderate
	β-Man	12582R-3	RNAi	0.0187497	1.52351e-09	1.43666e-12	6.17741e-06	2.97485e-14	0.171667	Moderate
NPC1	Npc1a	v105405	RNAi	1.1845e-28	1.95226e-22	9.1712e-06	3.50468e-16	6.34666e-30	1.79344e-07	Strong
	Npc1a	41762	Allele	1.37553e-05	1.23788e-17	3.13308e-06	4.36123e-05	0.01132	0.0100752	Mild/None*
	Npc1a	50765	Allele	4.37184e-05	2.888e-34	1.17008e-10	0.166276	0.0062691	6.62122e-05	Mild/None
	Npc1a	52006	Allele	5.93679e-06	1.51289e-19	4.11302e-06	3.85248e-06	4.7769e-16	0.0111092	Mild/None*
	Npc1a	41763	OE	0.0225436	4.82354e-06	0.00318299	2.9765e-12	1.56889e-29	0.470863	N/A
SCARB2	Dsb	v4100	RNAi	0.000157438	1.45483e-22	4.68062e-07	1.00763e-05	1.21349e-16	0.144911	Moderate
	Dsb	v100219	RNAi	7.40674e-11	3.07813e-22	0.000246049	9.77024e-14	5.40401e-41	1.2659e-05	Strong
SCARB2	Snmp1	25042	Allele	3.80007e-06	2.0708e-27	7.72409e-07	1.76079e-09	1.22822e-38	0.0276428	Moderate
	Snmp1	v42496	RNAi	0.00160877	3.87279e-19	2.51622e-05	0.128943	0.000156887	0.000180977	Mild/None
SLC17A5	MFS3	62474	RNAi	2.71518e-22	3.89663e-37	4.57997e-27	5.15117e-24	2.0551e-42	0.350081	Strong
	MFS3	v330237	RNAi	1.6128e-26	4.58809e-24	4.67158e-05	4.96837e-23	6.98216e-21	1.55958e-13	Strong
SMPD1	CG15533	v42520	RNAi	0.0145431	1.85608e-15	9.80416e-06	0.815581	0.607425	5.02244e-09	Moderate
	CG15533	56481	Insertion	0.0409925	4.49378e-13	0.000717317	0.135589	0.0068647	0.141116	Mild/None
	CG15533	v102842	RNAi	3.44568e-18	1.04607e-49	2.2816e-09	4.45704e-15	1.29518e-37	0.00269963	Strong
1 RNAi, RNA-interference; OE, overexpression
2 Statistical comparisons based on one-way ANOVA considering three nested models (genotype, genotype + time, and genotype*time). Boldface indicates the most complex model meeting significance.
3 Control experiments examining modifier phenotypes independent of synuclein. Boldface indicates the most complex model meeting significance.
4 We classified modifier strains based on the severity of phenotype produced independent of αSyn (See also Figure S1). Asterisks denote lines that significantly improved locomotor performance.
