# Supplementary material for: Functional screening of lysosomal storage disorder genes identifies modifiers of alpha-synuclein neurotoxicity
Source: PLoS Genet. 2023 May 18;19(5):e1010760. doi: 10.1371/journal.pgen.1010760 (PMC10231792; doi:10.1371/journal.pgen.1010760)
Supplement: S6 Table — Sample identifiers are noted for control (Ctrl: elav-GAL4 / +) and α-synuclein transgenic (Exp) flies. 8 replicates for each genotype were included in this mass-spectrometry proteomics study with tandem mass tags. For full dataset see S1 Dataset. (XLSX) [file pgen.1010760.s015.xlsx]

## Sheet: Sheet1
Channel	Sample	Genotype
126	2	Ctrl
127N	5	Ctrl
127_C	7	Ctrl
128N	9	Ctrl
128_C	3	Ctrl
129N	8	Ctrl
129_C	10	Ctrl
130N	1	Ctrl
130_C	21	Exp
131N	17	Exp
131_C	18	Exp
132N	20	Exp
132_C	14	Exp
133N	15	Exp
133_C	16	Exp
134N	12	Exp
