# Supplementary material for: Functional screening of lysosomal storage disorder genes identifies modifiers of alpha-synuclein neurotoxicity
Source: PLoS Genet. 2023 May 18;19(5):e1010760. doi: 10.1371/journal.pgen.1010760 (PMC10231792; doi:10.1371/journal.pgen.1010760)
Supplement: S7 Table — Sample identifiers and ages (days) are noted for control (elav-GAL4 / +) and α-synuclein transgenic flies. 5 replicates for each genotype were included in this longitudinal study. For full dataset see S2 Dataset. (XLSX) [file pgen.1010760.s016.xlsx]

## Sheet: Sheet1
Sample ID	Genotype	Age
F1.127N	Synuclein	7
F1.129N	Control	7
F1.130C	Control	2
F1.132N	Control	5
F1.132C	Synuclein	5
F1.134C	Control	42
F2.127C	Control	2
F2.129C	Synuclein	14
F2.130N	Synuclein	21
F2.130C	Control	21
F2.131C	Synuclein	7
F2.132C	Synuclein	5
F2.133N	Control	14
F3.130N	Synuclein	2
F3.131N	Control	10
F3.133N	Control	10
F4.127N	Synuclein	10
F4.128N	Control	42
F4.131N	Control	14
F4.132N	Control	56
F5.128C	Control	28
F5.132C	Synuclein	21
F5.133C	Control	56
F5.134N	Synuclein	14
F5.134C	Synuclein	5
F6.128N	Synuclein	7
F6.129C	Control	2
F6.130C	Control	5
F6.132C	Control	21
F6.134N	Control	56
F7.127N	Synuclein	10
F7.127C	Control	10
F7.128C	Control	56
F7.132N	Synuclein	21
F7.133C	Synuclein	2
F8.127N	Synuclein	7
F8.128N	Control	28
F8.129C	Control	10
F8.130C	Control	10
F8.131C	Control	21
F8.133N	Synuclein	5
F8.133C	Control	7
F9.126	Control	7
F9.127N	Control	5
F9.127C	Synuclein	14
F9.130C	Control	42
F9.131N	Synuclein	10
F10.128C	Control	2
F10.129C	Control	56
F10.130C	Synuclein	14
F10.131N	Control	21
F10.132N	Synuclein	21
F10.133C	Synuclein	2
F11.128N	Synuclein	2
F11.130N	Synuclein	21
F11.133N	Control	28
F11.133C	Control	42
F11.134C	Control	7
F12.129C	Control	28
F12.130N	Control	14
F12.130C	Synuclein	5
F12.133N	Synuclein	10
F13.131C	Synuclein	2
F13.132N	Control	2
F13.132C	Control	14
F13.133C	Synuclein	7
F13.134N	Control	7
F14.128C	Control	28
F14.131N	Control	42
F14.133N	Synuclein	14
F14.134N	Control	5
F15.127C	Control	21
F15.129N	Synuclein	10
F15.129C	Control	5
F15.134N	Control	14
