# Supplementary material for: Functional screening of lysosomal storage disorder genes identifies modifiers of alpha-synuclein neurotoxicity
Source: PLoS Genet. 2023 May 18;19(5):e1010760. doi: 10.1371/journal.pgen.1010760 (PMC10231792; doi:10.1371/journal.pgen.1010760)
Supplement: S1 Dataset — (TXT) [file pgen.1010760.s017.txt]

Proteins Unique Sequence ID	Checked	Protein FDR Confidence: Combined	Master	Accession	Description	Exp. q-value: Combined	Sum PEP Score	Coverage [%]	# Peptides	# PSMs	# Unique Peptides	# AAs	MW [kDa]	calc. pI	Score Sequest HT: Sequest HT	# Peptides (by Search Engine): Sequest HT	Biological Process	Cellular Component	Molecular Function	Pfam IDs	Entrez Gene ID	Ensembl Gene ID	Chromosome	WikiPathways	Gene Symbol	KEGG Pathways	Reactome Pathways	# Protein Pathway Groups	# Razor Peptides	Abundance Ratio: (F1, 127N) / (F1, 126)	Abundance Ratio: (F1, 127C) / (F1, 126)	Abundance Ratio: (F1, 128N) / (F1, 126)	Abundance Ratio: (F1, 128C) / (F1, 126)	Abundance Ratio: (F1, 129N) / (F1, 126)	Abundance Ratio: (F1, 129C) / (F1, 126)	Abundance Ratio: (F1, 130N) / (F1, 126)	Abundance Ratio: (F1, 130C) / (F1, 126)	Abundance Ratio: (F1, 131N) / (F1, 126)	Abundance Ratio: (F1, 131C) / (F1, 126)	Abundance Ratio: (F1, 132N) / (F1, 126)	Abundance Ratio: (F1, 132C) / (F1, 126)	Abundance Ratio: (F1, 133N) / (F1, 126)	Abundance Ratio: (F1, 133C) / (F1, 126)	Abundance Ratio: (F1, 134N) / (F1, 126)	Abundances (Normalized): F1: 126, Control	Abundances (Normalized): F1: 127N, Sample	Abundances (Normalized): F1: 127C, Sample	Abundances (Normalized): F1: 128N, Sample	Abundances (Normalized): F1: 128C, Sample
-7147657259732538861	False	High	IsMasterProtein	D1YSG0	Bent, isoform F OS=Drosophila melanogaster OX=7227 GN=bt PE=1 SV=1	0.000	2723.490	48	415	1942	23	8933	999.5	6.19	6972.41	415	cell organization and biogenesis;metabolic process	nucleus	catalytic activity;enzyme regulator activity;nucleotide binding;protein binding;receptor activity;signal transducer activity;structural molecule activity	Pf00041, Pf00047, Pf00069, Pf01108, Pf07679, Pf07714, Pf09507, Pf13895, Pf13927	43814	FBgn0005666	4		bt		Platelet degranulation	4	475	1.023	1.047	1.062	1.046	1.033	1.116	1.137	1.085	1.098	1.093	0.982	1.084	1.064	1.059	1.116	548575.3	561235.7	574522.5	582653.0	573620.5
7767378812568870380	False	High	IsMasterProtein	M9PDZ6	Sallimus, isoform Q OS=Drosophila melanogaster OX=7227 GN=sls PE=3 SV=1	0.000	2722.557	34	442	1553	25	18440	2098.2	5.00	5630.73	442	cell organization and biogenesis;metabolic process;regulation of biological process	chromosome	protein binding;structural molecule activity	Pf00018, Pf00041, Pf00047, Pf06582, Pf07653, Pf07679, Pf13895, Pf13927, Pf14604	44013	FBgn0086906	3L		sls			0	488	1.045	1.063	1.068	1.042	1.012	1.077	1.123	1.131	1.126	1.142	1.044	1.121	1.090	1.088	1.157	343054.6	358353.1	364803.1	366374.1	357462.3
5783301690152102289	False	High	IsMasterProtein	P05661-2	Isoform BDBBA of Myosin heavy chain, muscle OS=Drosophila melanogaster OX=7227 GN=Mhc	0.000	2669.511	75	219	5534	4	1962	224.3	6.15	20137.72	219	cell differentiation;cell organization and biogenesis;cellular component movement;metabolic process;regulation of biological process;transport		catalytic activity;motor activity;nucleotide binding;protein binding;structural molecule activity;transporter activity	Pf00063, Pf01496, Pf01576, Pf02463, Pf02601, Pf02736, Pf03148, Pf04111, Pf04156, Pf05483, Pf05557, Pf05667, Pf05957, Pf07111, Pf07888, Pf09726, Pf10174, Pf12128, Pf13166, Pf13514, Pf13851, Pf14662, Pf15619	35007	FBgn0264695	2L		Mhc			0	329	0.877	1.072	0.897	1.083	0.910	1.037	1.035	1.034	1.015	1.011	1.283	1.025	1.016	0.980	1.196	1667910.7	1463163.4	1787648.5	1496022.4	1805829.9
2622723528169004350	False	High	IsMasterProtein	M9PBI9	Sallimus, isoform S OS=Drosophila melanogaster OX=7227 GN=sls PE=3 SV=1	0.000	2657.483	39	418	1525	1	15481	1758.8	5.00	5562.07	418	cell organization and biogenesis;metabolic process;regulation of biological process	chromosome	protein binding;structural molecule activity	Pf00018, Pf00041, Pf00047, Pf06582, Pf07653, Pf07654, Pf07679, Pf13895, Pf13927, Pf14604	44013	FBgn0086906	3L		sls			0	0	1.129	1.083	1.142	1.042	1.189	1.214	1.353	1.271	1.202	1.245	1.019	1.128	1.262	1.221	1.199	303.0	342.0	328.3	345.9	315.7
-2628481854128159483	False	High	IsMasterProtein	M9NEP1	Myosin heavy chain, isoform T OS=Drosophila melanogaster OX=7227 GN=Mhc PE=1 SV=1	0.000	2644.766	74	217	5539	2	1962	224.1	6.25	20057.29	217	cell differentiation;cell organization and biogenesis;cellular component movement;metabolic process;regulation of biological process;transport		catalytic activity;motor activity;nucleotide binding;protein binding;structural molecule activity;transporter activity	Pf00038, Pf00063, Pf01496, Pf01576, Pf02463, Pf02601, Pf02736, Pf03148, Pf04111, Pf05483, Pf05557, Pf05957, Pf07888, Pf09726, Pf12128, Pf13166, Pf13514, Pf13851, Pf14662, Pf15619	35007	FBgn0264695	2L		Mhc			0	7	1.026	1.020	1.008	1.060	1.018	1.161	1.163	1.271	1.054	1.153	4.929	1.083	1.081	1.192	1.175	16928.9	17371.1	17271.0	17070.5	17947.2
4246497159596303039	False	High	IsMasterProtein	M9ND95	Myosin heavy chain, isoform U OS=Drosophila melanogaster OX=7227 GN=Mhc PE=1 SV=1	0.000	2643.933	74	216	5474	4	1949	222.8	6.25	19764.04	216	cell differentiation;cell organization and biogenesis;cellular component movement;metabolic process;regulation of biological process;transport		catalytic activity;motor activity;nucleotide binding;protein binding;structural molecule activity;transporter activity	Pf00038, Pf00063, Pf01496, Pf01576, Pf02463, Pf02601, Pf02736, Pf03148, Pf04111, Pf05483, Pf05557, Pf05957, Pf07888, Pf09726, Pf12128, Pf13166, Pf13514, Pf13851, Pf14662, Pf15619	35007	FBgn0264695	2L		Mhc			0	0	1.003	0.961	0.980	0.984	1.038	0.954	0.991	1.019	0.995	1.070	1.044	0.877	1.014	1.006	1.048	13679.5	13724.0	13149.0	13403.4	13459.0
7956142956640928236	False	High	IsMasterProtein	L0MPZ1	Bent, isoform H OS=Drosophila melanogaster OX=7227 GN=bt PE=1 SV=1	0.000	2642.156	48	399	1901	7	8408	940.5	6.23	6811.61	399	cell organization and biogenesis;metabolic process		catalytic activity;enzyme regulator activity;nucleotide binding;protein binding;receptor activity;signal transducer activity;structural molecule activity	Pf00041, Pf00047, Pf00069, Pf01108, Pf07679, Pf07714, Pf13895, Pf13927	43814	FBgn0005666	4		bt		Platelet degranulation	4	0	0.867	1.029	1.108	1.052	1.029	1.159	1.159	1.056	1.093	1.081	1.025	1.070	1.032	1.035	1.068	2717.9	2355.9	2796.8	3011.4	2859.7
-9128856999021546534	False	High	IsMasterProtein	P05661-21	Isoform H of Myosin heavy chain, muscle OS=Drosophila melanogaster OX=7227 GN=Mhc	0.000	2564.243	74	216	5450	2	1962	224.6	6.16	19597.27	216	cell differentiation;cell organization and biogenesis;cellular component movement;metabolic process;regulation of biological process		catalytic activity;motor activity;nucleotide binding;protein binding;structural molecule activity	Pf00038, Pf00063, Pf01576, Pf02463, Pf02601, Pf02736, Pf03148, Pf04111, Pf05483, Pf05557, Pf05957, Pf07888, Pf09726, Pf12128, Pf13166, Pf13514, Pf13851, Pf14662, Pf15619	35007	FBgn0264695	2L		Mhc			0	2	1.011	2.100	0.960	2.432	0.996	0.914	0.987	1.388	1.526	1.426	1.335	1.352	1.273	1.746	2.226	1275.1	1289.4	2677.9	1224.4	3101.2
5316671313458587840	False	High	IsMasterProtein	P05661-8	Isoform 9b of Myosin heavy chain, muscle OS=Drosophila melanogaster OX=7227 GN=Mhc	0.000	2548.094	72	212	5376	0	1962	224.3	6.23	19437.58	212	cell differentiation;cell organization and biogenesis;cellular component movement;metabolic process;regulation of biological process;transport		catalytic activity;motor activity;nucleotide binding;protein binding;structural molecule activity;transporter activity	Pf00063, Pf01496, Pf01576, Pf02463, Pf02601, Pf02736, Pf03148, Pf04111, Pf05483, Pf05557, Pf05667, Pf05957, Pf07111, Pf07888, Pf09726, Pf10174, Pf12128, Pf13166, Pf13514, Pf13851, Pf14662, Pf15619	35007		2L		Mhc			0	2	1.024	0.918	1.006	0.992	1.009	1.086	1.030	1.386	1.369	1.345	1.307	1.377	1.360	1.396	1.404	2133.7	2183.9	1958.0	2146.7	2115.9
5635452100261322481	False	High	IsMasterProtein	P05661-9	Isoform 9c of Myosin heavy chain, muscle OS=Drosophila melanogaster OX=7227 GN=Mhc	0.000	2478.754	72	211	5292	0	1962	224.4	6.20	18995.82	211	cell differentiation;cell organization and biogenesis;cellular component movement;metabolic process;regulation of biological process;transport		catalytic activity;motor activity;nucleotide binding;protein binding;structural molecule activity;transporter activity	Pf00063, Pf01496, Pf01576, Pf02463, Pf02601, Pf02736, Pf03148, Pf04111, Pf05483, Pf05557, Pf05667, Pf05957, Pf07111, Pf07888, Pf09726, Pf10174, Pf12128, Pf13166, Pf13514, Pf13851, Pf14662, Pf15619	35007		2L		Mhc			0	0
-4274077681630438307	False	High	IsMasterProtein	M9PDS8	Sallimus, isoform Y OS=Drosophila melanogaster OX=7227 GN=sls PE=3 SV=1	0.000	2429.545	40	373	1425	1	10625	1206.5	5.15	5175.96	373	cell organization and biogenesis;metabolic process;regulation of biological process	chromosome	protein binding;structural molecule activity	Pf00018, Pf00041, Pf00047, Pf06582, Pf07653, Pf07654, Pf07679, Pf13895, Pf13927, Pf14604	44013	FBgn0086906	3L		sls			0	0	1.053	1.073	1.054	1.047	1.032	1.044	1.174	1.292	1.314	1.298	0.858	1.246	1.241	1.314	1.317	258.5	272.1	277.5	272.4	270.7
-1992927074446544564	False	High	IsMasterProtein	Q9W596	Microtubule-associated protein futsch OS=Drosophila melanogaster OX=7227 GN=futsch PE=1 SV=4	0.000	2220.059	64	317	1604	316	5495	591.7	4.97	5923.72	317	cell organization and biogenesis;cellular component movement;development;metabolic process;regulation of biological process;response to stimulus;transport	cytoplasm;cytoskeleton;nucleus	protein binding	Pf04615, Pf06740, Pf09507, Pf10243	5740544	FBgn0259108	X		futsch			0	1	1.035	0.942	1.061	0.901	1.063	1.083	1.092	1.047	1.110	1.093	1.070	1.061	1.064	1.156	0.874	501696.5	519390.7	472686.0	532318.8	451906.5
8262065587336660283	False	High	IsMasterProtein	M9MRF5	Muscle-specific protein 300 kDa, isoform H OS=Drosophila melanogaster OX=7227 GN=Msp300 PE=1 SV=1	0.000	2145.898	36	428	1212	1	11986	1365.2	5.20	4140.49	428	cell organization and biogenesis;cellular component movement;transport	cytoplasm;cytoskeleton;cytosol;membrane	protein binding	Pf00307, Pf00435, Pf10541, Pf12128, Pf13514	3771968	FBgn0261836	2L		Msp-300; Msp300			0	468	1.039	0.987	1.021	0.994	1.031	1.040	1.041	1.205	1.104	1.197	0.989	1.185	1.165	1.129	1.150	258642.4	268746.8	255357.8	264122.8	257066.7
7747498348384732176	False	High	IsMasterProtein	A1Z9J3	Short stop, isoform H OS=Drosophila melanogaster OX=7227 GN=shot PE=1 SV=1	0.000	1921.017	41	380	1168	98	8805	988.9	5.71	3794.62	380	cell communication;cell organization and biogenesis;regulation of biological process	cytoplasm;cytoskeleton;membrane	metal ion binding;protein binding	Pf00307, Pf00435, Pf00681, Pf02187, Pf05887, Pf11971, Pf13499, Pf13514	36542	FBgn0013733	2R		shot		Cell junction organization; Type I hemidesmosome assembly; Formation of the cornified envelope; Neutrophil degranulation	9	331	1.024	1.004	1.030	1.017	1.035	1.075	1.068	1.173	1.103	1.150	1.069	1.149	1.142	1.101	1.156	252306.8	258302.2	253292.6	259846.4	256521.0
5801047708572578919	False	High	IsMasterProtein	M9MRD4	Muscle-specific protein 300 kDa, isoform B OS=Drosophila melanogaster OX=7227 GN=Msp300 PE=1 SV=1	0.000	1835.682	42	358	1057	22	8382	957.8	5.49	3615.23	358	cell organization and biogenesis;cellular component movement;transport	cytoplasm;cytoskeleton;cytosol;membrane	protein binding	Pf00307, Pf00435, Pf08317, Pf12128, Pf13514	3771968	FBgn0261836	2L		Msp-300; Msp300			0	0	1.094	1.028	1.039	0.968	1.061	1.057	1.028	1.385	1.314	1.373	1.255	1.347	1.361	1.312	1.273	7462.1	8166.1	7670.7	7755.6	7220.5
2068209806541318207	False	High	IsMasterProtein	Q9V496	Apolipophorins OS=Drosophila melanogaster OX=7227 GN=apolpp PE=1 SV=2	0.000	1665.245	53	206	2329	206	3351	372.4	7.97	7852.78	206	regulation of biological process;response to stimulus;transport	extracellular	metal ion binding;protein binding;transporter activity	Pf00094, Pf01347, Pf06448, Pf09172	43827	FBgn0087002	4		Rfabg; apolpp		Regulation of TLR by endogenous ligand; Regulation of Insulin-like Growth Factor (IGF) transport and uptake by Insulin-like Growth Factor Binding Proteins (IGFBPs); Cargo recognition for clathrin-mediated endocytosis; LDL remodeling; Binding and Uptake of Ligands by Scavenger Receptors; Chylomicron assembly; VLDL assembly; Post-translational protein phosphorylation; Platelet sensitization by LDL;…	26	0	0.976	1.010	0.976	1.122	1.084	1.026	0.993	1.326	1.289	1.062	1.100	1.269	1.403	1.259	1.297	666328.2	650359.8	672765.8	650227.5	747353.6
3542245852848794564	False	High	IsMasterProtein	P13395	Spectrin alpha chain OS=Drosophila melanogaster OX=7227 GN=alpha-Spec PE=1 SV=2	0.000	1607.788	67	177	1239	1	2415	278.1	5.20	4818.34	177	cell communication;cell organization and biogenesis;cell proliferation;regulation of biological process	cytoplasm;cytoskeleton;Golgi;membrane	metal ion binding;protein binding	Pf00018, Pf00036, Pf00435, Pf07653, Pf08239, Pf08726, Pf12128, Pf13405, Pf13499, Pf14604	38231	FBgn0250789	3L		alpha-Spec		Interleukin-20 family signaling; Neutrophil degranulation; COPI-mediated anterograde transport; Caspase-mediated cleavage of cytoskeletal proteins; RAF/MAP kinase cascade; NCAM signaling for neurite out-growth	26	0	1.004	1.019	1.044	1.041	1.067	1.118	1.118	1.189	1.112	1.144	1.144	1.172	1.178	1.111	1.055	1680.1	1687.5	1712.8	1753.3	1749.2
-60068041992893660	False	High	IsMasterProtein	M9PGV6	Alpha spectrin, isoform B OS=Drosophila melanogaster OX=7227 GN=alpha-Spec PE=3 SV=1	0.000	1572.260	66	177	1223	1	2457	282.4	5.20	4714.13	177	cell communication;cell organization and biogenesis;cell proliferation;regulation of biological process	Golgi;membrane	metal ion binding;protein binding	Pf00018, Pf00036, Pf00435, Pf07653, Pf08239, Pf08726, Pf12128, Pf13405, Pf13499, Pf14604	38231	FBgn0250789	3L		alpha-Spec			0	220	1.043	0.978	1.033	0.973	1.060	1.080	1.072	1.121	1.052	1.095	1.233	1.100	1.116	1.130	1.011	326641.0	340802.7	319398.4	337388.4	317746.1
6687799662003513800	False	High	IsMasterProtein	A0A0B4K788	Short stop, isoform AC OS=Drosophila melanogaster OX=7227 GN=shot PE=1 SV=1	0.000	1549.100	49	287	973	1	5462	622.2	6.49	3196.15	287	cell communication;cell organization and biogenesis;regulation of biological process	cytoplasm;cytoskeleton	metal ion binding;protein binding	Pf00307, Pf00435, Pf02187, Pf11971, Pf13499	36542	FBgn0013733	2R		shot		Cell junction organization; Type I hemidesmosome assembly; Formation of the cornified envelope; Neutrophil degranulation	9	5	1.024	0.977	1.011	1.031	1.035	1.028	1.004	1.237	1.193	1.200	0.804	1.201	1.189	1.157	1.224	2489.3	2548.4	2432.4	2515.9	2565.8
-6937188117663553948	False	High	IsMasterProtein	A0A0B4K7Y9	Short stop, isoform AA OS=Drosophila melanogaster OX=7227 GN=shot PE=1 SV=1	0.000	1515.942	48	283	962	2	5408	617.1	6.43	3144.62	283	cell communication;cell organization and biogenesis;regulation of biological process	cytoplasm;cytoskeleton	metal ion binding;protein binding	Pf00307, Pf00435, Pf02187, Pf11971, Pf13499	36542	FBgn0013733	2R		shot		Cell junction organization; Type I hemidesmosome assembly; Formation of the cornified envelope; Neutrophil degranulation	9	0	0.996	1.192	1.044	1.136	1.035	1.088	1.058	1.295	1.055	1.174	1.520	1.157	1.072	1.099	1.210	566.1	563.7	674.9	590.8	642.9
-1047098613912092485	False	High	IsMasterProtein	E1JH63	Short stop, isoform O OS=Drosophila melanogaster OX=7227 GN=shot PE=1 SV=1	0.000	1514.504	47	283	964	2	5499	627.4	6.57	3150.08	283	cell communication;cell organization and biogenesis;regulation of biological process	cytoplasm;cytoskeleton	metal ion binding;protein binding	Pf00307, Pf00435, Pf02187, Pf11971, Pf13499	36542	FBgn0013733	2R		shot		Cell junction organization; Type I hemidesmosome assembly; Formation of the cornified envelope; Neutrophil degranulation	9	1	1.081	1.012	1.027	1.011	1.065	0.965	1.032	1.152	1.152	1.243	0.475	1.230	1.200	1.122	1.213	2428.5	2624.8	2458.2	2492.9	2454.6
-6032211925240245505	False	High	IsMasterProtein	Q9VQL7	3-oxoacyl-[acyl-carrier-protein] reductase OS=Drosophila melanogaster OX=7227 GN=FASN1 PE=1 SV=1	0.000	1305.398	57	131	1610	125	2438	266.3	6.37	5876.33	131	metabolic process;response to stimulus		catalytic activity	Pf00106, Pf00107, Pf00109, Pf00550, Pf00698, Pf00975, Pf02801, Pf08545, Pf08659, Pf13602, Pf14765	33524	FBgn0027571	2L	Fatty Acid Biosynthesis	CG3523; FASN1		Vitamin B5 (pantothenate) metabolism; Fatty acyl-CoA biosynthesis; ChREBP activates metabolic gene expression	10	8	0.818	0.921	0.933	0.921	0.947	0.940	0.913	0.745	0.748	0.835	0.806	0.853	0.812	0.730	0.821	532726.7	435773.1	490516.5	497005.5	490583.1
-4782767167395929853	False	High	IsMasterProtein	M9PF16	Spectrin beta chain OS=Drosophila melanogaster OX=7227 GN=beta-Spec PE=3 SV=1	0.000	1206.997	63	162	1016	5	2308	267.5	5.33	3555.25	162	cell communication;cell organization and biogenesis;cellular component movement;regulation of biological process	cytoplasm;cytoskeleton;membrane	protein binding;structural molecule activity	Pf00169, Pf00307, Pf00435, Pf11971, Pf13514, Pf15410	32746	FBgn0250788	X		beta-Spec			0	203	1.022	0.952	1.017	0.969	1.056	1.041	1.008	1.121	1.037	1.075	1.047	1.128	1.123	1.141	1.022	250599.7	256124.5	238612.0	254929.5	242836.3
3187983819066095702	False	High	IsMasterProtein	Q00963	Spectrin beta chain OS=Drosophila melanogaster OX=7227 GN=beta-Spec PE=1 SV=2	0.000	1199.743	63	160	1001	3	2291	265.6	5.34	3511.30	160	cell communication;cell organization and biogenesis;cellular component movement;regulation of biological process	cytoplasm;cytoskeleton;membrane	protein binding;structural molecule activity	Pf00169, Pf00307, Pf00435, Pf11971, Pf13514, Pf15410	32746	FBgn0250788	X		beta-Spec		RAF/MAP kinase cascade; NCAM signaling for neurite out-growth; Interleukin-20 family signaling; COPI-mediated anterograde transport	19	0	1.089	1.046	1.120	1.127	1.152	1.168	1.118	1.221	1.166	1.271	0.571	1.233	1.244	1.235	1.162	576.6	628.2	603.4	646.0	649.9
-2365773315822401673	False	High	IsMasterProtein	P10676	Neither inactivation nor afterpotential protein C OS=Drosophila melanogaster OX=7227 GN=ninaC PE=1 SV=2	0.000	1139.626	69	116	1617	31	1501	174.2	7.66	5405.75	116	cell organization and biogenesis;metabolic process;regulation of biological process;response to stimulus;transport	cytoplasm;cytoskeleton;membrane;nucleus	catalytic activity;motor activity;nucleotide binding;protein binding;signal transducer activity	Pf00063, Pf00069, Pf07714, Pf14531	34012	FBgn0002938	2L		ninaC	Phototransduction - fly		1	129	1.005	0.897	0.938	0.916	1.034	0.999	0.979	0.957	0.894	0.961	0.955	0.947	0.953	0.986	0.913	431031.4	432975.0	386430.3	404251.3	394937.6
9020390110506968207	False	High	IsMasterProtein	M9MRX4	Ankyrin 2, isoform U OS=Drosophila melanogaster OX=7227 GN=Ank2 PE=1 SV=1	0.000	1067.656	32	194	604	51	13559	1487.5	5.03	2038.74	194	cell growth;cell organization and biogenesis;cellular homeostasis;regulation of biological process;response to stimulus	cytoplasm;membrane	protein binding	Pf00023, Pf00531, Pf00791, Pf12796, Pf13606, Pf13637, Pf13857	38863	FBgn0261788	3L		Ank2		Neurofascin interactions; COPI-mediated anterograde transport	12	176	1.088	0.927	1.042	0.935	1.064	1.082	1.040	1.076	1.094	1.098	0.988	1.098	1.090	1.179	0.938	135307.6	147209.6	125418.9	140999.4	126517.3
-8623761362113721680	False	High	IsMasterProtein	A0A0B4K7K9	Bruchpilot, isoform J OS=Drosophila melanogaster OX=7227 GN=brp PE=1 SV=1	0.000	969.297	55	154	804	4	2238	255.1	6.90	2595.58	154	cell communication;cell organization and biogenesis;metabolic process;regulation of biological process;response to stimulus;transport	cytoskeleton	catalytic activity;motor activity;transporter activity	Pf01496, Pf01576, Pf02463, Pf04111, Pf05483, Pf05667, Pf05701, Pf06160, Pf06785, Pf07888, Pf09726, Pf10174, Pf10186, Pf12128, Pf13514	35977	FBgn0259246	2R		brp			0	188	1.087	0.895	1.063	0.891	1.059	1.071	1.044	0.969	1.021	0.976	0.985	0.961	0.974	1.072	0.808	198394.3	215581.2	177571.7	210941.2	176807.1
6728633914408333998	False	High	IsMasterProtein	A0A0B4K6V0	Bruchpilot, isoform L OS=Drosophila melanogaster OX=7227 GN=brp PE=1 SV=1	0.000	965.547	69	151	785	1	1781	206.1	6.33	2526.07	151	cell communication;cell organization and biogenesis;metabolic process;regulation of biological process;response to stimulus;transport	cytoskeleton	catalytic activity;motor activity;transporter activity	Pf01496, Pf01576, Pf04111, Pf05701, Pf06785, Pf07888, Pf09726, Pf10174, Pf12128	35977	FBgn0259246	2R		brp			0	1	1.065	0.939	1.071	0.938	1.068	1.128	1.094	1.005	1.014	1.003	1.119	0.999	0.972	1.071	0.827	2432.4	2589.3	2284.3	2606.1	2280.5
-6916888235379924246	False	High	IsMasterProtein	P13607-5	Isoform 5 of Sodium/potassium-transporting ATPase subunit alpha OS=Drosophila melanogaster OX=7227 GN=Atpalpha	0.000	931.167	60	68	1933	1	1041	115.6	5.60	7166.87	68	cell communication;cell organization and biogenesis;regulation of biological process;response to stimulus;transport	cytoplasm;membrane;nucleus	catalytic activity;metal ion binding;nucleotide binding;transporter activity	Pf00122, Pf00689, Pf00690, Pf00702, Pf08282, Pf13246	48971		3R		Atpalpha			0	0	1.020	0.858	0.912	0.952	1.015	0.954	0.924	1.041	0.978	1.080	0.962	1.011	1.012	1.054	1.017	2992.2	3051.0	2568.6	2728.3	2849.9
-3097873726193614814	False	High	IsMasterProtein	P13607	Sodium/potassium-transporting ATPase subunit alpha OS=Drosophila melanogaster OX=7227 GN=Atpalpha PE=1 SV=3	0.000	929.192	59	68	1949	1	1041	115.5	5.69	7213.88	68	cell communication;cell organization and biogenesis;regulation of biological process;response to stimulus;transport	cytoplasm;membrane;nucleus	catalytic activity;metal ion binding;nucleotide binding;transporter activity	Pf00122, Pf00689, Pf00690, Pf00702, Pf08282, Pf13246	48971	FBgn0002921	3R		Atpalpha			0	111	1.004	0.883	0.955	0.925	1.037	1.008	0.952	1.104	0.983	1.014	1.070	1.033	1.070	1.100	0.984	516913.0	519053.9	456386.4	493402.7	478145.6
-815726053575902094	False	High	IsMasterProtein	P13607-7	Isoform 7 of Sodium/potassium-transporting ATPase subunit alpha OS=Drosophila melanogaster OX=7227 GN=Atpalpha	0.000	916.121	60	66	1934	3	1002	111.2	5.59	7143.73	66	cell communication;cell organization and biogenesis;regulation of biological process;response to stimulus;transport	cytoplasm;membrane;nucleus	catalytic activity;metal ion binding;nucleotide binding;transporter activity	Pf00122, Pf00689, Pf00690, Pf00702, Pf08282, Pf13246	48971	FBgn0002921	3R		Atpalpha			0	0	1.037	0.886	0.916	0.971	1.069	0.925	1.042	1.205	1.090	1.169	1.526	1.234	1.212	1.250	1.077	3507.4	3637.0	3108.1	3214.4	3407.1
-8960239508156958006	False	High	IsMasterProtein	P13607-6	Isoform 6 of Sodium/potassium-transporting ATPase subunit alpha OS=Drosophila melanogaster OX=7227 GN=Atpalpha	0.000	900.754	59	64	1914	1	1002	111.1	5.54	7094.06	64	cell communication;cell organization and biogenesis;regulation of biological process;response to stimulus;transport	cytoplasm;membrane;nucleus	catalytic activity;metal ion binding;nucleotide binding;transporter activity	Pf00122, Pf00689, Pf00690, Pf00702, Pf08282, Pf13246	48971	FBgn0002921	3R		Atpalpha			0	0	1.053	1.026	1.125	0.934	1.238	1.464	1.068	1.049	1.010	1.082	1.019	1.091	1.050	1.065	0.966	495.0	521.2	507.8	556.7	462.5
-1463099686628966919	False	High	IsMasterProtein	Q7KV69	Karst, isoform B OS=Drosophila melanogaster OX=7227 GN=kst PE=1 SV=1	0.000	895.008	44	185	528	2	4118	473.8	6.38	1790.04	185	cell organization and biogenesis;response to stimulus;transport	membrane	protein binding	Pf00018, Pf00169, Pf00307, Pf00435, Pf07653, Pf08239, Pf11971, Pf14604, Pf15410	38418	FBgn0004167	3L		kst			0	204	1.074	1.061	1.073	1.065	1.079	1.126	1.054	1.119	1.055	1.117	1.027	1.127	1.096	1.114	1.074	114260.9	122715.5	121187.4	122553.9	121665.7
8762252520887552015	False	High	IsMasterProtein	A4V1N8	FI03688p OS=Drosophila melanogaster OX=7227 GN=Prm PE=1 SV=1	0.000	894.135	77	96	1414	60	879	102.3	5.58	5388.29	96	cell organization and biogenesis	cytoplasm	catalytic activity;motor activity	Pf01576	39002	FBgn0003149	3L		Prm			0	45	0.969	0.926	0.987	0.904	0.923	0.965	1.009	0.971	1.063	1.019	1.031	0.950	0.946	0.989	0.983	324977.7	314833.5	300956.2	320620.5	293907.2
-2597867517024228711	False	High	IsMasterProtein	A8JNJ6	Karst, isoform E OS=Drosophila melanogaster OX=7227 GN=kst PE=1 SV=2	0.000	889.946	41	184	528	1	4337	497.2	6.47	1787.96	184	cell organization and biogenesis;response to stimulus;transport	membrane	protein binding	Pf00018, Pf00169, Pf00307, Pf00435, Pf07653, Pf11971, Pf14604, Pf15410	38418	FBgn0004167	3L		kst			0	0	1.135	1.035	1.140	1.165	1.111	1.187	1.085	1.214	1.110	1.231	1.202	1.242	1.191	1.154	1.177	772.4	877.1	799.3	880.9	899.9
1529992732465608977	False	High	IsMasterProtein	Q9VZQ3	Karst, isoform A OS=Drosophila melanogaster OX=7227 GN=kst PE=1 SV=1	0.000	888.746	44	184	525	1	4097	471.4	6.32	1780.56	184	cell organization and biogenesis;response to stimulus;transport	membrane	protein binding	Pf00018, Pf00169, Pf00307, Pf00435, Pf07653, Pf08239, Pf11971, Pf14604, Pf15410	38418	FBgn0004167	3L		kst			0	0	1.014	1.122	1.056	1.116	0.997	0.838	0.937	0.999	0.973	1.030	0.986	1.087	0.983	1.003	1.155	252.2	255.8	282.8	266.2	281.5
7071283263635647019	False	High	IsMasterProtein	M9MSK6	Ankyrin 2, isoform Q OS=Drosophila melanogaster OX=7227 GN=Ank2 PE=1 SV=1	0.000	865.235	35	144	493	1	4352	478.4	4.96	1695.97	144	cell growth;cell organization and biogenesis;cellular homeostasis;regulation of biological process;response to stimulus	cytoplasm;membrane	protein binding	Pf00023, Pf00531, Pf00791, Pf12796, Pf13606, Pf13637, Pf13857, Pf14755	38863	FBgn0261788	3L		Ank2		Neurofascin interactions; COPI-mediated anterograde transport	12	1	1.120	0.975	1.145	0.989	1.112	1.193	1.059	1.171	1.186	1.178	1.171	1.220	1.117	1.202	1.024	991.8	1110.6	966.8	1136.1	981.3
6148104480311772330	False	High	IsMasterProtein	A8DYP0-6	Isoform G of Obscurin OS=Drosophila melanogaster OX=7227 GN=Unc-89	0.000	863.532	44	155	508	155	3903	440.5	5.85	1784.94	155	cell organization and biogenesis;metabolic process;regulation of biological process		catalytic activity;nucleotide binding;protein binding	Pf00041, Pf00047, Pf00069, Pf00621, Pf07679, Pf07714, Pf13895, Pf13927	3346201	FBgn0053519	2R		Unc-89			0	0	1.008	1.097	1.030	1.071	1.011	1.172	1.179	1.138	1.118	1.138	1.062	1.108	1.088	1.069	1.219	131729.0	132828.4	144572.1	135688.0	141064.7
-8187443937583519286	False	High	IsMasterProtein	A0A0B4K7V8	Bruchpilot, isoform K OS=Drosophila melanogaster OX=7227 GN=brp PE=1 SV=1	0.000	859.254	68	143	727	1	1707	197.3	6.35	2310.19	143	cell communication;cell organization and biogenesis;metabolic process;regulation of biological process;response to stimulus;transport	cytoskeleton	catalytic activity;motor activity	Pf01576, Pf04111, Pf05701, Pf07888, Pf09726, Pf10174, Pf12128, Pf13514	35977	FBgn0259246	2R		brp			0	0	1.166	0.859	1.055	0.888	1.062	1.082	0.984	0.958	1.030	0.958	0.945	1.024	1.012	1.093	0.777	1659.0	1934.3	1425.4	1749.8	1473.1
-2245918125434137650	False	High	IsMasterProtein	A8JNM7	Ankyrin 2, isoform F OS=Drosophila melanogaster OX=7227 GN=Ank2 PE=1 SV=1	0.000	857.908	37	141	491	1	4114	452.3	5.01	1686.83	141	cell growth;cell organization and biogenesis;cellular homeostasis;regulation of biological process;response to stimulus	cytoplasm;membrane	protein binding	Pf00023, Pf00531, Pf00791, Pf12796, Pf13606, Pf13637, Pf13857, Pf14755	38863	FBgn0261788	3L		Ank2		Neurofascin interactions; COPI-mediated anterograde transport	12	0
5649019160110241511	False	High	IsMasterProtein	M9PCU0	FI21215p1 OS=Drosophila melanogaster OX=7227 GN=ninaC PE=2 SV=1	0.000	809.015	71	89	1302	4	1135	131.8	6.34	4178.52	89	cell organization and biogenesis;metabolic process;regulation of biological process;response to stimulus;transport	cytoplasm;nucleus	catalytic activity;enzyme regulator activity;motor activity;nucleotide binding;protein binding;receptor activity;signal transducer activity	Pf00063, Pf00069, Pf07714, Pf14531	34012	FBgn0002938	2L		ninaC			0	0	0.973	0.950	0.986	0.948	1.014	1.075	1.025	0.988	0.930	1.023	0.953	1.002	0.961	0.978	0.941	11503.9	11188.4	10923.1	11338.2	10909.6
-4460989391773279307	False	High	IsMasterProtein	M9MRJ4	Muscle-specific protein 300 kDa, isoform G OS=Drosophila melanogaster OX=7227 GN=Msp300 PE=1 SV=1	0.000	806.151	20	189	401	80	13540	1506.8	4.63	1340.43	189	cell organization and biogenesis;cellular component movement;transport	cytoplasm;cytoskeleton;cytosol;membrane	protein binding	Pf00435, Pf10174, Pf10541, Pf11471, Pf12128, Pf13514	3771968	FBgn0261836	2L		Msp-300; Msp300			0	0	0.999	0.967	1.027	0.937	0.950	0.969	0.985	1.150	1.111	1.062	0.843	1.121	1.105	1.085	1.073	29783.9	29758.8	28796.1	30577.5	27899.5
-8899556334739198745	False	High	IsMasterProtein	M9NDL5	Terribly reduced optic lobes, isoform AF OS=Drosophila melanogaster OX=7227 GN=trol PE=1 SV=2	0.000	792.706	29	127	721	4	4434	491.4	4.86	2545.16	127	cellular component movement;regulation of biological process;response to stimulus		protein binding	Pf00047, Pf00052, Pf00053, Pf00054, Pf00057, Pf02210, Pf07679, Pf07686, Pf13385, Pf13895, Pf13927	45320	FBgn0261451	X		trol		Rho GTPase cycle; Degradation of the extracellular matrix; HS-GAG biosynthesis; NRAGE signals death through JNK; HS-GAG degradation; Integrin cell surface interactions; A tetrasaccharide linker sequence is required for GAG synthesis; G alpha (12/13) signalling events; Laminin interactions; Signalling by NGF; Non-integrin membrane-ECM interactions	24	148	1.218	1.065	1.244	1.079	1.205	1.196	0.944	1.121	1.180	1.164	1.087	1.168	1.232	1.220	1.108	171643.7	209124.5	182755.3	213596.3	185170.0
-4247214107739542120	False	High	IsMasterProtein	M9NET2	Terribly reduced optic lobes, isoform AI OS=Drosophila melanogaster OX=7227 GN=trol PE=1 SV=2	0.000	787.941	33	125	720	2	3897	431.4	5.02	2543.15	125	cellular component movement;regulation of biological process;response to stimulus	cytosol	protein binding	Pf00008, Pf00047, Pf00052, Pf00053, Pf00054, Pf00057, Pf02210, Pf07679, Pf07686, Pf13385, Pf13895, Pf13927	45320	FBgn0261451	X		trol		Rho GTPase cycle; Degradation of the extracellular matrix; HS-GAG biosynthesis; NRAGE signals death through JNK; HS-GAG degradation; Integrin cell surface interactions; A tetrasaccharide linker sequence is required for GAG synthesis; G alpha (12/13) signalling events; Laminin interactions; Signalling by NGF; Non-integrin membrane-ECM interactions	24	0	1.327	1.168	1.279	1.147	1.353	1.233	1.104	1.021	1.045	1.202	0.881	1.050	1.144	1.098	1.130	1639.8	2176.8	1915.2	2097.5	1881.5
-9158103463028846088	False	High	IsMasterProtein	A1Z784	Acetyl-CoA carboxylase OS=Drosophila melanogaster OX=7227 GN=ACC PE=1 SV=1	0.000	770.539	44	101	558	101	2482	278.4	6.24	2023.48	101	cell organization and biogenesis;metabolic process;regulation of biological process;response to stimulus	cytoplasm	catalytic activity;metal ion binding;nucleotide binding	Pf00289, Pf00364, Pf01039, Pf02785, Pf02786, Pf08326, Pf13535, Pf15632	35761	FBgn0033246	2R	Fatty Acid Biosynthesis	ACC		Import of palmitoyl-CoA into the mitochondrial matrix; Biotin transport and metabolism; Fatty acyl-CoA biosynthesis; ChREBP activates metabolic gene expression	11	0	0.896	0.922	0.896	0.954	0.957	0.933	0.928	0.802	0.823	0.883	0.728	0.901	0.869	0.779	0.897	191337.3	171489.0	176331.5	171473.2	182516.8
-2890828630823446054	False	High	IsMasterProtein	M9NFH8	Uncharacterized protein, isoform F OS=Drosophila melanogaster OX=7227 GN=GS PE=1 SV=1	0.000	741.905	45	101	593	101	2115	232.1	6.42	1974.04	101	metabolic process	cytoplasm	catalytic activity;metal ion binding;nucleotide binding	Pf00070, Pf00310, Pf00743, Pf01266, Pf01493, Pf01593, Pf01645, Pf01946, Pf03486, Pf04898, Pf07992, Pf13450, Pf14691	39878	FBgn0036663	3L		CG9674			0	0	1.022	0.939	1.005	0.988	1.047	1.064	1.011	1.067	1.003	1.063	1.051	1.096	1.079	1.085	0.979	164312.2	167961.3	154208.8	165177.1	162280.1
-6610094820880765948	False	High	IsMasterProtein	A0A0B4KF38	Bruchpilot, isoform M OS=Drosophila melanogaster OX=7227 GN=brp PE=1 SV=1	0.000	738.071	67	121	649	1	1498	173.4	6.30	2059.64	121	cell communication;cell organization and biogenesis;metabolic process;regulation of biological process;response to stimulus;transport	cytoskeleton	catalytic activity;motor activity	Pf01576, Pf02463, Pf04111, Pf07888, Pf09726, Pf10174, Pf12128, Pf13514	35977	FBgn0259246	2R		brp			0	0	1.102	0.892	1.052	0.922	1.038	1.077	1.007	0.946	0.969	0.935	0.948	0.988	0.984	1.027	0.822	1954.7	2154.2	1744.0	2057.2	1802.0
-7248353147803630506	False	High	IsMasterProtein	A0A0B4KHG5	Chaoptin, isoform C OS=Drosophila melanogaster OX=7227 GN=chp PE=1 SV=1	0.000	725.861	46	56	861	56	1305	150.6	6.80	2989.28	56	cell organization and biogenesis	membrane	protein binding	Pf12799, Pf13306, Pf13855	43690	FBgn0267435	3R		chp			0	0	0.952	0.912	1.012	0.936	1.020	1.065	1.005	1.074	0.984	1.098	1.020	0.994	1.027	1.079	0.977	214816.8	204575.9	195863.7	217462.8	201113.8
4454616855136024394	False	High	IsMasterProtein	M9PEN4	Dynein heavy chain 64C, isoform F OS=Drosophila melanogaster OX=7227 GN=Dhc64C PE=1 SV=1	0.000	703.958	33	163	407	2	4652	531.3	6.35	1331.38	163	cell differentiation;cell division;cell organization and biogenesis;cell proliferation;cellular component movement;defense response;metabolic process;regulation of biological process;response to stimulus;transport	chromosome;cytoplasm;Golgi	catalytic activity;motor activity;nucleotide binding;protein binding	Pf03028, Pf03938, Pf07728, Pf08385, Pf08393, Pf12774, Pf12775, Pf12777, Pf12780, Pf12781, Pf13173, Pf13401	38580	FBgn0261797	3L		Dhc64C			0	175	1.023	1.029	1.006	1.053	1.044	1.033	1.012	1.144	1.048	1.094	1.090	1.118	1.108	1.107	1.082	95226.2	97371.4	97970.9	95834.4	100300.1
-4452383025105496662	False	High	IsMasterProtein	M9PBQ0	Dynein heavy chain 64C, isoform D OS=Drosophila melanogaster OX=7227 GN=Dhc64C PE=1 SV=1	0.000	700.155	33	162	404	1	4651	531.0	6.35	1321.37	162	cell differentiation;cell division;cell organization and biogenesis;cell proliferation;cellular component movement;defense response;metabolic process;regulation of biological process;response to stimulus;transport	chromosome;cytoplasm;Golgi	catalytic activity;motor activity;nucleotide binding;protein binding	Pf03028, Pf03938, Pf07728, Pf08385, Pf08393, Pf12774, Pf12775, Pf12777, Pf12780, Pf12781, Pf13173, Pf13401	38580	FBgn0261797	3L		Dhc64C			0	0	0.885	0.872	0.927	0.870	0.855	0.919	1.004	1.264	0.891	1.187	0.599	1.165	1.175	1.064	1.123	129.7	114.8	113.1	120.3	112.8
778254519197364075	False	High	IsMasterProtein	A4UZZ4	Alpha-1,4 glucan phosphorylase OS=Drosophila melanogaster OX=7227 GN=GlyP PE=1 SV=1	0.000	675.183	71	68	1217	68	844	96.9	6.52	4026.07	68	defense response;metabolic process;regulation of biological process;response to stimulus	cytoplasm	catalytic activity;protein binding	Pf00343	33386	FBgn0004507	2L		GlyP	Metabolic pathways; Starch and sucrose metabolism	Neutrophil degranulation; Glycogen breakdown (glycogenolysis)	9	0	0.954	0.941	0.928	0.931	1.004	0.965	1.016	0.821	0.801	0.981	0.893	0.932	0.890	0.853	0.859	395131.1	376826.5	371821.6	366522.3	368045.4
137316667764180062	False	High	IsMasterProtein	Q0E8J3	Zormin, isoform I OS=Drosophila melanogaster OX=7227 GN=zormin PE=1 SV=2	0.000	668.536	37	135	393	135	3640	409.7	6.38	1306.89	135			protein binding	Pf00047, Pf00435, Pf07679, Pf08385, Pf13166, Pf13895, Pf13927, Pf13949, Pf14643	2769001	FBgn0052311	3L		zormin			0	0	1.046	1.030	1.042	1.017	1.009	1.044	1.049	1.118	1.061	1.127	1.024	1.084	1.082	1.048	1.096	91152.9	95313.5	93874.5	95007.7	92688.7
-378340387522454741	False	High	IsMasterProtein	Q9V8R9	Protein 4.1 homolog OS=Drosophila melanogaster OX=7227 GN=cora PE=1 SV=1	0.000	633.181	55	92	476	1	1698	184.1	8.70	1670.90	92	cell organization and biogenesis;development;transport	cytoskeleton;membrane	protein binding;structural molecule activity	Pf00373, Pf05902, Pf08736, Pf09379, Pf09380	37205	FBgn0010434	2R		cora		Neurexins and neuroligins	3	0	1.082	0.913	1.011	0.962	1.018	1.027	1.027	1.090	1.010	1.075	0.912	1.061	1.039	1.055	0.917	1286.9	1392.1	1174.9	1301.0	1238.5
8338302616979045270	False	High	IsMasterProtein	A0A0B4LG23	Coracle, isoform G OS=Drosophila melanogaster OX=7227 GN=cora PE=1 SV=1	0.000	627.427	55	92	471	1	1696	183.8	8.70	1648.38	92	cell organization and biogenesis;transport	cytoskeleton;membrane	protein binding;structural molecule activity	Pf00373, Pf05902, Pf08736, Pf09379, Pf09380	37205	FBgn0010434	2R		cora			0	110	1.047	0.952	1.047	0.959	1.012	1.036	1.048	1.112	1.074	1.100	1.016	1.079	1.084	1.107	0.997	126012.3	131945.7	119971.5	131885.2	120783.1
-2553121334985817627	False	High	IsMasterProtein	A8JNU6	Neural conserved at 73EF, isoform I OS=Drosophila melanogaster OX=7227 GN=Nc73EF PE=1 SV=1	0.000	618.231	53	58	585	5	1105	122.8	6.93	2343.10	58	metabolic process	cytosol;mitochondrion	catalytic activity	Pf00676, Pf02779	39899	FBgn0010352	3L	TCA Cycle	Nc73EF	Carbon metabolism; Tryptophan metabolism; Metabolic pathways; Lysine degradation; Citrate cycle (TCA cycle)	Lysine catabolism; Citric acid cycle (TCA cycle); Glyoxylate metabolism and glycine degradation	14	73	1.063	1.042	1.095	0.987	1.070	1.027	1.074	1.087	1.090	1.047	0.950	1.067	1.052	1.083	1.033	144901.6	153979.7	150932.0	158701.1	142959.8
5695235177912809422	False	High	IsMasterProtein	P18091-3	Isoform Larval muscle of Alpha-actinin, sarcomeric OS=Drosophila melanogaster OX=7227 GN=Actn	0.000	615.466	72	76	600	2	917	106.3	5.69	2202.00	76	cell organization and biogenesis;response to stimulus		metal ion binding;protein binding	Pf00036, Pf00307, Pf00435, Pf08726, Pf11971, Pf13405, Pf13499, Pf13833	31166	FBgn0000667	X		Actn			0	100	1.040	1.046	1.003	1.042	1.011	1.058	1.094	1.098	1.056	1.094	1.085	1.078	1.053	1.024	1.167	185867.9	193378.8	194427.6	186415.6	193716.4
1043606570779249253	False	High	IsMasterProtein	M9PDW8	Uncharacterized protein, isoform T OS=Drosophila melanogaster OX=7227 GN=CG3950 PE=1 SV=1	0.000	609.010	25	129	368	90	5182	579.9	9.04	1253.59	129			protein binding	Pf00307, Pf05667, Pf07267, Pf09770, Pf10243, Pf11971, Pf12510, Pf13254	31591	FBgn0085446	X		CG34417			0	42	1.016	0.955	1.041	0.940	0.978	0.960	1.005	1.096	1.067	1.091	1.010	1.047	1.055	1.054	1.009	77990.7	79243.5	74491.5	81186.3	73312.4
3193741801793868105	False	High	IsMasterProtein	A0A0B4KGT8	Cheerio, isoform M OS=Drosophila melanogaster OX=7227 GN=cher PE=1 SV=1	0.000	606.083	44	101	354	101	2429	262.6	6.04	1205.17	101	cell organization and biogenesis;cellular component movement;regulation of biological process;response to stimulus;transport	cytoskeleton;cytosol;membrane;nucleus	protein binding	Pf00307, Pf00630	42066	FBgn0014141	3R		cher			0	0	1.135	1.146	1.138	1.167	1.057	1.077	1.106	1.324	1.284	1.250	1.162	1.229	1.262	1.245	1.344	65331.3	74147.7	74877.7	74342.7	76247.9
-6577119678891216920	False	High	IsMasterProtein	A0A0B4JD57	Zipper, isoform F OS=Drosophila melanogaster OX=7227 GN=zip PE=1 SV=1	0.000	596.554	44	103	351	4	1979	227.7	5.47	1290.48	103	cell differentiation;cell organization and biogenesis;cellular component movement;metabolic process;regulation of biological process;response to stimulus	cytoskeleton;cytosol	catalytic activity;motor activity;nucleotide binding;protein binding;structural molecule activity	Pf00038, Pf00063, Pf01576, Pf02736, Pf04111, Pf05557, Pf05701, Pf07888, Pf09731, Pf12128, Pf13166, Pf13851	38001	FBgn0265434	2R		zip			0	111	1.029	1.109	1.033	1.106	1.054	1.073	1.022	1.100	1.036	1.103	0.975	1.108	1.084	1.069	1.126	84786.9	87281.1	94057.5	87623.3	93740.8
3188996770633464880	False	High	IsMasterProtein	F0JAG6	Alpha actinin, isoform F OS=Drosophila melanogaster OX=7227 GN=Actn PE=1 SV=1	0.000	587.595	72	76	572	2	897	103.9	5.64	2068.73	76	cell organization and biogenesis;response to stimulus		metal ion binding;protein binding	Pf00036, Pf00307, Pf00435, Pf08726, Pf11971, Pf13405, Pf13499, Pf13833	31166	FBgn0000667	X		Actn			0	0	1.092	1.305	1.274	1.266	1.166	1.116	1.210	1.237	1.151	1.267	0.954	1.521	1.213	1.233	1.325	392.8	428.9	512.5	500.4	497.2
-6441635626220156833	False	High	IsMasterProtein	Q99323-1	Isoform 1 of Myosin heavy chain, non-muscle OS=Drosophila melanogaster OX=7227 GN=zip	0.000	584.861	43	101	342	2	2017	231.9	5.66	1244.83	101	cell differentiation;cell organization and biogenesis;cellular component movement;metabolic process;regulation of biological process;response to stimulus	cytoskeleton;cytosol	catalytic activity;motor activity;nucleotide binding;protein binding;structural molecule activity	Pf00038, Pf00063, Pf01576, Pf02736, Pf04111, Pf05557, Pf05701, Pf07888, Pf09731, Pf12128, Pf13166, Pf13851	38001		2R		zip			0	0	0.996	1.221	1.280	1.289	1.249	1.418	1.300	1.232	1.253	1.295	1.376	1.178	1.144	1.284	1.469	538.6	536.5	657.5	689.5	694.3
314270090834504751	False	High	IsMasterProtein	A0A0B4KG35	Stretchin-Mlck, isoform U OS=Drosophila melanogaster OX=7227 GN=Strn-Mlck PE=1 SV=1	0.000	581.757	25	147	308	136	8255	923.2	5.12	978.37	147	cell organization and biogenesis;metabolic process;regulation of biological process		catalytic activity;enzyme regulator activity;nucleotide binding;protein binding;receptor activity;signal transducer activity;structural molecule activity	Pf00041, Pf00047, Pf00069, Pf07679, Pf07714, Pf13895, Pf13927	36753	FBgn0265045	2R		Strn-Mlck		RHO GTPases activate PAKs	4	12	1.036	1.338	1.055	1.284	1.036	1.320	1.297	1.113	1.263	1.123	1.039	1.093	1.073	1.058	1.359	65577.9	67967.7	87766.9	69202.7	84178.4
-1094825640551374770	False	High	IsMasterProtein	Q05825	ATP synthase subunit beta, mitochondrial OS=Drosophila melanogaster OX=7227 GN=ATPsynbeta PE=1 SV=3	0.000	578.787	82	33	1229	33	505	54.1	5.27	4870.65	33	cell communication;metabolic process;regulation of biological process;transport	membrane;mitochondrion	catalytic activity;nucleotide binding;protein binding;transporter activity	Pf00006, Pf00306, Pf02874	43829	FBgn0010217	4	Electron Transport Chain	ATPsyn-beta; ATPsynbeta	Metabolic pathways; Oxidative phosphorylation	Cristae formation; Formation of ATP by chemiosmotic coupling	10	0	0.904	0.994	0.861	0.876	0.854	0.844	0.850	0.826	0.857	0.826	0.762	0.842	0.810	0.832	0.913	371376.7	335727.8	369079.7	319940.4	325149.6
-7091753954590274599	False	High	IsMasterProtein	P22700-2	Isoform A of Calcium-transporting ATPase sarcoplasmic/endoplasmic reticulum type OS=Drosophila melanogaster OX=7227 GN=SERCA	0.000	576.254	50	62	1070	4	1002	109.5	5.34	3658.64	62	cell communication;cell differentiation;cellular homeostasis;metabolic process;regulation of biological process;response to stimulus;transport	endoplasmic reticulum;membrane	catalytic activity;metal ion binding;nucleotide binding;protein binding;transporter activity	Pf00122, Pf00689, Pf00690, Pf00702, Pf08282, Pf12710, Pf13246	49297	FBgn0263006	2R		Ca-P60A; SERCA			0	77	1.082	1.008	0.980	1.081	1.081	1.055	0.997	1.103	1.033	1.128	1.013	1.075	1.066	1.018	1.167	309864.5	335202.2	312465.5	303621.7	335102.9
-9061575831523425236	False	High	IsMasterProtein	Q8IQQ0	Neural conserved at 73EF, isoform F OS=Drosophila melanogaster OX=7227 GN=Nc73EF PE=1 SV=1	0.000	558.859	53	57	566	4	1017	113.6	6.99	2217.23	57	metabolic process	mitochondrion	catalytic activity	Pf00676, Pf02779	39899	FBgn0010352	3L	TCA Cycle	Nc73EF		Lysine catabolism; Citric acid cycle (TCA cycle); Glyoxylate metabolism and glycine degradation	9	0	1.189	0.963	0.671	0.614	1.185	0.886	0.641	0.722	0.691	0.730	0.681	0.710	1.155	1.161	1.059	6231.2	7407.2	5999.5	4182.1	3825.0
8463048348747392036	False	High	IsMasterProtein	Q0E9E2	Pyruvate carboxylase OS=Drosophila melanogaster OX=7227 GN=PCB PE=1 SV=1	0.000	552.804	55	66	602	66	1197	132.6	6.64	2062.00	66	metabolic process	mitochondrion;organelle lumen	catalytic activity;DNA binding;metal ion binding;nucleotide binding	Pf00289, Pf00364, Pf02436, Pf02785, Pf02786, Pf07478, Pf13375, Pf13533, Pf13535, Pf15632	36020	FBgn0027580	2R	Glycolysis and Gluconeogenesis; TCA Cycle; Fatty Acid Biosynthesis	CG1516; PCB	Biosynthesis of amino acids; Pyruvate metabolism; Metabolic pathways; Carbon metabolism; Citrate cycle (TCA cycle)	Gluconeogenesis; Biotin transport and metabolism	15	0	0.966	0.962	1.036	0.960	1.022	1.034	1.005	0.839	0.786	0.853	0.974	0.884	0.885	0.808	0.846	162041.5	156479.8	155944.8	167942.2	155527.8
5524989376817611279	False	High	IsMasterProtein	P22700	Calcium-transporting ATPase sarcoplasmic/endoplasmic reticulum type OS=Drosophila melanogaster OX=7227 GN=SERCA PE=1 SV=2	0.000	545.836	49	59	1017	1	1020	111.6	5.41	3507.71	59	cell communication;cell differentiation;cellular homeostasis;metabolic process;regulation of biological process;response to stimulus;transport	endoplasmic reticulum;membrane	catalytic activity;metal ion binding;nucleotide binding;protein binding;transporter activity	Pf00122, Pf00689, Pf00690, Pf00702, Pf08282, Pf12710, Pf13246	49297	FBgn0263006	2R		Ca-P60A; SERCA		Reduction of cytosolic Ca++ levels; Ion transport by P-type ATPases; Ion homeostasis	10	0	1.897	0.825	0.725	1.038	1.455	0.861	0.522	0.898	1.198	0.986	0.332	0.978	0.978	0.854	0.940	82.6	156.6	68.1	59.8	85.7
-7837840795417596487	False	High	IsMasterProtein	A0A0B4LGB7	Calcium-transporting ATPase OS=Drosophila melanogaster OX=7227 GN=SERCA PE=1 SV=1	0.000	545.657	50	60	1021	2	999	109.3	5.45	3515.70	60	cell communication;cell differentiation;cellular homeostasis;metabolic process;regulation of biological process;response to stimulus;transport	endoplasmic reticulum;membrane	catalytic activity;metal ion binding;nucleotide binding;protein binding;transporter activity	Pf00122, Pf00689, Pf00690, Pf00702, Pf08282, Pf12710, Pf13246	49297	FBgn0263006	2R		Ca-P60A; SERCA			0	0	1.086	1.314	1.179	1.261	1.125	1.271	1.251	1.509	1.372	1.383	3.151	1.329	1.302	1.511	1.492	1843.9	2001.7	2422.9	2174.4	2325.3
-4548878858097727076	False	High	IsMasterProtein	P48610-4	Isoform C of Arginine kinase OS=Drosophila melanogaster OX=7227 GN=Argk	0.000	535.812	77	40	1212	1	396	43.7	6.18	4456.59	40	metabolic process	cytoplasm;cytosol;extracellular;membrane	catalytic activity	Pf00217, Pf02807	39041	FBgn0000116	3L		Argk			0	0	1.208	1.025	1.112	1.048	1.198	1.127	0.965	1.143	1.166	1.141	0.569	1.192	1.129	1.151	1.038	1031.1	1246.0	1056.7	1146.2	1080.4
2039120299616604698	False	High	IsMasterProtein	Q9VSL8	Rhea, isoform B OS=Drosophila melanogaster OX=7227 GN=rhea PE=1 SV=1	0.000	529.900	35	92	263	2	2836	306.8	6.21	977.38	92	cell organization and biogenesis;cellular component movement;regulation of biological process;transport	cytoskeleton	protein binding;structural molecule activity	Pf00373, Pf01608, Pf02174, Pf08913, Pf09141, Pf09379	38978	FBgn0260442	3L		rhea		GRB2:SOS provides linkage to MAPK signaling for Integrins ; Platelet degranulation ; p130Cas linkage to MAPK signaling for integrins; SEMA3A-Plexin repulsion signaling by inhibiting Integrin adhesion; Smooth Muscle Contraction	16	102	1.029	1.051	1.049	1.065	1.032	1.071	1.074	1.125	1.054	1.124	0.998	1.152	1.112	1.080	1.151	60390.8	62165.1	63500.6	63346.7	64338.3
2135847644525149074	False	High	IsMasterProtein	P48610-2	Isoform A of Arginine kinase OS=Drosophila melanogaster OX=7227 GN=Argk	0.000	529.633	56	44	1231	5	562	61.2	7.49	4463.38	44	metabolic process	cytoplasm;cytosol;extracellular;membrane	catalytic activity	Pf00217, Pf02807	39041	FBgn0000116	3L		Argk			0	60	1.065	0.911	1.010	0.827	1.012	0.971	0.980	0.969	0.947	0.952	1.188	0.933	0.947	0.972	0.909	411220.9	437832.2	374480.2	415490.1	339961.9
4584135002587160037	False	High	IsMasterProtein	M9PEJ8	Rhea, isoform H OS=Drosophila melanogaster OX=7227 GN=rhea PE=1 SV=1	0.000	526.106	37	91	255	1	2689	291.4	6.06	957.36	91	cell organization and biogenesis;cellular component movement;regulation of biological process;transport	cytoskeleton	protein binding;structural molecule activity	Pf00373, Pf01608, Pf02174, Pf08913, Pf09141, Pf09379	38978	FBgn0260442	3L		rhea		GRB2:SOS provides linkage to MAPK signaling for Integrins ; Platelet degranulation ; p130Cas linkage to MAPK signaling for integrins; SEMA3A-Plexin repulsion signaling by inhibiting Integrin adhesion; Smooth Muscle Contraction	16	0	0.957	0.917	0.969	1.010	0.999	1.044	1.086	1.126	1.082	1.247	1.098	1.122	1.147	1.120	1.180	938.5	898.0	860.4	909.9	948.3
-5925463299390889835	False	High	IsMasterProtein	P35416	Paramyosin, short form OS=Drosophila melanogaster OX=7227 GN=Prm PE=2 SV=2	0.000	521.956	69	56	766	20	640	74.2	9.20	3122.85	56	cell organization and biogenesis	cytoplasm	catalytic activity;motor activity	Pf01576	39002	FBgn0003149	3L		Prm			0	0	0.863	1.077	0.905	0.875	0.817	0.997	1.062	0.821	1.181	0.754	1.005	0.823	0.911	0.949	1.163	33388.4	28828.4	35967.8	30225.9	29200.4
-8278866536667435807	False	High	IsMasterProtein	Q00174	Laminin subunit alpha OS=Drosophila melanogaster OX=7227 GN=LanA PE=1 SV=2	0.000	520.034	24	88	322	88	3712	410.9	5.22	1149.78	88	cell organization and biogenesis;cellular component movement;defense response;metabolic process;regulation of biological process;response to stimulus	cytoskeleton;extracellular	catalytic activity;motor activity;protein binding;structural molecule activity	Pf00038, Pf00052, Pf00053, Pf00054, Pf00055, Pf01576, Pf02210, Pf03302, Pf03962, Pf05802, Pf05911, Pf06008, Pf06009, Pf06160, Pf06419, Pf10174, Pf12128, Pf13385, Pf13514	38723		3L		LanA	ECM-receptor interaction; Metabolic pathways	Cell junction organization; Laminin interactions; Type I hemidesmosome assembly	7	0	1.144	1.220	1.133	1.149	1.172	1.189	1.090	1.165	1.145	1.195	0.965	1.171	1.185	1.162	1.202	61348.5	70165.3	74870.9	69485.4	70494.7
-7136864017965660734	False	High	IsMasterProtein	Q9VIE8	Aconitate hydratase, mitochondrial OS=Drosophila melanogaster OX=7227 GN=mAcon1 PE=1 SV=2	0.000	501.978	62	51	824	51	787	85.3	8.24	2773.81	51	metabolic process	mitochondrion	catalytic activity;metal ion binding	Pf00330, Pf00694	44149	FBgn0010100	2L	TCA Cycle	Acon	Metabolic pathways; Glyoxylate and dicarboxylate metabolism; Carbon metabolism; Biosynthesis of amino acids; 2-Oxocarboxylic acid metabolism; Citrate cycle (TCA cycle)	Citric acid cycle (TCA cycle)	11	0	0.993	1.034	1.004	1.005	0.993	1.018	1.032	1.042	0.984	1.002	1.315	0.944	0.984	1.009	1.006	253847.9	252157.5	262357.2	254893.3	255090.9
-2716721859470624771	False	High	IsMasterProtein	Q9VKE2	Crystallin, isoform A OS=Drosophila melanogaster OX=7227 GN=Crys PE=1 SV=2	0.000	494.448	73	40	1356	39	477	55.8	5.67	4766.11	40		extracellular	metal ion binding;structural molecule activity	Pf00379	34604	FBgn0005664	2L		Cry; Crys			0	1	0.955	0.845	0.930	0.770	0.904	0.975	0.923	0.744	0.886	0.803	1.046	0.749	0.793	0.794	0.775	367549.6	350878.3	310580.7	341900.5	282934.0
3471724049942113538	False	High	IsMasterProtein	A8JNP1	Arginine kinase OS=Drosophila melanogaster OX=7227 GN=Argk PE=1 SV=2	0.000	488.763	77	39	1190	1	356	39.8	6.47	4319.64	39	metabolic process	cytoplasm;cytosol;extracellular;membrane	catalytic activity;nucleotide binding	Pf00217, Pf02807	39041	FBgn0000116	3L		Argk	Arginine and proline metabolism	Creatine metabolism	5	0	1.081	1.098	1.060	0.950	1.030	0.970	1.061	0.973	0.932	0.919	0.887	0.860	0.880	0.907	1.004	8455.8	9139.9	9284.0	8959.2	8033.7
-9114958279642700062	False	High	IsMasterProtein	P02843	Vitellogenin-1 OS=Drosophila melanogaster OX=7227 GN=Yp1 PE=1 SV=1	0.000	484.836	60	27	1114	26	439	48.7	7.69	3756.82	27		extracellular	catalytic activity	Pf00151	31939	FBgn0004045	X		Yp1		Acyl chain remodelling of PS; Synthesis of PA	6	0	0.794	1.149	0.926	1.251	0.939	0.831	0.918	1.159	1.286	0.838	1.214	0.905	1.221	0.981	1.360	304121.4	241469.4	349533.6	281615.8	380591.2
3215678260326154053	False	High	IsMasterProtein	E1JJA4	Dynamin GTPase OS=Drosophila melanogaster OX=7227 GN=shi PE=1 SV=1	0.000	484.491	59	60	544	60	883	98.4	8.24	1759.23	60	cell communication;cell death;cell organization and biogenesis;cellular component movement;regulation of biological process;response to stimulus;transport	cytoplasm;membrane	catalytic activity;nucleotide binding;protein binding	Pf00169, Pf00350, Pf01031, Pf02212	45928	FBgn0003392	X		shi			0	0	1.034	0.910	1.009	0.939	1.054	1.028	1.007	1.145	1.081	1.074	0.987	1.106	1.132	1.175	0.974	143036.8	147862.6	130113.7	144324.2	134271.7
-5319538138766923040	False	High	IsMasterProtein	P13217	1-phosphatidylinositol 4,5-bisphosphate phosphodiesterase OS=Drosophila melanogaster OX=7227 GN=norpA PE=1 SV=4	0.000	472.230	50	68	489	2	1095	124.8	7.01	1591.85	68	cellular homeostasis;metabolic process;regulation of biological process;response to stimulus		catalytic activity;enzyme regulator activity;metal ion binding;protein binding;signal transducer activity	Pf00168, Pf00387, Pf00388, Pf06631, Pf08703, Pf09279	31376	FBgn0262738	X		norpA	Inositol phosphate metabolism; Phototransduction - fly; AGE-RAGE signaling pathway in diabetic complications; Metabolic pathways; Wnt signaling pathway; Phosphatidylinositol signaling system	Synthesis of IP3 and IP4 in the cytosol; PLC beta mediated events; Gastrin-CREB signalling pathway via PKC and MAPK	17	85	1.119	0.998	1.123	1.012	1.115	1.155	1.063	1.084	1.046	1.090	1.322	1.077	1.055	1.130	0.972	136200.1	152442.3	135975.1	152924.2	137827.8
8409337400473428670	False	High	IsMasterProtein	P13217-2	Isoform C of 1-phosphatidylinositol 4,5-bisphosphate phosphodiesterase OS=Drosophila melanogaster OX=7227 GN=norpA	0.000	471.281	50	68	475	2	1095	124.7	6.92	1561.30	68	cellular homeostasis;metabolic process;regulation of biological process;response to stimulus		catalytic activity;enzyme regulator activity;metal ion binding;protein binding;signal transducer activity	Pf00168, Pf00387, Pf00388, Pf06631, Pf08703, Pf09279, Pf12128	31376	FBgn0262738	X		norpA	Inositol phosphate metabolism; Metabolic pathways; Wnt signaling pathway; Phototransduction - fly; Phosphatidylinositol signaling system; AGE-RAGE signaling pathway in diabetic complications		6	0	1.081	1.037	1.074	1.113	1.056	1.022	0.999	1.059	1.057	1.067	0.768	1.150	1.114	1.143	0.982	1614.6	1745.7	1674.2	1734.5	1796.5
-6406685301542850182	False	High	IsMasterProtein	P19107	Phosrestin-1 OS=Drosophila melanogaster OX=7227 GN=Arr2 PE=1 SV=2	0.000	467.596	73	42	973	42	401	45.0	8.60	3164.58	42	regulation of biological process;response to stimulus	cytoplasm	protein binding	Pf00339, Pf02752	38993	FBgn0000121	3L		Arr2	Phototransduction - fly	Inactivation, recovery and regulation of the phototransduction cascade; Thrombin signalling through proteinase activated receptors (PARs); Ub-specific processing proteases; Cargo recognition for clathrin-mediated endocytosis; WNT5A-dependent internalization of FZD4; Signaling by GPCR	21	0	1.081	0.938	1.049	0.954	1.051	1.062	1.010	1.013	1.004	1.015	1.111	0.990	1.017	1.069	0.938	260805.2	281989.8	244520.2	273673.3	248712.4
4175555519802436825	False	High	IsMasterProtein	Q9VJE5-3	Isoform C of Restin homolog OS=Drosophila melanogaster OX=7227 GN=CLIP-190	0.000	464.675	50	85	255	3	1652	186.2	4.94	900.25	85	transport	chromosome;Golgi	protein binding	Pf01302, Pf07888, Pf07926	35042	FBgn0020503	2L		CLIP-190			0	0	0.973	0.896	0.957	0.876	0.951	0.948	0.980	1.084	1.153	1.143	1.072	1.049	1.061	1.062	1.071	747.5	727.3	669.7	715.6	654.6
766832878431281449	False	High	IsMasterProtein	P11147	Heat shock 70 kDa protein cognate 4 OS=Drosophila melanogaster OX=7227 GN=Hsc70-4 PE=1 SV=3	0.000	463.032	64	45	662	33	651	71.1	5.52	2222.66	45	cell organization and biogenesis;cellular component movement;metabolic process;regulation of biological process;response to stimulus;transport	cytoplasm;membrane;mitochondrion;nucleus;spliceosomal complex	nucleotide binding;protein binding	Pf00012, Pf06723	41840	FBgn0266599	3R		Hsc70-4	Spliceosome; Protein processing in endoplasmic reticulum; Endocytosis; Longevity regulating pathway - multiple species	AUF1 (hnRNP D0) binds and destabilizes mRNA; HSF1-dependent transactivation; HSP90 chaperone cycle for steroid hormone receptors (SHR); mRNA Splicing - Major Pathway; Clathrin-mediated endocytosis; Regulation of HSF1-mediated heat shock response; Neutrophil degranulation	22	18	1.042	1.136	1.018	1.131	0.991	1.011	1.015	1.032	1.049	0.994	1.364	0.974	0.982	1.030	1.058	201089.5	209535.6	228444.6	204753.2	227394.1
-509762462143437094	False	High	IsMasterProtein	A0A6F7UQK0	Cytoplasmic linker protein 190, isoform W OS=Drosophila melanogaster OX=7227 GN=CLIP-190 PE=1 SV=1	0.000	455.507	45	86	254	3	1795	200.7	5.10	886.33	86												0	97	1.075	1.003	1.101	1.004	1.035	1.063	1.046	1.095	1.117	1.105	1.062	1.044	1.049	1.093	1.023	52768.7	56708.2	52936.6	58089.0	52994.3
310711460763265960	False	High	IsMasterProtein	X2JC31	Clathrin heavy chain OS=Drosophila melanogaster OX=7227 GN=Chc PE=3 SV=1	0.000	454.984	45	75	380	75	1678	191.1	5.72	1370.37	75	cell communication;cell death;cell organization and biogenesis;regulation of biological process;transport	membrane	protein binding;structural molecule activity	Pf00637, Pf01394, Pf04053, Pf09268, Pf13838	32537	FBgn0000319	X		Chc	Endocytosis; Lysosome	Cargo recognition for clathrin-mediated endocytosis	6	0	1.017	0.944	0.995	0.986	1.039	1.032	1.009	1.036	0.961	1.019	0.981	1.053	1.032	1.036	0.963	103738.3	105471.7	97968.2	103175.7	102261.4
-9167731774461383424	False	High	IsMasterProtein	E1JHJ9	Cytoplasmic linker protein 190, isoform M OS=Drosophila melanogaster OX=7227 GN=CLIP-190 PE=1 SV=2	0.000	451.032	48	84	247	1	1668	186.6	4.96	866.35	84	metabolic process;transport	chromosome;Golgi	protein binding	Pf01302, Pf04111, Pf07888, Pf07926, Pf13166	35042	FBgn0020503	2L		CLIP-190			0	0	0.973	0.881	1.168	0.903	1.053	0.942	0.885	1.049	1.065	1.240	1.256	0.969	0.984	1.115	1.013	55.9	54.4	49.2	65.3	50.5
-406775495053757479	False	High	IsMasterProtein	Q86BS7	4-alpha-glucanotransferase OS=Drosophila melanogaster OX=7227 GN=Dmel\CG9485 PE=1 SV=1	0.000	449.749	43	57	334	1	1546	173.9	6.47	1144.80	57	metabolic process		catalytic activity	Pf00128, Pf06202, Pf06925, Pf14699, Pf14701, Pf14702	37435	FBgn0034618	2R		CG9485		Neutrophil degranulation; Glycogen breakdown (glycogenolysis)	7	0	0.470	1.112	1.117	1.019	0.956	1.237	1.253	0.860	0.673	0.785	0.932	1.014	0.862	0.815	0.853	999.0	470.0	1110.4	1115.5	1018.3
-4963822819445665057	False	High	IsMasterProtein	P19334	Transient receptor potential protein OS=Drosophila melanogaster OX=7227 GN=trp PE=1 SV=3	0.000	446.597	38	58	413	58	1275	142.5	8.13	1391.68	58	cell organization and biogenesis;cellular homeostasis;metabolic process;regulation of biological process;response to stimulus;transport	membrane	protein binding;transporter activity	Pf00023, Pf00520, Pf08344, Pf12796, Pf13606	43542	FBgn0003861	3R		trp	Phototransduction - fly	Ion homeostasis; TRP channels; Antigen activates B Cell Receptor (BCR) leading to generation of second messengers	12	0	0.970	0.957	1.030	0.972	1.030	1.105	1.075	1.056	0.973	1.028	1.302	1.007	1.019	1.067	0.941	122028.1	118348.9	116779.0	125683.5	118661.0
578080350142057853	False	High	IsMasterProtein	Q9Y119	BcDNA.GH08860 OS=Drosophila melanogaster OX=7227 GN=Tps1 PE=1 SV=1	0.000	444.413	62	47	468	46	809	91.1	6.86	1616.50	47	metabolic process;response to stimulus	cytoplasm	catalytic activity	Pf00982, Pf02358	33642	FBgn0027560	2L		Tps1	Metabolic pathways; Starch and sucrose metabolism		2	1	0.929	0.983	0.991	0.994	1.077	1.001	1.047	0.816	0.874	0.910	0.886	0.917	0.835	0.834	0.844	159195.5	147927.0	156420.8	157817.5	158222.4
-3141600364453729552	False	High	IsMasterProtein	Q9W2H8	4-alpha-glucanotransferase OS=Drosophila melanogaster OX=7227 GN=BEST:GH22856 PE=1 SV=3	0.000	441.489	40	57	329	1	1629	183.1	6.54	1133.61	57	metabolic process		catalytic activity	Pf00128, Pf06202, Pf06925, Pf14699, Pf14701, Pf14702	37435	FBgn0034618	2R		CG9485		Neutrophil degranulation; Glycogen breakdown (glycogenolysis)	7	75	1.044	0.950	1.020	0.960	1.041	1.028	1.053	0.826	0.785	0.938	0.899	0.945	0.867	0.821	0.833	90278.4	94240.4	85779.9	92097.4	86669.2
-7509848355476949425	False	High	IsMasterProtein	P13060	Eukaryotic translation elongation factor 2 OS=Drosophila melanogaster OX=7227 GN=eEF2 PE=1 SV=4	0.000	439.894	54	51	492	51	844	94.4	6.60	1718.25	51	metabolic process	cytoplasm;cytosol	catalytic activity;nucleotide binding;RNA binding	Pf00009, Pf00679, Pf03144, Pf03764, Pf14492	35422	FBgn0000559	2L	Translation Factors	Ef2b; EF2		Protein methylation; Peptide chain elongation; Synthesis of diphthamide-EEF2; Neutrophil degranulation	12	0	0.904	1.102	0.992	1.118	0.996	0.995	1.020	0.997	0.972	0.990	0.905	1.024	1.022	0.950	1.114	154616.4	139831.4	170429.8	153432.8	172824.0
-6204229343866984857	False	High	IsMasterProtein	E2QCF1	ATP-citrate synthase OS=Drosophila melanogaster OX=7227 GN=ATPCL PE=1 SV=1	0.000	435.657	45	48	300	1	1095	119.7	7.12	1054.80	48	metabolic process;regulation of biological process	cytoplasm;cytosol	catalytic activity;metal ion binding;nucleotide binding	Pf00285, Pf00549, Pf02629, Pf08442, Pf13607	36760	FBgn0020236	2R	Fatty Acid Biosynthesis	ATPCL		Neutrophil degranulation; Fatty acyl-CoA biosynthesis; ChREBP activates metabolic gene expression	10	0	0.849	1.166	0.966	1.167	1.103	1.128	1.079	1.272	1.150	1.299	0.915	1.458	1.252	1.080	1.440	170.1	144.4	198.3	164.3	198.5
3135044154226237336	False	High	IsMasterProtein	Q04499-5	Isoform E of Proline dehydrogenase 1, mitochondrial OS=Drosophila melanogaster OX=7227 GN=slgA	0.000	433.225	63	54	477	3	681	77.2	8.90	1521.90	54	metabolic process;response to stimulus	mitochondrion;organelle lumen	catalytic activity;nucleotide binding	Pf01619	33117	FBgn0003423	X		slgA	Metabolic pathways; Arginine and proline metabolism		2	73	1.030	0.913	0.993	0.949	1.049	1.059	1.050	1.139	1.062	1.102	1.145	1.136	1.121	1.157	0.992	127302.3	131115.4	116247.5	126400.0	120777.3
-6835142605061127045	False	High	IsMasterProtein	Q7KN85	ATP-citrate synthase OS=Drosophila melanogaster OX=7227 GN=ATPCL PE=1 SV=1	0.000	431.906	46	49	306	2	1112	121.3	7.31	1080.23	49	metabolic process;regulation of biological process	cytoplasm;cytosol	catalytic activity;metal ion binding;nucleotide binding	Pf00285, Pf00549, Pf02629, Pf08442, Pf13607	36760	FBgn0020236	2R	Fatty Acid Biosynthesis	ATPCL	Metabolic pathways; Citrate cycle (TCA cycle)	Neutrophil degranulation; Fatty acyl-CoA biosynthesis; ChREBP activates metabolic gene expression	12	65	0.933	1.021	1.015	1.024	1.005	1.030	0.985	1.082	1.040	1.116	1.146	1.174	1.102	1.038	1.105	79246.7	73926.7	80886.2	80398.2	81121.6
-8110504541342830837	False	High	IsMasterProtein	M9PG37	Cytoplasmic linker protein 190, isoform R OS=Drosophila melanogaster OX=7227 GN=CLIP-190 PE=1 SV=1	0.000	430.467	47	81	236	1	1601	180.3	4.93	818.18	81	transport	chromosome;Golgi	protein binding	Pf01302, Pf07926	35042	FBgn0020503	2L		CLIP-190			0	0	1.102	0.944	1.100	1.043	0.982	1.168	1.038	1.119	1.184	1.257	0.986	1.058	1.044	1.111	1.295	784.1	863.6	740.1	862.4	817.4
-3603860733031424215	False	High	IsMasterProtein	M9PH10	Vesicle-fusing ATPase OS=Drosophila melanogaster OX=7227 GN=comt PE=1 SV=1	0.000	427.028	60	50	459	32	745	82.5	7.46	1501.24	50	cell communication;cell organization and biogenesis;cellular homeostasis;metabolic process;regulation of biological process;transport	cytoplasm;cytosol	catalytic activity;metal ion binding;nucleotide binding;RNA binding	Pf00004, Pf00910, Pf01078, Pf02359, Pf02933, Pf06068, Pf07724, Pf07728, Pf13207, Pf13238, Pf13401	47091	FBgn0000346	X	Biogenic Amine Synthesis	comt			1	27	1.066	0.894	1.013	0.931	1.053	1.062	1.033	1.047	0.993	0.997	1.099	1.058	1.044	1.090	0.882	114094.2	121570.0	101992.9	115607.7	106243.2
-3372103321923184562	False	High	IsMasterProtein	Q04499	Proline dehydrogenase 1, mitochondrial OS=Drosophila melanogaster OX=7227 GN=slgA PE=2 SV=2	0.000	424.442	60	52	464	1	681	77.1	8.97	1485.93	52	metabolic process;response to stimulus	mitochondrion;organelle lumen	catalytic activity;nucleotide binding	Pf01619	33117	FBgn0003423	X		slgA	Arginine and proline metabolism; Metabolic pathways	Proline catabolism	6	0	1.026	1.199	1.021	1.280	1.076	0.921	1.055	1.000	1.018	1.005	0.883	0.992	1.074	0.993	1.207	161.6	165.8	193.7	164.9	206.8
2112806472704234613	False	High	IsMasterProtein	Q24498-4	Isoform C of Ryanodine receptor OS=Drosophila melanogaster OX=7227 GN=RyR	0.000	422.409	20	98	227	98	5127	580.5	5.58	773.45	98	cellular homeostasis;regulation of biological process;response to stimulus;transport	membrane	metal ion binding;protein binding;transporter activity	Pf00520, Pf00622, Pf01365, Pf02026, Pf02815, Pf06459, Pf08454, Pf08709	49090	FBgn0011286	2R		Rya-r44F; RyR			0	0	1.050	1.065	1.015	1.042	1.041	1.121	1.138	1.083	1.130	1.117	0.913	1.108	1.081	1.054	1.182	42315.3	44451.1	45063.0	42969.1	44111.8
6192516662880227923	False	High	IsMasterProtein	Q8INA9	Fasciclin 1, isoform C OS=Drosophila melanogaster OX=7227 GN=Fas1 PE=1 SV=1	0.000	420.962	51	37	595	2	655	72.9	7.02	2123.01	37				Pf02469	42025	FBgn0262742	3R		Fas1			0	0	1.093	0.822	0.959	0.899	1.085	0.883	0.826	0.847	1.016	0.985	0.810	0.978	1.003	1.019	0.847	24816.3	27113.6	20394.5	23802.8	22310.7
2413293484256928530	False	High	IsMasterProtein	P08928	Lamin Dm0 OS=Drosophila melanogaster OX=7227 GN=Lam PE=1 SV=4	0.000	413.799	71	55	367	54	622	71.3	6.47	1325.15	55	cell communication;cell division;cell organization and biogenesis;regulation of biological process;response to stimulus;transport	cytoplasm;cytoskeleton;Golgi;membrane;nucleus	catalytic activity;motor activity;protein binding;structural molecule activity;transporter activity	Pf00038, Pf00932, Pf01496, Pf01576, Pf08317, Pf09731, Pf12128, Pf13166, Pf14643, Pf15070	33782	FBgn0002525	2L		Lam	Apoptosis - fly	Depolymerisation of the Nuclear Lamina	7	1	1.046	0.927	0.999	0.884	0.999	1.000	0.963	0.965	1.052	0.993	0.936	0.950	0.982	1.036	0.889	106472.4	111354.9	98746.6	106335.5	94105.2
5515668484516837353	False	High	IsMasterProtein	C8VV14	Fructose-bisphosphate aldolase OS=Drosophila melanogaster OX=7227 GN=Ald1 PE=1 SV=1	0.000	410.433	75	35	699	35	361	39.0	7.40	2593.19	35	metabolic process;regulation of biological process;response to stimulus	cytosol	catalytic activity	Pf00274	43183	FBgn0000064	3R	Glycolysis and Gluconeogenesis	Ald	Carbon metabolism; Biosynthesis of amino acids; Fructose and mannose metabolism; Glycolysis / Gluconeogenesis; Pentose phosphate pathway; Metabolic pathways	Glycolysis; Platelet degranulation ; Gluconeogenesis; Fructose catabolism; Neutrophil degranulation	21	0	0.894	1.046	0.925	1.034	0.891	0.944	0.967	1.016	0.949	1.060	1.388	0.895	0.878	0.916	0.977	154769.0	138360.4	161826.5	143140.0	160005.6
-6858373613491336051	False	High	IsMasterProtein	P53501	Actin-57B OS=Drosophila melanogaster OX=7227 GN=Act57B PE=1 SV=1	0.000	409.770	70	30	1723	7	376	41.8	5.39	6417.03	30	cell organization and biogenesis;regulation of biological process	cytoplasm;cytoskeleton;membrane	nucleotide binding;structural molecule activity	Pf00022	37368	FBgn0000044	2R		Act57B	Phagosome; Phototransduction - fly; Hippo signaling pathway - fly		3	36	0.983	1.017	0.930	1.056	0.956	0.984	0.989	1.082	0.974	1.018	1.056	1.004	1.016	1.007	1.144	436384.0	429119.0	443994.6	405871.0	460895.8
-9066724254322116225	False	High	IsMasterProtein	P06605	Tubulin alpha-3 chain OS=Drosophila melanogaster OX=7227 GN=alphaTub84D PE=2 SV=1	0.000	401.840	66	29	648	28	450	49.9	5.14	2362.74	29	cell organization and biogenesis	cytoplasm;cytoskeleton	catalytic activity;nucleotide binding;protein binding;structural molecule activity	Pf00091, Pf03953	40904	FBgn0003885	3R		alphaTub84D	Phagosome		1	2	0.998	0.916	0.973	0.945	0.997	0.991	0.973	1.126	0.962	1.005	1.067	0.994	1.031	1.058	0.973	205008.3	204689.0	187770.3	199399.9	193687.6
-4462377449821550214	False	High	IsMasterProtein	M9PBL3	HSP 82 OS=Drosophila melanogaster OX=7227 GN=Hsp83 PE=3 SV=1	0.000	401.174	50	41	434	39	717	81.8	5.02	1600.54	41	cell organization and biogenesis;metabolic process;regulation of biological process;response to stimulus;transport	cytoplasm;membrane	nucleotide binding;protein binding	Pf00183, Pf02518, Pf13589	38389	FBgn0001233	3L		Hsp83	Protein processing in endoplasmic reticulum	HSP90 chaperone cycle for steroid hormone receptors (SHR); Nucleotide-binding domain, leucine rich repeat containing receptor (NLR) signaling pathways; Tetrahydrobiopterin (BH4) synthesis, recycling, salvage and regulation; Downregulation of ERBB2 signaling; Neutrophil degranulation; Attenuation phase; Regulation of actin dynamics for phagocytic cup formation; The NLRP3 inflammasome; eNOS activat…	37	1	0.936	1.213	0.929	1.295	0.988	0.964	0.981	1.021	1.007	0.994	0.904	0.998	1.027	1.032	1.185	133847.5	125235.4	162372.7	124367.9	173341.2
508676023937191605	False	High	IsMasterProtein	Q9VMD9	Tiggrin OS=Drosophila melanogaster OX=7227 GN=Tig PE=1 SV=2	0.000	399.880	40	85	215	85	2188	257.3	5.96	712.83	85	cell organization and biogenesis;cellular component movement;development;regulation of biological process;transport	extracellular	protein binding		33896	FBgn0011722	2L		Tig			0	0	1.010	1.070	1.056	1.048	1.011	1.029	1.048	1.261	1.106	1.085	1.062	1.082	1.172	1.164	1.143	41538.5	41944.5	44459.5	43858.4	43546.2
-862466743551839008	False	High	IsMasterProtein	A1Z713	Vacuolar protein sorting-associated protein 13 OS=Drosophila melanogaster OX=7227 GN=Vps13 PE=1 SV=2	0.000	399.413	26	92	240	92	3321	374.3	5.85	717.38	92	metabolic process;transport	endosome;membrane		Pf06650, Pf12624	35693	FBgn0033194	2R		Vps13			0	0	1.032	0.996	1.014	1.007	1.045	1.027	1.009	1.080	1.001	1.091	0.925	1.131	1.070	1.061	1.013	59018.0	60925.8	58795.7	59823.6	59432.5
5393252923215811891	False	High	IsMasterProtein	P35381	ATP synthase subunit alpha, mitochondrial OS=Drosophila melanogaster OX=7227 GN=blw PE=1 SV=2	0.000	396.994	63	45	1595	45	552	59.4	9.01	5317.67	45	metabolic process;regulation of biological process;transport	membrane;mitochondrion	catalytic activity;nucleotide binding;transporter activity	Pf00006, Pf00306, Pf02874, Pf09378	37617	FBgn0011211	2R	Electron Transport Chain	blw	Metabolic pathways; Oxidative phosphorylation	Cristae formation; Formation of ATP by chemiosmotic coupling	10	0	1.035	1.012	1.050	0.987	1.016	1.042	1.055	0.979	0.993	0.990	1.302	0.968	0.962	1.001	0.964	446131.9	461917.9	451701.2	468307.6	440468.2
-7013978869162981107	False	High	IsMasterProtein	P06754	Tropomyosin-1, isoforms 9A/A/B OS=Drosophila melanogaster OX=7227 GN=Tm1 PE=1 SV=2	0.000	394.826	68	45	698	9	339	39.3	4.94	2250.94	45	cell organization and biogenesis;regulation of biological process;response to stimulus	cytoplasm;cytoskeleton;cytosol;endoplasmic reticulum	protein binding;structural molecule activity	Pf00261, Pf12718	41852	FBgn0003721	3R		Tm1		Smooth Muscle Contraction	2	49	0.949	0.914	0.949	0.887	0.906	0.963	1.020	0.934	1.035	0.970	1.166	0.929	0.902	0.928	1.004	222180.9	210815.6	203067.5	210890.4	197095.6
-261281453813989343	False	High	IsMasterProtein	P18432	Myosin regulatory light chain 2 OS=Drosophila melanogaster OX=7227 GN=Mlc2 PE=1 SV=2	0.000	389.101	74	20	650	20	222	23.7	4.81	2671.11	20	cell organization and biogenesis		metal ion binding	Pf13405	43587	FBgn0002773	3R		Mlc2		Smooth Muscle Contraction	2	0	0.822	0.971	0.883	0.904	0.880	0.963	0.993	0.943	1.057	0.923	1.333	0.926	0.929	0.972	1.100	200644.5	164986.1	194829.9	177137.3	181379.6
-8760091498552585254	False	High	IsMasterProtein	M9PBF6	Dynamin associated protein 160, isoform G OS=Drosophila melanogaster OX=7227 GN=Dap160 PE=1 SV=1	0.000	387.666	40	51	321	2	1088	119.8	5.16	1086.65	51	cell organization and biogenesis;regulation of biological process;transport	cytoplasm;membrane	metal ion binding;protein binding	Pf00018, Pf03962, Pf07653, Pf10482, Pf12763, Pf14604	35378	FBgn0023388	2L		Dap160		Rho GTPase cycle; NRAGE signals death through JNK; Cargo recognition for clathrin-mediated endocytosis; G alpha (12/13) signalling events; EPHB-mediated forward signaling; Signalling by NGF	19	68	1.131	0.871	1.062	0.865	1.096	1.042	0.999	1.068	1.125	1.038	0.990	1.072	1.061	1.159	0.868	83126.7	94002.8	72429.0	88274.7	71891.4
-7533961618741072354	False	High	IsMasterProtein	Q8INU2	Dynamin associated protein 160, isoform B OS=Drosophila melanogaster OX=7227 GN=Dap160 PE=1 SV=1	0.000	387.274	43	50	306	1	1014	111.8	5.50	1070.64	50	cell organization and biogenesis;regulation of biological process;transport	cytoplasm;membrane	metal ion binding;protein binding	Pf00018, Pf03962, Pf07653, Pf10482, Pf12763, Pf14604	35378	FBgn0023388	2L		Dap160		Rho GTPase cycle; NRAGE signals death through JNK; Cargo recognition for clathrin-mediated endocytosis; G alpha (12/13) signalling events; EPHB-mediated forward signaling; Signalling by NGF	19	0	1.179	1.102	1.228	1.018	1.167	1.280	1.144	1.279	1.348	1.425	1.190	1.202	1.310	1.341	1.140	38.2	45.1	42.1	46.9	38.9
3267232084031680098	False	High	IsMasterProtein	P10674	Fasciclin-1 OS=Drosophila melanogaster OX=7227 GN=Fas1 PE=1 SV=1	0.000	380.486	50	37	561	2	652	72.6	7.02	1979.90	37	cell organization and biogenesis;cellular component movement	membrane	protein binding	Pf02469	42025	FBgn0262742	3R		Fas1			0	50	1.054	0.873	0.987	0.887	1.053	1.035	0.959	1.093	1.043	1.021	1.023	1.058	1.079	1.151	0.928	142850.7	150515.8	124730.7	141057.9	126664.4
1611937901444013380	False	High	IsMasterProtein	X2JAF1	Lava lamp, isoform D OS=Drosophila melanogaster OX=7227 GN=lva PE=4 SV=1	0.000	379.499	32	80	153	80	2779	315.7	4.86	534.86	80	cell organization and biogenesis;development;metabolic process;regulation of biological process	Golgi;vacuole	protein binding	Pf04111, Pf09726	31350	FBgn0029688	X		lva			0	0	1.101	1.041	1.112	1.040	1.063	1.077	1.032	0.991	1.037	1.004	0.916	0.992	0.977	0.986	0.969	20140.6	22179.3	20959.5	22392.0	20950.0
180913182691920577	False	High	IsMasterProtein	P15007	Enolase OS=Drosophila melanogaster OX=7227 GN=Eno PE=1 SV=2	0.000	379.351	69	32	587	32	500	54.3	8.53	2059.13	32	metabolic process;regulation of biological process	cytoplasm;membrane	catalytic activity;metal ion binding	Pf00113, Pf03952, Pf13378	33351	FBgn0000579	2L	Glycolysis and Gluconeogenesis	Eno	Glycolysis / Gluconeogenesis; Biosynthesis of amino acids; Metabolic pathways; RNA degradation; Carbon metabolism	Gluconeogenesis; Glycolysis	11	0	0.967	0.948	0.962	0.915	0.979	0.963	1.002	0.897	0.979	0.932	1.075	0.903	0.898	0.918	0.891	183108.3	177104.2	173549.8	176226.6	167628.1
-7734476746027678652	False	High	IsMasterProtein	A8JR25	Fasciclin 1, isoform D OS=Drosophila melanogaster OX=7227 GN=Fas1 PE=1 SV=1	0.000	378.507	50	36	559	1	662	73.7	7.47	1989.79	36				Pf02469	42025	FBgn0262742	3R		Fas1			0	0	1.014	0.822	0.965	0.863	1.010	0.932	0.589	0.799	1.082	1.044	0.375	0.423	1.020	1.049	0.904	5429.0	5507.3	4460.4	5241.7	4683.8
364851807924844676	False	High	IsMasterProtein	A0A0B4K623	C-1-tetrahydrofolate synthase, cytoplasmic OS=Drosophila melanogaster OX=7227 GN=pug PE=1 SV=1	0.000	376.419	54	49	322	49	965	103.1	7.39	1159.94	49	metabolic process	cytoplasm	catalytic activity;nucleotide binding	Pf00763, Pf01268, Pf02882	41279	FBgn0020385	3R	One Carbon Metabolism	pug			1	0	0.842	0.909	0.948	0.909	0.944	0.950	0.955	0.899	0.847	1.089	0.830	1.071	1.009	0.829	0.994	93161.5	78424.8	84708.7	88359.8	84679.1
4844800342035138214	False	High	IsMasterProtein	Q7KV34	CHK domain-containing protein OS=Drosophila melanogaster OX=7227 GN=pkm PE=1 SV=1	0.000	375.887	60	47	240	46	635	72.5	4.75	963.51	47				Pf01633, Pf01636, Pf02958, Pf07914	32108	FBgn0030317	X		CG1561			0	1	1.040	0.905	1.005	0.970	1.029	1.008	0.977	1.030	0.982	1.073	1.574	1.053	1.024	1.046	0.974	66333.9	69010.2	60025.2	66668.0	64323.6
8298694442602439481	False	High	IsMasterProtein	M9PD18	H(+)-transporting two-sector ATPase OS=Drosophila melanogaster OX=7227 GN=Vha68-1 PE=1 SV=1	0.000	374.205	69	36	407	22	614	68.3	5.29	1395.40	36	cellular homeostasis;metabolic process;regulation of biological process;response to stimulus;transport	membrane	catalytic activity;nucleotide binding;transporter activity	Pf00006, Pf00306, Pf02874	45668	FBgn0265262	2L		Vha68-1	Phagosome; Oxidative phosphorylation; Metabolic pathways; mTOR signaling pathway	Insulin receptor recycling; Transferrin endocytosis and recycling; Ion channel transport; ROS, RNS production in phagocytes	15	21	1.049	0.926	0.988	0.956	1.034	1.047	1.029	1.052	1.002	1.023	0.943	1.065	1.055	1.072	0.936	105436.0	110566.9	97591.5	104126.7	100789.0
2498270550993482183	False	High	IsMasterProtein	X2JCJ4	Still life, isoform P OS=Drosophila melanogaster OX=7227 GN=sif PE=1 SV=1	0.000	369.826	28	68	203	11	2476	274.7	7.55	661.49	68	cell organization and biogenesis;regulation of biological process;response to stimulus		protein binding;signal transducer activity	Pf00169, Pf00621, Pf02196, Pf15410	43892	FBgn0085447	3L		sif			0	76	1.107	0.907	0.996	0.929	1.074	1.068	1.005	1.098	1.052	1.075	0.940	1.147	1.104	1.138	0.928	40026.2	44325.5	36301.0	39856.3	37176.7
-8439274856632116300	False	High	IsMasterProtein	Q09103-3	Isoform B of Eye-specific diacylglycerol kinase OS=Drosophila melanogaster OX=7227 GN=rdgA	0.000	369.397	40	49	427	21	1027	115.5	7.58	1385.59	49	metabolic process;regulation of biological process;response to stimulus		catalytic activity;protein binding	Pf00023, Pf00130, Pf00609, Pf00781, Pf12796, Pf13606, Pf13637, Pf13857	31826	FBgn0261549	X		rdgA			0	39	1.064	1.013	1.106	0.981	1.069	1.139	1.048	1.071	1.014	1.045	0.991	1.051	1.067	1.147	0.990	96463.3	102645.6	97705.3	106705.2	94660.1
4116932072047233911	False	High	IsMasterProtein	Q9VNX4	Multifunctional fusion protein OS=Drosophila melanogaster OX=7227 GN=P5CDh1 PE=1 SV=1	0.000	368.498	63	39	481	39	574	63.6	8.22	1514.67	39	cell organization and biogenesis;metabolic process	mitochondrion;organelle lumen	catalytic activity	Pf00171	40434	FBgn0037138	3L		P5CDh1	Arginine and proline metabolism; Metabolic pathways; Alanine, aspartate and glutamate metabolism	Proline catabolism; Glyoxylate metabolism and glycine degradation	8	0	1.025	0.883	1.024	0.881	1.037	1.023	1.017	1.021	0.996	1.005	1.122	1.027	1.050	1.085	0.891	144899.7	148552.5	128015.2	148403.9	127684.3
-4470388766270961041	False	High	IsMasterProtein	P02572	Actin-42A OS=Drosophila melanogaster OX=7227 GN=Act42A PE=1 SV=3	0.000	368.232	69	27	1518	8	376	41.8	5.48	5754.48	27	cell organization and biogenesis;transport	cytoplasm;cytoskeleton	nucleotide binding;structural molecule activity	Pf00022	35526	FBgn0000043	2R		Act42A	Phagosome; Hippo signaling pathway - fly; Phototransduction - fly	Smooth Muscle Contraction	5	0	1.055	1.020	1.028	1.061	1.056	1.062	1.009	1.152	1.067	1.045	0.977	1.061	1.134	1.149	1.114	30891.3	32596.7	31495.8	31763.5	32766.5
-8520859639002251203	False	High	IsMasterProtein	P91621	Protein still life, isoform SIF type 1 OS=Drosophila melanogaster OX=7227 GN=sif PE=2 SV=2	0.000	363.810	32	64	205	4	2072	231.0	8.02	666.39	64	cell organization and biogenesis;development;regulation of biological process;response to stimulus		protein binding;signal transducer activity	Pf00169, Pf00621, Pf02196, Pf15410	43892	FBgn0085447	3L		sif		Rho GTPase cycle; NRAGE signals death through JNK; G alpha (12/13) signalling events; EPHB-mediated forward signaling; Signalling by NGF	15	4	1.167	0.977	1.075	0.976	1.126	1.385	1.054	1.112	1.142	1.535	0.976	1.317	1.163	1.198	1.100	2917.4	3403.9	2849.1	3137.2	2847.4
6473733072188987739	False	High	IsMasterProtein	P29746	Protein bangles and beads OS=Drosophila melanogaster OX=7227 GN=bnb PE=1 SV=1	0.000	362.758	80	31	293	31	442	45.8	4.63	1203.91	31	cell differentiation;development				32872	FBgn0001090	X		bnb			0	0	0.760	0.781	0.828	0.754	0.810	0.794	0.803	0.843	0.863	0.849	0.944	0.798	0.805	0.913	0.834	126810.8	96418.4	99033.7	105033.9	95676.7
-6453177461699085131	False	High	IsMasterProtein	A0A0B4KER6	Z band alternatively spliced PDZ-motif protein 52, isoform N OS=Drosophila melanogaster OX=7227 GN=Zasp52 PE=1 SV=1	0.000	362.732	42	44	272	7	1267	137.0	8.79	1040.75	44	cell organization and biogenesis;regulation of biological process	cytoskeleton;membrane	metal ion binding;protein binding	Pf00412, Pf00595, Pf13180	36740	FBgn0265991	2R		Zasp52			0	4	1.071	0.979	1.126	0.992	1.044	1.036	1.057	1.362	1.322	1.359	1.124	1.302	1.249	1.267	1.248	7471.3	8003.8	7312.6	8413.8	7408.0
4937621654713542306	False	High	IsMasterProtein	Q24560	Tubulin beta-1 chain OS=Drosophila melanogaster OX=7227 GN=betaTub56D PE=1 SV=2	0.000	362.700	57	27	646	10	447	50.1	4.86	2167.39	27	cell organization and biogenesis	cytoplasm;cytoskeleton	catalytic activity;nucleotide binding;structural molecule activity	Pf00091, Pf03953, Pf10644	37238	FBgn0003887	2R		betaTub56D	Phagosome		1	34	0.995	0.944	0.978	0.950	1.020	1.054	1.023	1.116	0.988	0.978	1.181	0.994	1.018	1.048	0.979	158701.1	157840.5	149755.6	155189.4	150837.7
3171276791983712893	False	High	IsMasterProtein	X2JEX8	Yolk protein 3, isoform B OS=Drosophila melanogaster OX=7227 GN=Yp3 PE=1 SV=1	0.000	361.835	81	32	1154	32	420	46.1	8.50	3681.89	32	regulation of biological process;response to stimulus	extracellular	catalytic activity	Pf00151	32339	FBgn0004047	X		Yp3		Acyl chain remodelling of PS; Synthesis of PA	6	0	0.826	1.180	0.987	1.347	1.005	0.849	0.951	1.205	1.276	0.846	0.792	0.971	1.289	0.991	1.421	283151.5	233754.9	334237.0	279536.7	381351.1
-3922231163867659344	False	High	IsMasterProtein	M9NDM3	Rhea, isoform C OS=Drosophila melanogaster OX=7227 GN=rhea PE=1 SV=1	0.000	358.959	32	66	174	1	2169	235.1	6.00	637.39	66	cell organization and biogenesis;cellular component movement;regulation of biological process;transport	cytoskeleton	protein binding;structural molecule activity	Pf00373, Pf02174, Pf08913, Pf09141, Pf09379	38978	FBgn0260442	3L		rhea		GRB2:SOS provides linkage to MAPK signaling for Integrins ; Platelet degranulation ; p130Cas linkage to MAPK signaling for integrins; SEMA3A-Plexin repulsion signaling by inhibiting Integrin adhesion; Smooth Muscle Contraction	16	0	1.212	1.148	1.125	1.247	1.212	1.322	1.265	1.624	1.529	1.626	1.718	1.528	1.570	1.592	1.636	152.2	184.5	174.7	171.3	189.8
-8964874340942706546	False	High	IsMasterProtein	A0A0B4KH94	Fasciclin 1, isoform G OS=Drosophila melanogaster OX=7227 GN=Fas1 PE=1 SV=1	0.000	358.246	49	32	526	1	661	73.6	6.65	1889.85	32				Pf02469	42025	FBgn0262742	3R		Fas1			0	0	1.188	1.014	1.138	0.921	1.329	1.125	1.133	1.160	1.262	1.218	0.889	1.211	1.200	1.240	0.957	272.3	323.3	276.0	309.9	250.8
6456774985190705802	False	High	IsMasterProtein	P83967	Actin, indirect flight muscle OS=Drosophila melanogaster OX=7227 GN=Act88F PE=1 SV=1	0.000	352.891	61	27	1562	1	376	41.7	5.48	5651.89	27	cell organization and biogenesis;transport	cytoplasm;cytoskeleton	nucleotide binding;structural molecule activity	Pf00022	41885	FBgn0000047	3R		Act88F	Phototransduction - fly; Hippo signaling pathway - fly; Phagosome		3	6	1.180	1.498	0.919	1.560	1.056	1.489	1.665	1.003	1.520	1.138	0.676	1.081	1.088	1.053	2.053	18495.2	21831.3	27712.9	17002.4	28859.7
-4697650851242386117	False	High	IsMasterProtein	B7YZQ3	Prominin, isoform D OS=Drosophila melanogaster OX=7227 GN=prom PE=1 SV=1	0.000	351.428	42	52	320	52	1235	138.2	8.03	1021.18	52	cell organization and biogenesis	membrane		Pf05478	246493	FBgn0259210	2R		prom			0	0	1.062	0.941	1.016	0.967	1.048	1.084	1.035	1.060	0.994	1.084	1.074	1.062	1.044	1.086	0.982	64204.6	68187.3	60406.7	65243.3	62074.2
-1293169267840642807	False	High	IsMasterProtein	P02574	Actin, larval muscle OS=Drosophila melanogaster OX=7227 GN=Act79B PE=1 SV=2	0.000	351.217	67	26	1449	3	376	41.8	5.48	5459.88	26	cell organization and biogenesis	cytoplasm;cytoskeleton	nucleotide binding;structural molecule activity	Pf00022	40444	FBgn0000045	3L		Act79B	Phagosome; Hippo signaling pathway - fly; Phototransduction - fly		3	0	1.085	2.536	1.097	2.910	1.010	3.112	4.666	1.067	3.494	1.188	0.929	1.133	1.074	1.038	4.695	1244.8	1350.0	3157.4	1365.8	3622.9
4366684804341141482	False	High	IsMasterProtein	P49455-2	Isoform 34 of Tropomyosin-1, isoforms 33/34 OS=Drosophila melanogaster OX=7227 GN=Tm1	0.000	351.168	45	37	668	3	501	53.3	4.37	2110.28	37	cell organization and biogenesis;regulation of biological process;response to stimulus	cytoskeleton;cytosol;endoplasmic reticulum	protein binding;structural molecule activity	Pf00261, Pf04156, Pf12718	41852	FBgn0003721	3R		Tm1			0	0	0.877	12.327	1.010	9.855	0.853	9.534	9.195	0.906	8.415	0.968	0.978	0.863	1.081	0.884	10.693	466.0	408.6	5744.6	470.5	4592.3
-935446253219042208	False	High	IsMasterProtein	P29844	Endoplasmic reticulum chaperone BiP OS=Drosophila melanogaster OX=7227 GN=Hsc70-3 PE=1 SV=2	0.000	346.456	48	42	372	37	656	72.2	5.36	1238.49	42	cell organization and biogenesis;regulation of biological process;response to stimulus	endoplasmic reticulum;organelle lumen	catalytic activity;nucleotide binding	Pf00012, Pf01968, Pf06723	32133	FBgn0001218	X		Hsc70-3	Protein export; Protein processing in endoplasmic reticulum		2	0	0.970	1.034	1.002	1.052	0.953	0.952	0.953	1.026	1.098	1.047	1.266	1.055	1.026	1.031	1.093	79102.4	76730.0	81773.8	79286.0	83208.5
-7962752900131528840	False	High	IsMasterProtein	Q7KTG2	Apolipoprotein lipid transfer particle OS=Drosophila melanogaster OX=7227 GN=Apoltp PE=1 SV=2	0.000	346.428	19	87	199	87	4333	494.0	6.33	656.58	87	regulation of biological process;transport	membrane	protein binding;transporter activity	Pf00094, Pf01347, Pf06448, Pf09172	34283	FBgn0032136	2L		CG15828; Apoltp		Regulation of TLR by endogenous ligand; Regulation of Insulin-like Growth Factor (IGF) transport and uptake by Insulin-like Growth Factor Binding Proteins (IGFBPs); Cargo recognition for clathrin-mediated endocytosis; LDL remodeling; Binding and Uptake of Ligands by Scavenger Receptors; Chylomicron assembly; VLDL assembly; Post-translational protein phosphorylation; Platelet sensitization by LDL;…	26	0	1.022	1.040	1.069	1.065	1.064	1.107	1.073	1.081	1.060	1.007	0.977	1.108	1.143	1.093	1.070	38453.9	39294.2	39977.9	41116.0	40939.8
-880460349563547440	False	High	IsMasterProtein	Q03427	Lamin-C OS=Drosophila melanogaster OX=7227 GN=LamC PE=1 SV=2	0.000	345.469	63	49	306	48	621	69.8	6.84	1063.07	49	cell organization and biogenesis;regulation of biological process	membrane;nucleus	catalytic activity;motor activity;structural molecule activity	Pf00038, Pf00932, Pf01576, Pf12128, Pf13166	36615	FBgn0010397	2R		LamC	Apoptosis - fly	Depolymerisation of the Nuclear Lamina	7	0	1.043	1.007	1.042	0.971	0.982	0.964	0.994	1.044	1.024	1.080	1.174	1.039	1.028	1.012	0.994	82594.9	86149.9	83144.6	86055.5	80225.4
-2033458088273763938	False	High	IsMasterProtein	A1ZA47	PDZ and LIM domain protein Zasp OS=Drosophila melanogaster OX=7227 GN=Zasp52 PE=1 SV=2	0.000	344.887	29	53	251	14	2194	237.9	6.42	923.05	53	cell organization and biogenesis;regulation of biological process	cytoplasm;cytoskeleton;membrane	metal ion binding;protein binding	Pf00412, Pf00595, Pf13180	36740	FBgn0265991	2R		Zasp52			0	45	1.014	1.124	1.022	1.087	0.970	1.147	1.213	0.994	1.166	1.015	0.861	0.964	0.966	0.953	1.159	70112.6	71105.8	78832.4	71663.5	76195.1
-2182106557222241253	False	High	IsMasterProtein	A0A0B4KHJ9	Tropomyosin 2, isoform E OS=Drosophila melanogaster OX=7227 GN=Tm2 PE=1 SV=1	0.000	344.657	77	36	570	3	284	32.8	4.79	1848.01	36	cell organization and biogenesis;metabolic process;regulation of biological process		protein binding;structural molecule activity	Pf00261, Pf04111, Pf04156, Pf12718	41853	FBgn0004117	3R		Tm2			0	47	0.873	0.918	0.868	0.888	0.831	0.872	0.910	0.818	0.906	0.858	1.412	0.852	0.860	0.882	1.013	193783.0	169097.4	177845.1	168198.2	172142.9
1319417611817426295	False	High	IsMasterProtein	P49455	Tropomyosin-1, isoforms 33/34 OS=Drosophila melanogaster OX=7227 GN=Tm1 PE=2 SV=2	0.000	344.486	45	37	661	3	518	54.6	4.41	2080.85	37	cell organization and biogenesis;regulation of biological process;response to stimulus	cytoplasm;cytoskeleton;cytosol;endoplasmic reticulum	protein binding;structural molecule activity	Pf00261, Pf04156, Pf12718	41852	FBgn0003721	3R		Tm1		Smooth Muscle Contraction	2	5	0.916	1.714	0.997	1.517	0.944	1.459	1.567	1.024	1.562	1.094	1.047	1.019	0.994	1.007	1.688	9464.0	8671.4	16224.8	9437.6	14356.7
-9106548203436693101	False	High	IsMasterProtein	M9NEZ5	Neuroglian, isoform G OS=Drosophila melanogaster OX=7227 GN=Nrg PE=1 SV=1	0.000	343.368	42	54	254	54	1309	145.4	5.55	902.37	54	cell growth;cell organization and biogenesis;cellular component movement;defense response;metabolic process;regulation of biological process;response to stimulus	membrane	metal ion binding;protein binding	Pf00041, Pf00047, Pf07679, Pf07686, Pf08205, Pf13882, Pf13895, Pf13927	31792	FBgn0264975	X		Nrg			0	0	1.047	0.983	1.038	0.993	1.057	1.079	1.043	1.143	1.061	1.118	1.228	1.131	1.120	1.121	1.039	67699.5	70898.6	66552.5	70251.4	67247.3
5215608324539437419	False	High	IsMasterProtein	A0A0B4KGN2	MICOS complex subunit MIC60 OS=Drosophila melanogaster OX=7227 GN=Mitofilin PE=3 SV=1	0.000	342.960	51	49	348	2	746	82.9	8.66	1106.15	49	cell organization and biogenesis	membrane;mitochondrion		Pf09731	42587	FBgn0019960	3R		CG6455; Mitofilin			0	0	1.114	0.927	1.094	0.987	1.138	1.038	1.161	1.467	1.293	1.354	1.359	1.376	1.361	1.326	1.272	132.4	147.5	122.6	144.8	130.6
1089576253330884070	False	High	IsMasterProtein	Q9V8R9-4	Isoform 4 of Protein 4.1 homolog OS=Drosophila melanogaster OX=7227 GN=cora	0.000	341.232	53	44	252	2	889	97.9	6.83	905.49	44	cell organization and biogenesis;transport	cytoskeleton;membrane	protein binding;structural molecule activity	Pf00373, Pf05902, Pf08736, Pf09379, Pf09380	37205	FBgn0010434	2R		cora			0	0	1.035	0.961	1.136	0.959	1.030	1.036	0.991	1.106	1.137	1.137	0.945	1.141	1.136	1.222	1.020	420.6	435.4	404.1	477.9	403.5
-2256202106234624655	False	High	IsMasterProtein	O46037	Vinculin OS=Drosophila melanogaster OX=7227 GN=Vinc PE=1 SV=1	0.000	340.796	57	56	229	56	961	106.2	6.70	796.57	56	cell organization and biogenesis;transport	cytoplasm;cytoskeleton;membrane	catalytic activity;protein binding;structural molecule activity	Pf01044, Pf02901	31201	FBgn0004397	X		Vinc		Platelet degranulation ; Neutrophil degranulation; Smooth Muscle Contraction	9	0	1.021	1.015	1.022	1.031	1.025	1.070	1.070	1.089	1.050	1.073	1.024	1.109	1.084	1.067	1.098	54722.1	55846.4	55532.3	55901.5	56415.9
5669405596333452520	False	High	IsMasterProtein	X2JB25	Yolk protein 2, isoform B OS=Drosophila melanogaster OX=7227 GN=Yp2 PE=1 SV=1	0.000	339.611	73	32	616	31	442	49.6	7.96	2301.18	32		extracellular	catalytic activity	Pf00151	31938	FBgn0005391	X		Yp2		Acyl chain remodelling of PS; Synthesis of PA	6	2	0.723	1.334	0.948	1.440	0.936	0.855	0.942	1.404	1.509	0.924	1.430	1.064	1.414	1.114	1.775	156498.6	113173.8	208785.1	148396.8	225355.5
7054769518527990896	False	High	IsMasterProtein	Q8IPE8	Enoyl-CoA hydratase OS=Drosophila melanogaster OX=7227 GN=Mtpalpha PE=1 SV=1	0.000	339.195	54	38	370	38	744	79.6	8.85	1220.06	38	metabolic process;response to stimulus	mitochondrion	catalytic activity	Pf00378, Pf00725, Pf02737	34276	FBgn0028479	2L	Fatty Acid Beta Oxidation 2; Beta Oxidation of Unsaturated Fatty Acids; Fatty Acid Beta Oxidation 3; Fatty Acid Beta Oxidation 1; Mitochondrial LC-Fatty Acid Beta-Oxidation; Beta Oxidation Meta MAPP	CG4389; Mtpalpha		Beta oxidation of hexanoyl-CoA to butanoyl-CoA; Beta oxidation of palmitoyl-CoA to myristoyl-CoA; Acyl chain remodeling of CL; Beta oxidation of octanoyl-CoA to hexanoyl-CoA; Beta oxidation of decanoyl-CoA to octanoyl-CoA-CoA; Beta oxidation of lauroyl-CoA to decanoyl-CoA-CoA; Beta oxidation of myristoyl-CoA to lauroyl-CoA	20	0	1.004	0.981	1.016	0.946	1.024	0.934	0.983	0.824	0.830	0.857	0.839	0.850	0.855	0.832	0.810	151124.3	151687.6	148323.0	153565.2	142936.1
-6829674973667414409	False	High	IsMasterProtein	P54385	Glutamate dehydrogenase, mitochondrial OS=Drosophila melanogaster OX=7227 GN=Gdh PE=1 SV=2	0.000	338.812	56	34	458	3	562	62.5	8.27	1535.70	34	metabolic process	cytoplasm;cytosol;mitochondrion;organelle lumen	catalytic activity;nucleotide binding;protein binding	Pf00208, Pf02812	42832	FBgn0001098	3R		Gdh	Nitrogen metabolism; Carbon metabolism; D-Glutamine and D-glutamate metabolism; Arginine biosynthesis; Alanine, aspartate and glutamate metabolism; Metabolic pathways	Amino acid synthesis and interconversion (transamination); Transcriptional activation of mitochondrial biogenesis	12	44	1.031	0.965	1.049	0.988	1.051	1.102	1.074	1.088	1.016	1.066	1.446	1.078	1.048	1.083	0.990	103004.7	106159.4	99380.6	108066.6	101775.0
6853113030702715127	False	High	IsMasterProtein	Q94523	Succinate dehydrogenase [ubiquinone] flavoprotein subunit, mitochondrial OS=Drosophila melanogaster OX=7227 GN=SdhA PE=2 SV=3	0.000	338.774	59	30	376	30	661	72.3	7.12	1379.90	30	metabolic process;transport	membrane;mitochondrion	catalytic activity;nucleotide binding	Pf00890, Pf02910	37228	FBgn0261439	2R	Electron Transport Chain; TCA Cycle	SdhA	Oxidative phosphorylation; Metabolic pathways; Carbon metabolism; Citrate cycle (TCA cycle)	Citric acid cycle (TCA cycle)	10	0	1.073	1.027	1.101	0.996	1.049	1.054	1.064	1.061	1.093	1.055	1.002	1.027	1.041	1.068	0.994	92018.2	98726.7	94526.9	101290.3	91691.6
8811197461311001386	False	High	IsMasterProtein	A0A0B4KHL7	MICOS complex subunit MIC60 OS=Drosophila melanogaster OX=7227 GN=Mitofilin PE=3 SV=1	0.000	338.510	51	49	352	2	739	82.0	8.94	1106.78	49	cell organization and biogenesis	membrane;mitochondrion		Pf09731	42587	FBgn0019960	3R		CG6455; Mitofilin			0	57	1.062	0.965	1.054	0.982	1.041	1.054	1.056	1.077	1.049	1.066	1.031	1.064	1.049	1.062	0.983	103277.6	109678.9	99617.1	108836.5	101417.1
-6284450942155242570	False	High	IsMasterProtein	O62619	Pyruvate kinase OS=Drosophila melanogaster OX=7227 GN=PyK PE=2 SV=2	0.000	337.357	70	34	535	34	533	57.4	7.44	1935.77	34	metabolic process;regulation of biological process;response to stimulus	cytosol	catalytic activity;metal ion binding;nucleotide binding	Pf00224, Pf02887	42620	FBgn0267385	3R	Glycolysis and Gluconeogenesis	PyK	Metabolic pathways; Pyruvate metabolism; Glycolysis / Gluconeogenesis; Purine metabolism; Biosynthesis of amino acids; Carbon metabolism	Glycolysis; Neutrophil degranulation	14	0	0.954	0.964	0.951	0.922	1.021	0.991	0.997	0.974	0.961	0.991	1.022	0.986	1.018	1.003	0.997	152904.6	145946.4	147393.1	145444.8	140968.8
6435789028353192826	False	High	IsMasterProtein	Q07327	Protein ROP OS=Drosophila melanogaster OX=7227 GN=Rop PE=2 SV=2	0.000	337.197	57	39	297	39	597	67.8	6.70	1042.23	39	cell communication;cell organization and biogenesis;regulation of biological process;response to stimulus;transport	cytoplasm;cytosol;membrane	protein binding	Pf00995	38493	FBgn0004574	3L		Rop		Other interleukin signaling; Platelet degranulation	8	0	1.020	0.914	1.035	0.924	1.090	1.079	1.073	1.126	1.112	1.085	1.052	1.172	1.145	1.212	0.959	71859.8	73302.4	65650.2	74373.3	66404.0
4212886343148864488	False	High	IsMasterProtein	Q8IGY1	RE08101p OS=Drosophila melanogaster OX=7227 GN=Tm1 PE=1 SV=1	0.000	336.531	30	40	665	4	711	80.0	5.44	2094.28	40	cell organization and biogenesis;regulation of biological process;response to stimulus	cytoskeleton;cytosol;endoplasmic reticulum	protein binding;structural molecule activity	Pf00261, Pf12718	41852	FBgn0003721	3R		Tm1			0	0	1.011	1.015	1.015	1.030	0.916	1.066	0.960	0.987	1.086	1.032	0.827	0.955	0.932	0.951	1.033	652.6	660.0	662.6	662.2	672.3
-2188316067648505284	False	High	IsMasterProtein	Q59DP9	Calcium-transporting ATPase OS=Drosophila melanogaster OX=7227 GN=PMCA PE=1 SV=3	0.000	335.920	34	48	249	8	1255	138.6	7.53	812.81	48	cellular homeostasis;transport	membrane	catalytic activity;metal ion binding;nucleotide binding;transporter activity	Pf00122, Pf00689, Pf00690, Pf00702, Pf08282, Pf12424, Pf12710, Pf13246	43787	FBgn0259214	4		PMCA		Reduction of cytosolic Ca++ levels; Ion transport by P-type ATPases; Ion homeostasis	10	58	1.082	0.947	1.009	0.970	1.072	1.061	1.025	1.109	1.020	1.089	0.971	1.119	1.093	1.098	1.007	60336.4	65302.0	57114.2	60864.2	58525.8
-415021992950672258	False	High	IsMasterProtein	P54385-2	Isoform C of Glutamate dehydrogenase, mitochondrial OS=Drosophila melanogaster OX=7227 GN=Gdh	0.000	335.167	55	33	444	2	549	61.0	8.40	1478.44	33	metabolic process	cytoplasm;cytosol;mitochondrion;organelle lumen	catalytic activity;protein binding	Pf00208, Pf02812	42832	FBgn0001098	3R		Gdh			0	0	1.162	1.061	1.077	1.148	1.099	1.021	1.091	1.119	1.065	1.139	1.001	1.053	1.025	1.126	1.031	762.1	885.6	808.4	820.4	874.6
7149193851674648122	False	High	IsMasterProtein	Q9VWV6	Transferrin OS=Drosophila melanogaster OX=7227 GN=Tsf1 PE=1 SV=1	0.000	335.103	52	40	473	40	641	71.8	7.06	1631.47	40	response to stimulus;transport	extracellular;membrane	metal ion binding	Pf00405, Pf12974	32821	FBgn0022355	X		Tsf1		Regulation of Insulin-like Growth Factor (IGF) transport and uptake by Insulin-like Growth Factor Binding Proteins (IGFBPs); Platelet degranulation ; Post-translational protein phosphorylation; Neutrophil degranulation; Metal sequestration by antimicrobial proteins; Antimicrobial peptides; Iron uptake and transport	15	0	0.868	0.879	0.953	0.926	1.065	0.806	0.816	1.235	1.317	0.860	1.068	0.866	1.020	1.034	1.235	119609.4	103857.3	105160.5	113952.0	110719.6
-8687651530177612886	False	High	IsMasterProtein	A0A0B4LGC0	Tripeptidyl-peptidase 2 OS=Drosophila melanogaster OX=7227 GN=TppII PE=4 SV=1	0.000	333.834	41	50	213	50	1354	148.8	6.99	736.50	50	cell organization and biogenesis;metabolic process	cytoplasm;mitochondrion	catalytic activity	Pf00082, Pf12580, Pf12583	36444	FBgn0020370	2R		TppII			0	0	1.056	1.140	1.073	1.182	1.061	1.085	1.064	0.961	0.948	0.986	0.965	1.001	0.967	0.993	1.012	47122.6	49750.9	53717.8	50580.9	55712.0
4299592252900018856	False	High	IsMasterProtein	Q9V4C7	Calcium-transporting ATPase OS=Drosophila melanogaster OX=7227 GN=PMCA PE=1 SV=5	0.000	332.583	33	44	246	1	1206	132.9	6.58	807.39	44	cellular homeostasis;transport	membrane	catalytic activity;metal ion binding;nucleotide binding;transporter activity	Pf00122, Pf00689, Pf00690, Pf00702, Pf08282, Pf12424, Pf12710, Pf13246	43787	FBgn0259214	4		PMCA		Reduction of cytosolic Ca++ levels; Ion transport by P-type ATPases; Ion homeostasis	10	5	1.087	0.963	1.029	0.972	1.080	1.084	1.039	1.175	1.092	1.147	1.136	1.186	1.169	1.171	1.049	5620.2	6108.4	5412.4	5783.6	5463.2
3602433812413913986	False	High	IsMasterProtein	P15215	Laminin subunit gamma-1 OS=Drosophila melanogaster OX=7227 GN=LanB2 PE=2 SV=2	0.000	331.479	31	52	190	52	1639	182.2	5.38	717.69	52	cell organization and biogenesis;metabolic process;regulation of biological process;transport	cytoplasm;cytoskeleton;extracellular	catalytic activity;motor activity;protein binding;transporter activity	Pf00052, Pf00053, Pf00055, Pf00430, Pf00769, Pf01576, Pf01991, Pf02403, Pf03207, Pf04012, Pf05557, Pf05667, Pf05701, Pf05816, Pf06160, Pf09731, Pf10174, Pf10473, Pf12128, Pf12795, Pf13166, Pf13514	39118	FBgn0267348	3L		LanB2	ECM-receptor interaction	Cell junction organization; Laminin interactions; Regulation of Insulin-like Growth Factor (IGF) transport and uptake by Insulin-like Growth Factor Binding Proteins (IGFBPs); Type I hemidesmosome assembly; Post-translational protein phosphorylation	10	0	1.216	1.194	1.176	1.141	1.160	1.159	1.094	1.171	1.134	1.186	1.054	1.172	1.183	1.154	1.184	45719.9	55588.8	54584.9	53782.2	52155.3
2303636116417631190	False	High	IsMasterProtein	A0A0B4K7J2	E3 SUMO-protein ligase RanBP2 OS=Drosophila melanogaster OX=7227 GN=Nup358 PE=1 SV=1	0.000	330.927	25	62	165	62	2718	298.7	6.11	568.85	62	cell organization and biogenesis;metabolic process;regulation of biological process;response to stimulus;transport	cytoplasm;nucleus	enzyme regulator activity;metal ion binding;protein binding	Pf00638, Pf00641, Pf13414, Pf13424, Pf13432	43041	FBgn0039302	3R		Nup358	RNA transport	snRNP Assembly; Transcriptional regulation by small RNAs; Transport of Mature mRNA derived from an Intron-Containing Transcript; Nuclear Pore Complex (NPC) Disassembly; SUMOylation of chromatin organization proteins; Regulation of HSF1-mediated heat shock response; SUMOylation of DNA replication proteins	26	0	1.082	1.197	1.062	1.211	1.052	1.093	1.044	1.065	1.047	1.102	0.928	1.086	1.040	1.045	1.150	33057.8	35759.4	39579.2	35115.3	40024.8
2650345437587642221	False	High	IsMasterProtein	E6EK18	Calcium-transporting ATPase OS=Drosophila melanogaster OX=7227 GN=PMCA PE=1 SV=1	0.000	330.564	34	44	244	1	1210	133.3	6.58	799.66	44	cellular homeostasis;transport	membrane	catalytic activity;metal ion binding;nucleotide binding;transporter activity	Pf00122, Pf00689, Pf00690, Pf00702, Pf08282, Pf12424, Pf12710, Pf13246	43787	FBgn0259214	4		PMCA		Reduction of cytosolic Ca++ levels; Ion transport by P-type ATPases; Ion homeostasis	10	0	0.960	1.056	1.105	1.191	1.061	1.111	1.126	1.201	1.138	1.168	1.188	1.142	1.143	1.182	1.269	409.3	393.0	432.1	452.4	487.6
-4030015858744929806	False	High	IsMasterProtein	Q7K2W6	GH04080p OS=Drosophila melanogaster OX=7227 GN=PPO1 PE=1 SV=1	0.000	327.425	53	44	333	44	690	79.0	6.60	1163.49	44	coagulation;defense response;metabolic process;response to stimulus	extracellular	catalytic activity;metal ion binding	Pf00264, Pf00372, Pf03722, Pf03723	37044	FBgn0261362	2R		proPO-A1; PPO1	Metabolic pathways; Tyrosine metabolism; Riboflavin metabolism		3	0	1.004	0.987	1.037	1.026	1.024	0.993	1.041	1.225	1.280	1.100	0.942	1.135	1.105	1.156	1.055	79488.9	79774.7	78444.9	82393.0	81524.0
4871366015381725316	False	High	IsMasterProtein	Q7KN75	Dodeca-satellite-binding protein 1, isoform A OS=Drosophila melanogaster OX=7227 GN=Dp1 PE=1 SV=1	0.000	326.763	43	59	256	59	1301	144.2	6.20	837.62	59	cell organization and biogenesis;metabolic process;regulation of biological process	membrane;nucleus	DNA binding;RNA binding	Pf00013, Pf13014, Pf14611	37116	FBgn0027835	2R		Dp1			0	0	0.998	1.060	1.091	1.050	1.007	1.033	1.025	0.955	0.971	0.922	0.802	0.940	0.975	0.944	0.994	73405.7	73229.5	77821.1	80085.8	77108.8
3147235920264260578	False	High	IsMasterProtein	P09491	Tropomyosin-2 OS=Drosophila melanogaster OX=7227 GN=Tm2 PE=2 SV=1	0.000	324.982	75	35	545	2	284	33.0	4.83	1713.95	35	cell organization and biogenesis;metabolic process;regulation of biological process		protein binding;structural molecule activity	Pf00261, Pf04111, Pf04156, Pf12718, Pf13166	41853	FBgn0004117	3R		Tm2		Smooth Muscle Contraction	2	0	1.052	1.224	1.066	1.152	0.982	1.284	1.399	0.976	1.225	1.049	0.991	0.954	0.973	0.946	1.266	2995.9	3150.9	3666.0	3194.7	3452.1
6466630665125718254	False	High	IsMasterProtein	P29845	Heat shock 70 kDa protein cognate 5 OS=Drosophila melanogaster OX=7227 GN=Hsc70-5 PE=1 SV=2	0.000	323.848	51	46	272	45	686	74.0	6.35	894.88	46	cell organization and biogenesis;metabolic process	mitochondrion	catalytic activity;nucleotide binding;protein binding	Pf00012, Pf06723	36583	FBgn0001220	2R		Hsc70-5	RNA degradation		1	1	1.030	0.948	1.037	0.951	0.990	0.984	0.997	0.872	0.914	0.878	1.171	0.859	0.854	0.884	0.848	85455.8	88059.4	80979.5	88617.1	81282.2
-6096524615887653139	False	High	IsMasterProtein	Q9VV75	AT02348p OS=Drosophila melanogaster OX=7227 GN=UQCR-C2 PE=1 SV=1	0.000	323.787	69	26	441	26	440	45.4	9.44	1648.06	26	metabolic process;transport	membrane;mitochondrion	catalytic activity;metal ion binding;transporter activity	Pf00675, Pf05193	39846	FBgn0250814	3L	Electron Transport Chain	CG4169; UQCR-C2	Metabolic pathways; Oxidative phosphorylation	Respiratory electron transport	7	0	1.059	0.994	1.061	0.990	1.022	1.021	1.063	0.976	1.003	0.991	1.039	0.981	0.963	0.993	0.930	84784.2	89821.4	84253.3	89949.3	83936.7
4379216268731672405	False	High	IsMasterProtein	Q8T0L3	Ubiquitin-activating enzyme E1 OS=Drosophila melanogaster OX=7227 GN=Uba1 PE=1 SV=1	0.000	323.594	37	39	225	39	1191	130.7	5.29	862.24	39	cell death;cell proliferation;metabolic process;regulation of biological process;response to stimulus	cytoplasm;membrane	catalytic activity;nucleotide binding	Pf00899, Pf02134, Pf09358, Pf10585	35998	FBgn0023143	2R	Proteasome Degradation	Uba1		ISG15 antiviral mechanism; Synthesis of active ubiquitin: roles of E1 and E2 enzymes; DDX58/IFIH1-mediated induction of interferon-alpha/beta; Negative regulators of DDX58/IFIH1 signaling	13	0	0.989	1.070	0.978	1.164	1.030	0.998	1.019	1.048	0.963	0.997	0.906	1.035	1.050	1.044	1.085	68723.2	67960.4	73501.3	67219.9	79990.9
-5686292772234115324	False	High	IsMasterProtein	Q9VNW6	Delta-1-pyrroline-5-carboxylate synthase OS=Drosophila melanogaster OX=7227 GN=P5CS PE=1 SV=1	0.000	322.065	48	36	435	36	776	84.0	6.73	1594.87	36	metabolic process	cytoplasm;membrane;mitochondrion	catalytic activity;nucleotide binding	Pf00171, Pf00696	40443	FBgn0037146	3L		CG7470	Arginine and proline metabolism; Metabolic pathways; Biosynthesis of amino acids	Amino acid synthesis and interconversion (transamination)	6	0	0.924	0.967	1.008	0.871	1.007	0.934	0.980	0.656	0.686	0.737	0.672	0.715	0.740	0.684	0.653	158345.1	146244.5	153072.6	159605.1	137922.6
-1048671338549096268	False	High	IsMasterProtein	A0A0B4LGD3	Kazachoc, isoform G OS=Drosophila melanogaster OX=7227 GN=kcc PE=1 SV=1	0.000	322.014	34	39	314	3	1077	119.6	6.89	1044.77	39	cell communication;response to stimulus;transport	membrane	transporter activity	Pf00324, Pf13520	37800	FBgn0261794	2R		kcc		Cation-coupled Chloride cotransporters	4	54	1.074	0.895	0.996	0.935	1.089	1.063	1.029	1.110	1.039	1.087	0.971	1.151	1.124	1.163	0.954	78211.5	84011.8	70023.0	77902.8	73140.9
-2552813925628872345	False	High	IsMasterProtein	P13706	Glycerol-3-phosphate dehydrogenase [NAD(+)], cytoplasmic OS=Drosophila melanogaster OX=7227 GN=Gpdh1 PE=1 SV=3	0.000	320.726	72	27	536	1	363	39.7	6.61	2006.48	27	metabolic process;response to stimulus	cytoplasm	catalytic activity;nucleotide binding;protein binding	Pf01210, Pf07479	33824	FBgn0001128	2L	Triacylglyceride Synthesis	Gpdh	Glycerophospholipid metabolism	Synthesis of PA	7	40	0.926	0.958	0.930	0.918	1.005	0.956	1.025	0.762	0.782	0.800	0.829	0.823	0.802	0.773	0.788	167603.0	155249.2	160513.2	155923.0	153847.0
3678479897477877197	False	High	IsMasterProtein	P13706-2	Isoform GPDH-1 of Glycerol-3-phosphate dehydrogenase [NAD(+)], cytoplasmic OS=Drosophila melanogaster OX=7227 GN=Gpdh1	0.000	320.143	72	27	570	1	353	38.6	6.61	2070.25	27	metabolic process;response to stimulus		catalytic activity;nucleotide binding;protein binding	Pf01210, Pf07479	33824	FBgn0001128	2L	Triacylglyceride Synthesis	Gpdh			1	0	1.056	1.071	1.047	1.080	1.037	0.968	1.076	0.986	0.982	1.019	0.901	1.042	1.004	0.972	1.034	4495.0	4745.3	4812.7	4705.7	4852.5
5529656997394417902	False	High	IsMasterProtein	A0A0B4K7W1	Scribble, isoform Q OS=Drosophila melanogaster OX=7227 GN=scrib PE=1 SV=1	0.000	319.901	27	59	146	1	2577	280.6	4.93	538.41	59	cell differentiation;cell organization and biogenesis;cell proliferation;regulation of biological process;response to stimulus	membrane	protein binding	Pf00595, Pf12799, Pf13180, Pf13855, Pf14580	44448	FBgn0263289	3R		scrib			0	64	1.247	0.980	1.087	1.005	1.091	1.072	1.027	1.033	1.044	1.063	0.903	1.031	1.033	1.036	0.963	30849.8	38479.3	30222.7	33535.4	31006.4
5990992220997222710	False	High	IsMasterProtein	Q7KN62	Transitional endoplasmic reticulum ATPase TER94 OS=Drosophila melanogaster OX=7227 GN=TER94 PE=1 SV=1	0.000	318.651	56	47	295	47	801	88.8	5.35	991.04	47	cell death;cell differentiation;cell organization and biogenesis;cellular homeostasis;development;metabolic process;regulation of biological process;response to stimulus;transport	cytoplasm;membrane;nucleus;proteasome;vacuole	catalytic activity;nucleotide binding;protein binding;RNA binding	Pf00004, Pf00910, Pf01057, Pf01078, Pf02359, Pf02933, Pf05496, Pf06068, Pf07724, Pf07728, Pf09336, Pf13207	36040	FBgn0261014	2R		TER94	Protein processing in endoplasmic reticulum		1	0	1.115	1.150	1.034	1.156	1.053	0.970	0.991	1.011	1.077	1.021	0.977	1.013	1.004	1.024	1.053	80162.6	89342.9	92209.0	82893.4	92672.4
-7594548850038563601	False	High	IsMasterProtein	E6EK17	Calcium-transporting ATPase OS=Drosophila melanogaster OX=7227 GN=PMCA PE=1 SV=1	0.000	317.612	32	42	231	1	1187	130.8	6.65	765.10	42	cellular homeostasis;transport	membrane	catalytic activity;metal ion binding;nucleotide binding;transporter activity	Pf00122, Pf00689, Pf00690, Pf00702, Pf08282, Pf12424, Pf12710, Pf13246	43787	FBgn0259214	4		PMCA		Reduction of cytosolic Ca++ levels; Ion transport by P-type ATPases; Ion homeostasis	10	0	1.104	0.876	0.921	0.961	1.011	1.000	0.954	1.071	0.982	1.101	1.049	1.037	1.045	1.065	0.958	1027.4	1134.1	899.6	946.2	987.4
-86587497302067753	False	High	IsMasterProtein	P91620-1	Isoform SIF type 2 of Protein still life, isoforms C/SIF type 2 OS=Drosophila melanogaster OX=7227 GN=sif	0.000	317.197	30	60	179	18	2052	228.8	8.78	548.31	60	cell organization and biogenesis;regulation of biological process;response to stimulus		signal transducer activity	Pf00169, Pf00621, Pf02196, Pf15410	43892	FBgn0085447	3L		sif			0	0	1.069	1.088	1.016	1.005	1.081	1.088	1.012	1.172	1.094	1.160	0.978	1.195	1.145	1.213	1.061	3824.0	4088.3	4160.9	3883.6	3841.9
4798336286587410719	False	High	IsMasterProtein	P54399	Protein disulfide-isomerase OS=Drosophila melanogaster OX=7227 GN=Pdi PE=2 SV=1	0.000	315.263	72	39	346	39	496	55.7	4.82	1326.20	39	cellular homeostasis;metabolic process;regulation of biological process;response to stimulus	cytoplasm;endoplasmic reticulum;organelle lumen	catalytic activity;metal ion binding	Pf00085, Pf01216, Pf13098, Pf13728, Pf13848, Pf13899, Pf13905	39651	FBgn0014002	3L		Pdi	Protein processing in endoplasmic reticulum	Hedgehog ligand biogenesis; Regulation of Insulin-like Growth Factor (IGF) transport and uptake by Insulin-like Growth Factor Binding Proteins (IGFBPs); Chylomicron assembly; Post-translational protein phosphorylation; VLDL assembly; Plasma lipoprotein assembly; Plasma lipoprotein assembly, remodeling, and clearance	13	0	0.814	0.941	0.924	0.911	0.938	0.881	0.946	0.964	1.019	0.910	1.132	0.931	0.973	0.970	1.026	138689.2	112956.3	130456.7	128200.6	126414.5
5774255196549323132	False	High	IsMasterProtein	A4V0N4	H(+)-transporting two-sector ATPase OS=Drosophila melanogaster OX=7227 GN=Vha68-2 PE=1 SV=1	0.000	313.757	64	35	307	21	614	68.3	5.34	1088.80	35	cellular homeostasis;metabolic process;transport	membrane	catalytic activity;nucleotide binding;transporter activity	Pf00006, Pf00306, Pf02874	45012	FBgn0263598	2L		Vha68-2	Oxidative phosphorylation; Phagosome; Metabolic pathways; mTOR signaling pathway	Insulin receptor recycling; Transferrin endocytosis and recycling; Ion channel transport; ROS, RNS production in phagocytes	15	0	1.019	1.106	1.040	1.127	1.011	0.991	1.070	1.088	0.880	1.047	1.032	1.019	1.033	0.938	1.081	33453.0	34096.8	37003.4	34778.9	37693.9
-12339586124220199	False	High	IsMasterProtein	A1Z9M5	Uncharacterized protein OS=Drosophila melanogaster OX=7227 GN=Dmel\CG30069 PE=1 SV=1	0.000	313.390	25	65	174	65	4012	460.7	8.35	548.36	65					36573	FBgn0050069	2R		CG30069			0	0	1.048	0.977	1.050	0.955	0.985	0.993	1.013	1.086	1.099	1.088	1.091	1.006	1.033	1.035	1.000	36711.1	38460.4	35884.3	38531.8	35064.0
-462643028714103256	False	High	IsMasterProtein	Q9W0S7	Staphylococcal nuclease domain-containing protein 1 OS=Drosophila melanogaster OX=7227 GN=Tudor-SN PE=1 SV=1	0.000	312.808	54	50	264	50	926	103.0	8.05	898.72	50	metabolic process;regulation of biological process	cytoplasm;cytosol;nucleus	catalytic activity	Pf00565, Pf00567	38045	FBgn0035121	3L		Tudor-SN			0	0	0.974	1.100	1.001	1.098	1.022	1.020	1.026	0.966	0.954	0.931	0.850	0.971	0.984	0.958	1.086	75702.6	73747.0	83300.3	75775.4	83135.4
1332906673961584649	False	High	IsMasterProtein	A0A0B4KFE9	Nucleoprotein TPR OS=Drosophila melanogaster OX=7227 GN=Mtor PE=1 SV=1	0.000	310.953	33	80	148	80	2346	262.2	5.10	465.79	80	cell division;cell organization and biogenesis;metabolic process;regulation of biological process;response to stimulus;transport	chromosome;cytoplasm;cytoskeleton;membrane;nucleus	DNA binding;protein binding;transporter activity	Pf02463, Pf05557, Pf05701, Pf07926, Pf12128, Pf13166	36264	FBgn0013756	2R		Mtor	RNA transport	snRNP Assembly; Transcriptional regulation by small RNAs; Transport of Mature mRNA derived from an Intron-Containing Transcript; Nuclear Pore Complex (NPC) Disassembly; SUMOylation of chromatin organization proteins; Regulation of HSF1-mediated heat shock response; SUMOylation of DNA replication proteins	26	0	1.118	1.112	1.123	1.101	1.085	1.090	1.032	1.035	1.047	1.062	0.810	1.022	1.023	1.030	1.004	32067.6	35854.5	35648.2	36012.7	35317.9
2335442559021817386	False	High	IsMasterProtein	Q59DP8	Calcium-transporting ATPase OS=Drosophila melanogaster OX=7227 GN=PMCA PE=1 SV=3	0.000	309.951	33	40	227	1	1120	123.3	6.70	743.68	40	cellular homeostasis;transport	membrane	catalytic activity;metal ion binding;nucleotide binding;transporter activity	Pf00122, Pf00689, Pf00690, Pf00702, Pf08282, Pf12424, Pf12710, Pf13246	43787	FBgn0259214	4		PMCA		Reduction of cytosolic Ca++ levels; Ion transport by P-type ATPases; Ion homeostasis	10	0	1.050	0.938	1.013	0.948	1.090	1.071	1.050	1.005	1.034	1.090	1.051	1.049	1.061	1.071	0.975	867.0	910.7	813.1	878.6	821.6
7326959163928811396	False	High	IsMasterProtein	Q02645-2	Isoform B of Protein hu-li tai shao OS=Drosophila melanogaster OX=7227 GN=hts	0.000	307.453	59	38	249	2	718	79.3	6.84	848.91	38	cell division;cell organization and biogenesis;cell proliferation;cellular component movement	cytoplasm;membrane		Pf00596	37230	FBgn0263391	2R		hts			0	48	1.075	0.957	1.042	0.952	1.043	1.054	1.025	1.122	1.085	1.099	1.052	1.115	1.100	1.138	0.975	63813.2	68611.2	61101.0	66511.9	60770.9
2597877482849776505	False	High	IsMasterProtein	E2QCY9	Synapsin, isoform D OS=Drosophila melanogaster OX=7227 GN=Syn PE=1 SV=1	0.000	306.572	42	39	198	10	1041	109.4	7.94	756.19	39	cell organization and biogenesis;response to stimulus;transport			Pf02078, Pf02750	41247	FBgn0004575	3R		Syn			0	39	1.111	0.932	1.036	0.926	1.063	1.099	1.061	0.965	0.939	0.939	1.043	0.991	0.974	1.030	0.818	46560.2	51723.3	43411.4	48221.9	43091.8
-8299872456842176581	False	High	IsMasterProtein	Q9VV46	Cuticular protein 72Ec OS=Drosophila melanogaster OX=7227 GN=Cpr72Ec PE=1 SV=1	0.000	306.104	74	43	846	43	429	50.5	5.53	2388.28	43			structural molecule activity	Pf00379	39816	FBgn0036619	3L		Cpr72Ec			0	0	0.919	0.864	0.917	0.768	0.873	0.967	0.846	0.686	0.807	0.758	0.788	0.750	0.739	0.748	0.736	223532.6	205505.7	193121.6	205030.9	171733.9
7648327597448187148	False	High	IsMasterProtein	Q24008	Inactivation-no-after-potential D protein OS=Drosophila melanogaster OX=7227 GN=inaD PE=1 SV=2	0.000	305.554	57	42	348	42	674	74.3	8.27	1081.71	42	regulation of biological process;response to stimulus	membrane	protein binding;receptor activity;signal transducer activity;structural molecule activity	Pf00595, Pf13180	37629	FBgn0001263	2R		inaD	Phototransduction - fly		1	0	1.150	1.033	1.205	1.029	1.141	1.190	1.081	1.044	1.051	1.038	1.455	1.014	1.007	1.098	0.914	89049.7	102378.3	91985.5	107274.0	91643.8
5392545995401711903	False	High	IsMasterProtein	Q9VN14	Contactin OS=Drosophila melanogaster OX=7227 GN=Cont PE=1 SV=2	0.000	304.907	39	48	156	48	1390	158.1	6.79	542.44	48	cell organization and biogenesis	membrane	protein binding	Pf00041, Pf00047, Pf00059, Pf05473, Pf07679, Pf13895, Pf13927	40553	FBgn0037240	3R		Cont			0	0	1.072	0.988	1.036	0.992	1.047	1.049	1.021	1.127	1.040	1.115	1.023	1.099	1.094	1.084	1.039	31029.4	33267.4	30644.3	32135.1	30768.8
164257896236832407	False	High	IsMasterProtein	Q94920	Voltage-dependent anion-selective channel OS=Drosophila melanogaster OX=7227 GN=porin PE=1 SV=3	0.000	300.342	88	21	797	21	282	30.5	6.96	3014.33	21	cell organization and biogenesis;regulation of biological process;response to stimulus;transport	membrane;mitochondrion	transporter activity	Pf01459	34500	FBgn0004363	2L		porin		Pink/Parkin Mediated Mitophagy	2	0	1.042	0.906	0.971	0.907	0.983	0.958	0.930	1.017	1.039	1.017	0.927	0.981	1.057	1.054	0.972	227065.2	236531.4	205627.3	220537.4	205914.0
-8368450982047787822	False	High	IsMasterProtein	A1Z992	1,4-alpha-glucan branching enzyme OS=Drosophila melanogaster OX=7227 GN=AGBE PE=1 SV=1	0.000	297.240	51	36	314	36	685	79.1	6.25	1120.63	36	metabolic process		catalytic activity	Pf00128, Pf02806, Pf02922	326264	FBgn0053138	2R		CG33138; AGBE	Metabolic pathways; Starch and sucrose metabolism	Glycogen synthesis	6	0	0.987	0.953	0.996	0.954	0.981	0.973	1.012	0.736	0.700	0.859	0.785	0.845	0.781	0.732	0.756	84392.8	83310.5	80413.6	84062.8	80495.3
4660535757341154919	False	High	IsMasterProtein	Q9W425	Rabconnectin-3A OS=Drosophila melanogaster OX=7227 GN=Rbcn-3A PE=1 SV=3	0.000	297.232	20	65	171	65	3426	377.1	6.16	550.45	65	cell organization and biogenesis;cellular homeostasis;regulation of biological process		protein binding	Pf00400, Pf12234	31557	FBgn0023458	X		Rbcn-3A			0	0	1.040	0.944	1.003	0.961	1.053	1.065	1.014	1.032	0.973	1.010	0.920	1.047	1.021	1.057	0.924	40245.8	41851.1	37981.6	40356.7	38688.0
5881601601563226311	False	High	IsMasterProtein	A0A6M3Q7Q7	Hu li tai shao, isoform T OS=Drosophila melanogaster OX=7227 GN=hts PE=3 SV=1	0.000	297.025	62	37	243	1	675	74.5	6.18	822.18	37												0	0	0.913	1.022	1.121	1.009	1.072	1.141	1.058	1.096	1.091	1.121	1.101	1.119	1.053	1.096	0.962	501.5	457.7	512.8	562.2	506.1
-7868891687483183317	False	High	IsMasterProtein	Q9W401	Probable citrate synthase, mitochondrial OS=Drosophila melanogaster OX=7227 GN=kdn PE=2 SV=1	0.000	296.411	63	26	683	26	464	51.5	8.81	2306.23	26	metabolic process;response to stimulus	mitochondrion;organelle lumen	catalytic activity	Pf00285	31579	FBgn0261955	X	TCA Cycle	kdn	2-Oxocarboxylic acid metabolism; Metabolic pathways; Citrate cycle (TCA cycle); Carbon metabolism; Glyoxylate and dicarboxylate metabolism; Biosynthesis of amino acids	Citric acid cycle (TCA cycle)	11	0	1.005	1.000	0.981	0.963	1.022	1.059	1.049	1.001	0.986	1.019	0.955	1.018	1.033	1.034	1.054	139391.3	140096.6	139446.5	136753.1	134182.8
-1078295545213876290	False	High	IsMasterProtein	O15943	Neural-cadherin OS=Drosophila melanogaster OX=7227 GN=CadN PE=1 SV=2	0.000	296.174	26	71	128	71	3097	347.0	5.06	424.87	71	cell communication;cell growth;cellular component movement;regulation of biological process	membrane	metal ion binding;protein binding;receptor activity	Pf00008, Pf00028, Pf00054, Pf01049, Pf02210, Pf07645, Pf07974	35070	FBgn0015609	2L		CadN			0	0	1.120	0.962	1.099	0.958	1.081	1.099	1.030	1.087	1.123	1.109	0.960	1.105	1.081	1.137	0.948	20473.8	22928.4	19685.9	22499.1	19622.7
-3413542321190491995	False	High	IsMasterProtein	P52029	Glucose-6-phosphate isomerase OS=Drosophila melanogaster OX=7227 GN=Pgi PE=2 SV=2	0.000	295.995	54	28	287	28	558	62.3	7.12	1059.55	28	metabolic process	cytoplasm	catalytic activity	Pf00342	35886	FBgn0003074	2R	Glycolysis and Gluconeogenesis	Pgi	Carbon metabolism; Metabolic pathways; Starch and sucrose metabolism; Glycolysis / Gluconeogenesis; Amino sugar and nucleotide sugar metabolism; Pentose phosphate pathway	Gluconeogenesis; Glycolysis; TP53 Regulates Metabolic Genes; Neutrophil degranulation	20	0	0.902	0.944	0.961	0.952	0.982	0.956	0.963	0.921	0.919	0.998	0.853	0.992	0.993	0.930	0.981	68873.9	62115.5	65025.5	66185.6	65595.5
5137765250074975241	False	High	IsMasterProtein	Q02645	Protein hu-li tai shao OS=Drosophila melanogaster OX=7227 GN=hts PE=1 SV=2	0.000	293.838	36	37	242	1	1156	127.9	6.39	818.23	37	cell differentiation;cell division;cell organization and biogenesis;cell proliferation;cellular component movement;development	cytoplasm;cytoskeleton;membrane	protein binding	Pf00596	37230	FBgn0263391	2R		hts		Miscellaneous transport and binding events; Caspase-mediated cleavage of cytoskeletal proteins	7	0	1.245	1.758	1.199	1.586	1.400	1.589	1.163	1.577	1.534	1.630	1.480	1.590	1.522	1.761	2.009	34.1	42.4	59.9	40.9	54.0
7790042593023708873	False	High	IsMasterProtein	P17210	Kinesin heavy chain OS=Drosophila melanogaster OX=7227 GN=Khc PE=1 SV=2	0.000	292.943	51	51	170	51	975	110.3	5.77	576.46	51	cell differentiation;cell organization and biogenesis;cellular component movement;metabolic process;regulation of biological process;response to stimulus;transport	cytoplasm;cytoskeleton;cytosol;extracellular	catalytic activity;motor activity;nucleotide binding;protein binding	Pf00225, Pf00769, Pf01442, Pf01576, Pf02463, Pf03999, Pf04111, Pf05557, Pf05622, Pf07888, Pf08317, Pf10174, Pf12128, Pf13514	36810	FBgn0001308	2R		Khc	Endocytosis	Kinesins	4	0	1.022	1.067	1.057	1.081	1.060	1.053	1.020	1.098	1.059	1.102	1.040	1.122	1.099	1.079	1.082	42885.6	43812.1	45772.2	45351.1	46367.8
-8854139894345473333	False	High	IsMasterProtein	M9PHT9	Uncharacterized protein, isoform L OS=Drosophila melanogaster OX=7227 GN=CG32352 PE=1 SV=1	0.000	292.465	30	64	156	19	2514	283.0	4.97	513.32	64		membrane			38981	FBgn0262508	3L		CG43078			0	49	1.054	1.066	1.073	1.041	1.045	1.109	1.122	1.142	1.137	1.200	1.047	1.132	1.119	1.106	1.137	26394.3	27808.1	28123.5	28317.8	27469.9
787175109471037983	False	High	IsMasterProtein	Q9VUC1	Hsc70Cb, isoform A OS=Drosophila melanogaster OX=7227 GN=Hsc70Cb PE=1 SV=1	0.000	292.033	53	42	234	1	804	88.4	5.43	781.90	42		cytoplasm;cytosol;nucleus	nucleotide binding	Pf00012	39557	FBgn0026418	3L		Hsc70Cb	Protein processing in endoplasmic reticulum	Regulation of HSF1-mediated heat shock response	5	0	0.457	1.179	1.320	1.799	0.924	1.236	1.394	1.868	1.621	1.361	2.425	1.251	1.393	1.368	1.346	23.0	10.5	27.1	30.4	41.4
8770996514363527477	False	High	IsMasterProtein	Q9VHN7	LP07963p OS=Drosophila melanogaster OX=7227 GN=anon-WO0118547.344 PE=1 SV=3	0.000	291.876	53	32	357	3	626	68.0	7.11	1265.30	32	metabolic process;regulation of biological process	cytosol	catalytic activity	Pf00456, Pf00676, Pf02779, Pf02780	41027	FBgn0037607	3R		CG8036	Carbon metabolism; Metabolic pathways; Biosynthesis of amino acids; Pentose phosphate pathway	Insulin effects increased synthesis of Xylulose-5-Phosphate; Pentose phosphate pathway (hexose monophosphate shunt)	9	38	0.843	1.039	0.968	1.020	0.965	0.924	0.973	0.765	0.765	0.818	0.837	0.832	0.825	0.758	0.860	124886.6	105242.8	129716.4	120835.3	127422.5
-5350928084650958183	False	High	IsMasterProtein	Q8MMD2	Epidermal growth factor receptor pathway substrate clone 15, isoform B OS=Drosophila melanogaster OX=7227 GN=Eps-15 PE=1 SV=1	0.000	291.645	41	46	202	46	1232	132.0	5.21	704.74	46	cell organization and biogenesis;metabolic process;regulation of biological process;transport	cytoplasm;Golgi	catalytic activity;metal ion binding;motor activity;protein binding;structural molecule activity	Pf00038, Pf00261, Pf00435, Pf00769, Pf01576, Pf03962, Pf04111, Pf04156, Pf05103, Pf05130, Pf05278, Pf05557, Pf05622, Pf05667, Pf06818, Pf07888, Pf07926, Pf08317, Pf08614, Pf08703, Pf09311, Pf09728, Pf09730, Pf10018, Pf10174, Pf10186, Pf10481, Pf10498, Pf11559, Pf12072, Pf12128, Pf12325, Pf12763, Pf12795, Pf13094, Pf13514, Pf14362, Pf14662, Pf14735, Pf14817, Pf15294, Pf15450, Pf15619	37961	FBgn0035060	2R		Eps-15		EGFR downregulation; Negative regulation of MET activity; Cargo recognition for clathrin-mediated endocytosis; Signaling by MET	10	0	1.094	0.931	1.059	0.938	1.047	1.078	1.070	1.102	1.089	1.067	1.352	1.100	1.076	1.168	0.919	46489.3	50860.0	43300.3	49226.5	43597.2
8130894399811457714	False	High	IsMasterProtein	Q01604	Phosphoglycerate kinase OS=Drosophila melanogaster OX=7227 GN=Pgk PE=2 SV=2	0.000	291.280	74	27	340	27	415	43.8	7.42	1214.12	27	cell communication;cellular homeostasis;metabolic process	cytoplasm	catalytic activity;nucleotide binding	Pf00162	33461	FBgn0250906	2L	Glycolysis and Gluconeogenesis	Pgk	Metabolic pathways; Carbon metabolism; Biosynthesis of amino acids; Glycolysis / Gluconeogenesis	Gluconeogenesis; Glycolysis	10	0	1.024	0.988	1.012	0.972	1.006	0.988	1.028	0.939	0.988	0.961	0.897	0.959	0.943	0.943	0.932	105513.1	108085.0	104241.4	106757.6	102510.2
-1814678149070296170	False	High	IsMasterProtein	Q8MKK5	GH09271p OS=Drosophila melanogaster OX=7227 GN=kcc PE=1 SV=1	0.000	290.693	31	37	290	2	1028	114.0	7.11	941.53	37	cell communication;response to stimulus;transport	membrane	transporter activity	Pf00324, Pf13520	37800	FBgn0261794	2R		kcc		Cation-coupled Chloride cotransporters	4	0	1.067	1.004	1.187	1.075	1.117	1.098	1.183	1.413	1.119	1.384	4.357	1.798	1.326	1.428	1.181	1135.5	1211.6	1139.7	1348.1	1220.3
7727625523042746873	False	High	IsMasterProtein	P36975	Synaptosomal-associated protein 25 OS=Drosophila melanogaster OX=7227 GN=Snap25 PE=2 SV=1	0.000	289.855	85	19	269	2	212	23.7	4.61	934.80	19	cell communication;cell organization and biogenesis;regulation of biological process;transport	cytoplasm;membrane	protein binding	Pf00835, Pf05739	3355084	FBgn0011288	3L		Snap25		Other interleukin signaling; Neutrophil degranulation	6	40	0.994	0.861	0.958	0.887	1.104	0.978	1.017	1.177	1.074	1.077	1.122	1.135	1.154	1.203	1.006	49905.7	49604.2	42984.4	47797.8	44245.3
6090973504591217161	False	High	IsMasterProtein	M9MSL3	Hsc70Cb, isoform G OS=Drosophila melanogaster OX=7227 GN=Hsc70Cb PE=1 SV=1	0.000	289.519	48	42	236	1	836	91.8	5.36	780.36	42		cytoplasm;cytosol;nucleus	nucleotide binding	Pf00012	39557	FBgn0026418	3L		Hsc70Cb		Regulation of HSF1-mediated heat shock response	4	54	1.059	1.097	1.064	1.128	1.046	1.046	1.037	1.047	1.053	1.040	0.988	1.075	1.050	1.073	1.039	61624.7	65263.6	67630.9	65560.6	69535.9
6278811468329152508	False	High	IsMasterProtein	Q94511	NADH-ubiquinone oxidoreductase 75 kDa subunit, mitochondrial OS=Drosophila melanogaster OX=7227 GN=ND-75 PE=2 SV=3	0.000	288.871	50	32	297	32	731	78.6	6.84	1143.99	32	cell organization and biogenesis;metabolic process;transport	membrane;mitochondrion	catalytic activity;metal ion binding	Pf00111, Pf00384, Pf09326, Pf10588, Pf13510	31762	FBgn0017566	X	Electron Transport Chain	ND75; ND-75	Metabolic pathways; Oxidative phosphorylation	Complex I biogenesis	8	0	1.008	0.987	1.031	0.986	0.994	1.045	0.988	0.968	0.970	0.984	1.031	0.949	0.961	0.968	0.984	89735.2	90454.2	88579.0	92508.6	88434.6
-2678351449305896798	False	High	IsMasterProtein	Q9VF51	Aldehyde oxidase 3, isoform A OS=Drosophila melanogaster OX=7227 GN=AOX3 PE=1 SV=1	0.000	287.912	37	40	181	38	1254	137.8	6.57	673.66	40	metabolic process	cytosol	catalytic activity;metal ion binding;nucleotide binding	Pf00111, Pf00941, Pf01315, Pf01799, Pf02738, Pf03450	41896	FBgn0038349	3R		CG6045; AOX3	Purine metabolism; Metabolic pathways; Peroxisome; Drug metabolism - other enzymes; Caffeine metabolism		5	3	0.982	0.984	1.065	0.991	0.998	0.961	0.997	1.071	0.989	1.117	1.009	1.088	1.084	0.965	1.031	39908.0	39170.3	39258.3	42511.2	39563.0
3275543893485818656	False	High	IsMasterProtein	Q9V426	LD07162p OS=Drosophila melanogaster OX=7227 GN=vig PE=1 SV=1	0.000	286.926	60	35	172	35	490	52.7	9.74	715.92	35	cell organization and biogenesis;regulation of biological process	chromosome;cytoplasm;cytosol;nucleus	RNA binding	Pf04774	34885	FBgn0024183	2L		vig		Platelet degranulation	4	0	0.991	0.880	0.946	0.885	0.961	0.944	0.941	0.793	0.890	0.862	0.814	0.823	0.817	0.835	0.765	55193.3	54711.0	48565.3	52192.6	48848.6
5693050440433503541	False	High	IsMasterProtein	P92177-1	Isoform D of 14-3-3 protein epsilon OS=Drosophila melanogaster OX=7227 GN=14-3-3epsilon	0.000	286.561	80	25	524	1	260	29.6	4.81	1774.52	25	cellular component movement;regulation of biological process;response to stimulus	chromosome;cytoplasm;membrane;nucleus	protein binding	Pf00244	42186	FBgn0020238	3R		14-3-3epsilon			0	0	1.084	1.084	1.065	1.033	1.090	1.104	1.043	1.156	1.172	1.147	0.934	1.133	1.148	1.155	1.073	1041.4	1129.4	1128.7	1108.8	1075.5
2265912034167091231	False	High	IsMasterProtein	Q9VLT3	LD23292p OS=Drosophila melanogaster OX=7227 GN=Mcr PE=1 SV=1	0.000	286.206	32	50	157	50	1760	202.7	6.47	553.97	50	cell communication;cell organization and biogenesis;defense response;regulation of biological process;response to stimulus	extracellular;membrane	enzyme regulator activity;protein binding;structural molecule activity	Pf00057, Pf00207, Pf01835, Pf07677, Pf07678, Pf07703, Pf11974, Pf13249	44071	FBgn0267488	2L		Mcr		Rho GTPase cycle; Degradation of the extracellular matrix; Regulation of Insulin-like Growth Factor (IGF) transport and uptake by Insulin-like Growth Factor Binding Proteins (IGFBPs); Platelet degranulation ; Alternative complement activation; Regulation of Complement cascade; Post-translational protein phosphorylation; Neutrophil degranulation	20	0	1.020	0.991	1.018	1.000	1.041	1.044	1.037	1.163	1.082	1.167	1.065	1.169	1.138	1.133	1.107	34368.0	35048.9	34068.0	34975.4	34375.2
-1762155774283167099	False	High	IsMasterProtein	P92177-4	Isoform C of 14-3-3 protein epsilon OS=Drosophila melanogaster OX=7227 GN=14-3-3epsilon	0.000	285.549	80	25	528	1	256	29.2	4.84	1787.51	25	cellular component movement;regulation of biological process;response to stimulus	chromosome;cytoplasm;membrane;nucleus	protein binding	Pf00244	42186	FBgn0020238	3R		14-3-3epsilon			0	42	0.982	0.957	0.989	0.946	0.993	1.034	1.007	1.078	1.045	1.046	1.664	1.023	1.042	1.116	0.978	123268.4	121086.1	117975.0	121890.4	116632.5
-7582090192122468729	False	High	IsMasterProtein	A1Z6Z8	Dilute class unconventional myosin, isoform C OS=Drosophila melanogaster OX=7227 GN=didum PE=1 SV=1	0.000	284.282	35	64	163	64	1800	208.1	8.44	553.46	64	cell organization and biogenesis;cellular component movement;regulation of biological process;transport	Golgi	catalytic activity;motor activity;nucleotide binding;protein binding	Pf00063, Pf01576, Pf01843, Pf02463, Pf03961, Pf04849, Pf05557, Pf05622, Pf05701, Pf07888, Pf09726, Pf09730, Pf09731, Pf09789, Pf10174, Pf12128, Pf13166	35680	FBgn0261397	2R		didum		Vasopressin regulates renal water homeostasis via Aquaporins	3	0	1.044	0.992	1.023	1.013	1.060	1.075	1.023	1.206	1.129	1.196	1.045	1.213	1.178	1.207	1.112	40565.0	42338.5	40231.5	41496.0	41079.4
6924595487494856764	False	High	IsMasterProtein	P92177	14-3-3 protein epsilon OS=Drosophila melanogaster OX=7227 GN=14-3-3epsilon PE=1 SV=2	0.000	283.830	81	25	525	1	262	29.8	4.78	1783.99	25	cellular component movement;regulation of biological process;response to stimulus	chromosome;cytoplasm;cytosol;membrane;nucleus	protein binding	Pf00244	42186	FBgn0020238	3R		14-3-3epsilon	Hippo signaling pathway - fly	Signaling by Hippo; Translocation of GLUT4 to the plasma membrane; TP53 Regulates Metabolic Genes; Phosphorylation of PER and TIM; Chk1/Chk2(Cds1) mediated inactivation of Cyclin B:Cdk1 complex; HSF1 activation; RAB GEFs exchange GTP for GDP on RABs; RHO GTPases activate PKNs; Regulation of HSF1-mediated heat shock response; Phosphorylation-dependent inhibition of YKI	32	0	1.092	1.039	1.091	0.958	1.096	1.061	1.052	1.149	1.111	1.073	0.908	1.110	1.115	1.178	0.981	2096.7	2288.7	2179.4	2288.1	2008.5
8704907760086904826	False	High	IsMasterProtein	Q9V521	Phenoloxidase 2 OS=Drosophila melanogaster OX=7227 GN=PPO2 PE=1 SV=1	0.000	282.733	56	41	251	41	684	79.2	6.98	896.75	41	defense response;metabolic process;response to stimulus	extracellular	catalytic activity;metal ion binding	Pf00264, Pf00372, Pf03722, Pf03723	35910	FBgn0033367	2R		CG8193; proPO45; PPO2			0	0	1.001	0.948	0.993	0.987	1.007	0.952	0.975	1.172	1.224	1.063	1.057	1.159	1.221	1.131	1.079	60052.2	60138.1	56899.6	59630.4	59270.1
-7420044293553199763	False	High	IsMasterProtein	Q9VFC7	Mf5 protein OS=Drosophila melanogaster OX=7227 GN=Mf PE=1 SV=2	0.000	282.391	85	36	583	6	365	41.6	9.39	1780.55	36					41824	FBgn0038294	3R		Mf			0	44	0.958	0.926	0.969	0.905	0.929	0.939	0.988	0.973	1.093	1.018	1.136	0.948	0.959	1.011	1.059	161877.7	155027.2	149943.6	156801.4	146485.7
5969865630368660381	False	High	IsMasterProtein	Q9VAC1	Acetyl-CoA deacylase OS=Drosophila melanogaster OX=7227 GN=anon-WO0153538.36 PE=1 SV=1	0.000	282.371	55	26	412	26	477	51.8	8.12	1336.82	26	metabolic process	cytosol;mitochondrion	catalytic activity	Pf02550, Pf13336	43562	FBgn0039737	3R		CG7920			0	0	1.011	0.918	0.954	0.840	1.024	0.918	1.000	0.866	0.898	0.911	1.009	0.883	0.884	0.884	0.854	122047.6	123363.0	112043.6	116443.6	102507.5
6045687374590598881	False	High	IsMasterProtein	Q9VAY2	HSP 82 OS=Drosophila melanogaster OX=7227 GN=Gp93 PE=1 SV=1	0.000	281.957	52	45	225	44	787	90.2	5.02	787.45	45	metabolic process;response to stimulus		nucleotide binding;protein binding	Pf00183, Pf02518, Pf13589	43354	FBgn0039562	3R		Gp93	Protein processing in endoplasmic reticulum	Regulation of Insulin-like Growth Factor (IGF) transport and uptake by Insulin-like Growth Factor Binding Proteins (IGFBPs); Post-translational protein phosphorylation; Trafficking and processing of endosomal TLR	9	2	0.955	1.062	0.981	1.076	0.977	0.979	0.987	1.048	1.029	1.004	0.911	1.079	1.046	1.028	1.132	72362.7	69084.2	76884.9	70981.1	77889.0
-2919388819364173091	False	High	IsMasterProtein	Q24253	AP complex subunit beta OS=Drosophila melanogaster OX=7227 GN=AP-1-2beta PE=1 SV=1	0.000	281.166	35	35	213	35	921	101.1	5.11	730.66	35	transport	cytoplasm;membrane	transporter activity	Pf01602, Pf02883, Pf09066, Pf12717, Pf13646	32987	FBgn0010380	X		Bap; AP-1-2beta	Lysosome	Trafficking of GluR2-containing AMPA receptors; WNT5A-dependent internalization of FZD4; Cargo recognition for clathrin-mediated endocytosis; LDL clearance; Recycling pathway of L1; Lysosome Vesicle Biogenesis; VLDLR internalisation and degradation	28	0	1.093	0.922	0.983	0.945	1.066	1.052	1.001	1.104	1.025	1.085	0.899	1.129	1.093	1.105	0.959	52104.5	56944.1	48049.0	51208.5	49257.2
2574094185137427924	False	High	IsMasterProtein	Q9VN25	Eukaryotic translation initiation factor 3 subunit A OS=Drosophila melanogaster OX=7227 GN=eIF3a PE=1 SV=1	0.000	281.136	42	57	210	57	1140	133.8	9.01	653.92	57	cell organization and biogenesis;metabolic process;regulation of biological process	cytoplasm;cytosol	protein binding;RNA binding	Pf01399, Pf05262	40563	FBgn0037249	3R	Translation Factors	eIF3-S10	RNA transport	Formation of a pool of free 40S subunits; Ribosomal scanning and start codon recognition; Translation initiation complex formation; GTP hydrolysis and joining of the 60S ribosomal subunit; L13a-mediated translational silencing of Ceruloplasmin expression; Formation of the ternary complex, and subsequently, the 43S complex	13	0	1.011	1.156	1.045	1.154	1.030	1.033	1.008	1.025	0.969	1.042	1.124	1.074	1.030	0.988	1.126	37273.6	37681.1	43097.5	38946.5	43009.4
-3191245530447392362	False	High	IsMasterProtein	Q9W205	Jitterbug, isoform F OS=Drosophila melanogaster OX=7227 GN=jbug PE=1 SV=5	0.000	278.801	21	62	169	19	2955	318.7	7.31	546.13	62	cellular component movement;response to stimulus		protein binding	Pf00307, Pf00630	43997	FBgn0028371	2R		jbug			0	48	1.041	1.018	1.065	0.999	1.037	1.052	1.062	1.236	1.102	1.194	1.155	1.189	1.191	1.146	1.172	37332.7	38867.4	37989.6	39741.6	37277.7
-4024238690278395050	False	High	IsMasterProtein	Q9VSW1	UTP--glucose-1-phosphate uridylyltransferase OS=Drosophila melanogaster OX=7227 GN=UGP PE=1 SV=2	0.000	278.794	63	32	358	1	520	58.7	7.39	1173.55	32	metabolic process;response to stimulus	cytosol	catalytic activity	Pf01704	39065	FBgn0035978	3L		UGP		Formation of the active cofactor, UDP-glucuronate; Glycogen synthesis	8	0
4175488291145993227	False	High	IsMasterProtein	P29829	Guanine nucleotide-binding protein subunit beta-2 OS=Drosophila melanogaster OX=7227 GN=Gbeta76C PE=1 SV=3	0.000	277.669	61	20	310	20	346	38.3	6.77	1117.95	20	regulation of biological process;response to stimulus	cytoplasm;membrane	protein binding;signal transducer activity	Pf00400	40148	FBgn0004623	3L		Gbeta76C	Phototransduction - fly		1	0	1.225	0.974	1.110	0.910	1.128	1.108	1.028	1.098	1.053	1.029	1.033	0.973	1.081	1.163	1.028	85390.4	104581.4	83208.3	94805.4	77692.8
3043403948925358386	False	High	IsMasterProtein	Q7KUB1	Isocitrate dehydrogenase [NADP] OS=Drosophila melanogaster OX=7227 GN=Idh PE=1 SV=1	0.000	277.353	62	37	386	37	469	52.6	7.50	1224.14	37	metabolic process	mitochondrion	catalytic activity;metal ion binding;nucleotide binding	Pf00180	44291	FBgn0001248	3L		Idh		NADPH regeneration; Neutrophil degranulation	7	0	0.947	0.943	0.997	0.905	0.960	0.912	0.987	0.846	0.823	0.894	1.312	0.849	0.883	0.862	0.850	121754.4	115251.1	114771.1	121379.0	110133.9
-8172038678855950636	False	High	IsMasterProtein	Q8MLQ5	Kazachoc, isoform D OS=Drosophila melanogaster OX=7227 GN=kcc PE=1 SV=1	0.000	276.318	36	38	273	4	1074	119.2	6.68	887.48	38	cell communication;response to stimulus;transport	membrane	transporter activity	Pf00324, Pf13520	37800	FBgn0261794	2R		kcc		Cation-coupled Chloride cotransporters	4	0	1.081	1.091	1.124	1.076	1.144	1.182	1.102	1.294	1.219	1.277	1.195	1.208	1.304	1.314	1.171	835.0	902.8	910.6	938.3	898.8
2993197840732941319	False	High	IsMasterProtein	Q7K569	Glycerol-3-phosphate dehydrogenase OS=Drosophila melanogaster OX=7227 GN=Gpo1 PE=1 SV=1	0.000	274.452	50	41	315	41	724	80.4	7.65	1037.99	41	metabolic process;response to stimulus;transport	membrane;mitochondrion	catalytic activity;metal ion binding	Pf01266, Pf13405, Pf13499, Pf13833	47611	FBgn0022160	2R	Fatty Acid Beta Oxidation 1; Beta Oxidation Meta MAPP	Gpo-1	Glycerophospholipid metabolism	Synthesis of PA; Triglyceride catabolism	10	0	1.016	1.109	0.987	1.040	0.998	1.082	1.113	0.885	0.947	0.896	0.793	0.916	0.903	0.897	0.965	100635.2	102212.5	111641.5	99348.1	104702.1
6545021148643921269	False	High	IsMasterProtein	M9MRX0	Limpet, isoform J OS=Drosophila melanogaster OX=7227 GN=Lmpt PE=1 SV=1	0.000	273.549	51	56	158	44	989	113.8	5.10	535.58	56	defense response;response to stimulus		metal ion binding	Pf00412	39889	FBgn0261565	3L		Lmpt			0	12	1.088	0.995	1.064	0.969	1.031	1.077	1.128	0.959	0.947	1.028	0.885	0.956	0.937	0.930	0.939	39131.6	42558.9	38952.5	41633.6	37915.9
5680959090851645562	False	High	IsMasterProtein	A8JQT5	Moesin/ezrin/radixin homolog 1 OS=Drosophila melanogaster OX=7227 GN=Cdep PE=1 SV=2	0.000	273.307	18	75	139	65	4273	473.2	6.25	392.38	75	regulation of biological process;response to stimulus	cytoskeleton	DNA binding;protein binding	Pf00373, Pf08736, Pf09379, Pf09380	40608	FBgn0265082	3R		Cdep		SEMA3A-Plexin repulsion signaling by inhibiting Integrin adhesion	4	12	1.082	0.977	1.038	0.986	1.081	1.141	1.030	1.134	1.078	1.088	0.997	1.112	1.101	1.143	0.989	24608.2	26616.5	24039.3	25539.2	24271.4
-4668420985944145007	False	High	IsMasterProtein	Q9VSW2	UTP--glucose-1-phosphate uridylyltransferase OS=Drosophila melanogaster OX=7227 GN=UGP PE=1 SV=2	0.000	272.581	63	32	348	0	513	58.0	7.21	1156.48	32	metabolic process;response to stimulus	cytosol	catalytic activity	Pf01704	39065	FBgn0035978	3L		UGP		Formation of the active cofactor, UDP-glucuronate; Glycogen synthesis	8	47	0.921	1.001	0.988	1.004	1.005	0.981	0.977	0.861	0.852	0.940	0.889	0.949	0.913	0.794	0.939	90967.7	83740.6	91087.6	89852.6	91318.4
-8965240414155462124	False	High	IsMasterProtein	P92177-2	Isoform B of 14-3-3 protein epsilon OS=Drosophila melanogaster OX=7227 GN=14-3-3epsilon	0.000	272.408	80	25	520	1	261	29.7	4.81	1757.94	25	cellular component movement;regulation of biological process;response to stimulus	chromosome;cytoplasm;membrane;nucleus	protein binding	Pf00244	42186	FBgn0020238	3R		14-3-3epsilon			0	0	0.941	1.041	1.123	1.034	1.024	1.004	1.012	1.193	1.142	1.181	0.885	1.118	1.162	1.126	1.081	317.4	298.8	330.5	356.5	328.3
1736242606636369428	False	High	IsMasterProtein	P46150	Moesin/ezrin/radixin homolog 1 OS=Drosophila melanogaster OX=7227 GN=Moe PE=1 SV=2	0.000	271.372	65	52	303	2	578	68.1	5.99	888.32	52	cell organization and biogenesis;cellular component movement;metabolic process;regulation of biological process;response to stimulus;transport	cytoplasm;cytoskeleton;cytosol;membrane;nucleus	protein binding	Pf00373, Pf00769, Pf03938, Pf03961, Pf04111, Pf04156, Pf05262, Pf08614, Pf09379, Pf09380, Pf09726, Pf10351, Pf12072, Pf12128, Pf12795, Pf13779	31816	FBgn0011661	X		Moe		Recycling pathway of L1; Netrin-1 signaling	5	64	0.936	1.049	1.013	1.057	0.995	0.990	1.003	1.094	0.981	1.074	0.973	1.036	1.084	1.024	1.093	93480.1	87491.9	98070.7	94733.5	98772.9
5468118326246356450	False	High	IsMasterProtein	A5XCL5	UTP--glucose-1-phosphate uridylyltransferase (Fragment) OS=Drosophila melanogaster OX=7227 GN=UGP PE=1 SV=1	0.000	271.182	64	32	339	1	511	57.8	7.40	1135.91	32	metabolic process;response to stimulus	cytosol	catalytic activity	Pf01704	39065	FBgn0035978	3L		UGP	Metabolic pathways; Galactose metabolism; Starch and sucrose metabolism; Pentose and glucuronate interconversions; Amino sugar and nucleotide sugar metabolism	Formation of the active cofactor, UDP-glucuronate; Glycogen synthesis	13	0	1.094	1.032	0.964	1.080	1.024	0.877	0.896	0.896	0.956	0.983	0.348	0.972	0.813	0.750	1.064	136.9	149.8	141.3	131.9	147.9
-783016324849166062	False	High	IsMasterProtein	P15372	Phosrestin-2 OS=Drosophila melanogaster OX=7227 GN=Arr1 PE=1 SV=1	0.000	271.154	78	31	414	31	364	40.7	8.51	1418.00	31	regulation of biological process;response to stimulus;transport	cytoplasm	protein binding	Pf00339, Pf02752	35078	FBgn0000120	2L		Arr1		Inactivation, recovery and regulation of the phototransduction cascade; Thrombin signalling through proteinase activated receptors (PARs); Ub-specific processing proteases; Cargo recognition for clathrin-mediated endocytosis; WNT5A-dependent internalization of FZD4; Signaling by GPCR	20	0	0.975	0.863	0.950	0.913	0.977	0.999	0.958	0.927	0.914	0.942	1.031	0.923	0.960	0.953	0.933	100962.6	98420.6	87165.7	95954.3	92142.4
-8179547636740907400	False	High	IsMasterProtein	Q9VH10	Uncharacterized protein, isoform B OS=Drosophila melanogaster OX=7227 GN=CG34108 PE=1 SV=3	0.000	270.038	23	65	131	65	3068	344.6	8.00	445.10	65	metabolic process;regulation of biological process;transport	nucleus	enzyme regulator activity;protein binding	Pf00566, Pf04615, Pf09507, Pf09528, Pf10243	41252	FBgn0261928	3R		CG42795			0	0	1.064	0.943	1.083	0.943	1.054	1.105	1.064	1.108	1.116	1.096	1.105	1.113	1.088	1.184	0.926	28311.5	30127.8	26684.9	30663.3	26688.1
2268853564238621786	False	High	IsMasterProtein	C7LAH9	Moesin/ezrin/radixin homolog 1 OS=Drosophila melanogaster OX=7227 GN=Moe PE=1 SV=1	0.000	269.614	58	51	299	1	646	75.8	6.16	881.48	51	cell organization and biogenesis;cellular component movement;metabolic process;regulation of biological process;response to stimulus	cytoplasm;cytoskeleton;cytosol;membrane;nucleus	protein binding	Pf00261, Pf00373, Pf00769, Pf03938, Pf03961, Pf04111, Pf04156, Pf05103, Pf05262, Pf08317, Pf08614, Pf09379, Pf09380, Pf09726, Pf10351, Pf11068, Pf12072, Pf12128, Pf12795, Pf13779	31816	FBgn0011661	X		Moe			0	0
1174539320629020998	False	High	IsMasterProtein	A0A0B4K6I1	Scribble, isoform N OS=Drosophila melanogaster OX=7227 GN=scrib PE=1 SV=1	0.000	269.158	24	50	128	9	2554	277.2	5.44	473.06	50	cell differentiation;cell organization and biogenesis;cell proliferation;regulation of biological process;response to stimulus	membrane	protein binding	Pf00595, Pf12799, Pf13180, Pf13855, Pf14580	44448	FBgn0263289	3R		scrib			0	0	1.134	1.044	1.132	1.026	1.076	1.111	1.075	1.093	1.073	1.146	1.022	1.074	1.074	1.073	1.019	5589.5	6338.1	5836.1	6328.8	5733.4
7619585620327338631	False	High	IsMasterProtein	Q7KSU6	Uncharacterized protein, isoform D OS=Drosophila melanogaster OX=7227 GN=anon-WO0118547.344 PE=1 SV=1	0.000	269.055	54	30	328	1	580	63.0	6.80	1174.97	30	metabolic process;regulation of biological process	cytosol	catalytic activity	Pf00456, Pf00676, Pf02779, Pf02780	41027	FBgn0037607	3R		CG8036		Insulin effects increased synthesis of Xylulose-5-Phosphate; Pentose phosphate pathway (hexose monophosphate shunt)	5	0
821413977648487913	False	High	IsMasterProtein	Q9VFF0	GH01077p OS=Drosophila melanogaster OX=7227 GN=UQCR-C1 PE=1 SV=2	0.000	268.965	54	27	445	27	470	51.8	6.00	1683.34	27	metabolic process;transport	mitochondrion;organelle lumen	catalytic activity;metal ion binding;transporter activity	Pf00675, Pf05193	41800	FBgn0038271	3R		CG3731; UQCR-C1		Respiratory electron transport; Processing of SMDT1	7	0	1.034	1.049	1.037	1.021	1.027	1.042	0.989	0.996	0.982	1.037	0.888	0.921	0.958	0.985	0.963	102866.5	106381.7	107937.8	106714.2	105052.7
7930426233197398435	False	High	IsMasterProtein	Q9V3N7	BcDNA.HL02693 OS=Drosophila melanogaster OX=7227 GN=CRMP PE=1 SV=1	0.000	268.118	52	28	223	8	589	64.4	7.02	786.22	28	metabolic process;regulation of biological process;response to stimulus	cytoplasm	catalytic activity	Pf01979, Pf13147, Pf13594	40675	FBgn0023023	3R		CRMP	Drug metabolism - other enzymes; Pyrimidine metabolism; beta-Alanine metabolism; Pantothenate and CoA biosynthesis; Metabolic pathways	Pyrimidine catabolism	9	35	1.125	0.947	1.071	0.944	1.091	1.057	1.029	1.087	1.099	1.075	1.002	1.072	1.080	1.146	0.927	54071.5	60844.7	51216.2	57902.8	51031.3
3725332454800376902	False	High	IsMasterProtein	O02649	Heat shock protein 60A OS=Drosophila melanogaster OX=7227 GN=Hsp60A PE=1 SV=3	0.000	267.907	54	33	228	33	573	60.8	5.49	798.02	33	cell organization and biogenesis;metabolic process;response to stimulus;transport	cytoplasm;cytosol;membrane;mitochondrion;organelle lumen	nucleotide binding;protein binding	Pf00118	32045	FBgn0015245	X		Hsp60; Hsp60A	RNA degradation		1	0	0.907	1.018	0.903	0.974	0.947	0.902	0.941	0.805	0.871	0.826	0.714	0.827	0.830	0.814	0.858	79580.3	72166.3	81019.7	71846.4	77531.8
-1655683440694266016	False	High	IsMasterProtein	M9PHK8	Discs large 1, isoform R OS=Drosophila melanogaster OX=7227 GN=dlg1 PE=1 SV=1	0.000	266.706	33	33	154	24	1001	106.8	8.59	572.93	33	cell communication;cell organization and biogenesis;cell proliferation;metabolic process;regulation of biological process;response to stimulus	membrane	catalytic activity;protein binding;structural molecule activity	Pf00018, Pf00595, Pf00625, Pf07653, Pf14604	32083	FBgn0001624	X		dlg1			0	11	1.069	0.972	1.077	0.957	1.042	1.055	1.064	1.089	1.085	1.094	1.106	1.083	1.057	1.108	0.963	31964.3	34174.4	31072.4	34438.5	30602.4
-493555349399637076	False	High	IsMasterProtein	Q9VC18	5-aminoimidazole-4-carboxamide ribonucleotide formyltransferase OS=Drosophila melanogaster OX=7227 GN=BEST:GH11240 PE=1 SV=1	0.000	265.764	50	29	224	29	590	63.3	7.87	875.28	29	metabolic process;response to stimulus		catalytic activity	Pf01808, Pf02142	42973	FBgn0039241	3R	One Carbon Metabolism	CG11089	Metabolic pathways; Purine metabolism; One carbon pool by folate	Purine ribonucleoside monophosphate biosynthesis	8	0	0.950	1.000	1.054	0.994	0.947	0.997	0.990	1.107	1.211	1.366	1.209	1.447	1.222	1.056	1.274	48129.9	45702.8	48108.4	50745.4	47854.5
-8459595471695080437	False	High	IsMasterProtein	P46150-4	Isoform B of Moesin/ezrin/radixin homolog 1 OS=Drosophila melanogaster OX=7227 GN=Moe	0.000	264.853	58	51	298	0	649	76.1	6.16	877.18	51	cell organization and biogenesis;cellular component movement;metabolic process;regulation of biological process;response to stimulus	cytoplasm;cytoskeleton;cytosol;membrane;nucleus	protein binding	Pf00261, Pf00373, Pf00769, Pf03938, Pf03961, Pf04111, Pf04156, Pf05103, Pf05262, Pf08317, Pf08614, Pf09379, Pf09380, Pf09726, Pf10351, Pf11068, Pf12072, Pf12128, Pf12795, Pf13779	31816	FBgn0011661	X		Moe			0	0
7336837176018830686	False	High	IsMasterProtein	A1ZBJ2	Uncharacterized protein, isoform B OS=Drosophila melanogaster OX=7227 GN=cg7461 PE=1 SV=2	0.000	264.531	52	27	276	27	627	68.3	7.77	951.62	27	metabolic process		catalytic activity;nucleotide binding	Pf00441, Pf02770, Pf02771, Pf08028	37217	FBgn0034432	2R	Fatty Acid Beta Oxidation 1; Mitochondrial LC-Fatty Acid Beta-Oxidation; Beta Oxidation Meta MAPP	CG7461	Fatty acid metabolism; Metabolic pathways; Fatty acid degradation	Beta oxidation of palmitoyl-CoA to myristoyl-CoA	12	0	1.010	1.033	1.030	0.970	1.090	0.986	1.016	0.860	0.841	0.885	0.769	0.898	0.888	0.858	0.856	76399.3	77177.9	78931.8	78658.3	74126.2
1542410535987263421	False	High	IsMasterProtein	Q01989-2	Isoform H of Myosin heavy chain 95F OS=Drosophila melanogaster OX=7227 GN=jar	0.000	264.211	38	58	166	58	1268	144.8	8.68	528.62	58	cell division;cell organization and biogenesis;cellular component movement;regulation of biological process;transport	cytoplasm	catalytic activity;motor activity;nucleotide binding;protein binding	Pf00063, Pf02736	42889	FBgn0011225	3R		jar			0	0	0.988	1.021	1.019	1.033	1.042	1.055	1.006	1.023	0.945	1.032	1.011	1.045	1.006	0.994	0.998	36809.1	36365.4	37599.7	37499.6	38021.3
-4437885437597477374	False	High	IsMasterProtein	P00967	Trifunctional purine biosynthetic protein adenosine-3 OS=Drosophila melanogaster OX=7227 GN=Gart PE=1 SV=2	0.000	264.125	35	49	208	2	1353	144.4	7.37	686.95	49	metabolic process	cytoplasm;cytosol	catalytic activity;metal ion binding;nucleotide binding	Pf00551, Pf00586, Pf01071, Pf02769, Pf02843, Pf02844	33986	FBgn0000053	2L	One Carbon Metabolism	ade3	Purine metabolism; One carbon pool by folate; Metabolic pathways	Purine ribonucleoside monophosphate biosynthesis	8	0	1.001	1.175	1.972	1.461	1.556	1.298	1.329	8.937	9.406	10.079	9.011	10.915	9.385	9.278	9.933	107.7	107.9	126.6	212.4	157.4
-3122121533161708596	False	High	IsMasterProtein	M9NH07	Upheld, isoform N OS=Drosophila melanogaster OX=7227 GN=up PE=1 SV=1	0.000	263.667	55	38	500	2	394	47.2	4.96	1509.10	38	cell organization and biogenesis;cellular homeostasis;regulation of biological process		metal ion binding	Pf00992	32314	FBgn0004169	X		up			0	0	0.996	0.917	0.984	0.889	0.923	0.840	0.929	0.918	0.994	0.968	0.638	0.903	0.898	0.932	0.882	12449.6	12396.2	11410.3	12254.2	11070.7
4808534464295628995	False	High	IsMasterProtein	A0A0B4K7L3	CAP, isoform X OS=Drosophila melanogaster OX=7227 GN=CAP PE=4 SV=1	0.000	263.344	21	54	145	2	2505	282.4	5.95	493.21	54	cell organization and biogenesis;cellular component movement		protein binding	Pf00018, Pf07653, Pf14604	36084	FBgn0033504	2R		CAP		Smooth Muscle Contraction	2	59	1.062	1.065	1.069	1.018	1.001	1.055	1.087	1.107	1.126	1.096	1.155	1.041	1.060	1.085	1.092	29624.7	31460.2	31544.2	31672.0	30158.0
440121075891892926	False	High	IsMasterProtein	Q9VJ86	Bicoid stability factor OS=Drosophila melanogaster OX=7227 GN=bsf PE=1 SV=2	0.000	262.870	39	56	152	56	1412	157.2	7.14	521.07	56	cell organization and biogenesis;metabolic process;regulation of biological process	cytoplasm;mitochondrion;nucleus	catalytic activity;protein binding;RNA binding	Pf12854, Pf13041	35100	FBgn0032679	2L		bsf			0	0	0.999	1.201	1.021	1.210	1.013	1.073	1.104	0.957	0.888	0.947	0.890	0.951	0.935	0.912	1.070	39557.6	39515.7	47523.7	40398.3	47853.2
6103287632501136459	False	High	IsMasterProtein	Q3YMU0	Protein disulfide-isomerase (Fragment) OS=Drosophila melanogaster OX=7227 GN=ERp60 PE=1 SV=1	0.000	262.653	60	32	238	32	489	55.3	5.87	860.75	32	cellular homeostasis;metabolic process;regulation of biological process;response to stimulus	endoplasmic reticulum	catalytic activity	Pf00085, Pf13098, Pf13848, Pf13899, Pf13905	36270	FBgn0033663	2R		ERp60	Protein processing in endoplasmic reticulum	Calnexin/calreticulin cycle	6	0	0.992	1.028	1.018	1.021	0.960	0.905	0.931	0.985	1.051	0.995	0.913	0.979	0.994	0.977	1.010	89157.7	88450.2	91674.4	90734.9	91015.8
8055027091379079411	False	High	IsMasterProtein	P35421	Phosphoribosylformylglycinamidine synthase OS=Drosophila melanogaster OX=7227 GN=Pfas PE=1 SV=2	0.000	261.969	31	42	170	42	1354	148.0	5.68	569.35	42	metabolic process	cytoplasm	catalytic activity;metal ion binding;nucleotide binding	Pf00586, Pf02769, Pf13507	33847	FBgn0000052	2L		ade2	Purine metabolism; Metabolic pathways	Purine ribonucleoside monophosphate biosynthesis	6	0	0.940	0.995	1.047	1.018	0.985	1.028	1.004	0.961	0.989	1.082	0.880	1.155	1.034	0.938	1.056	44060.8	41424.0	43858.4	46139.9	44835.0
-7824553700350066573	False	High	IsMasterProtein	A0A0B4LGF5	Dynamin-like 120 kDa protein, form S1 OS=Drosophila melanogaster OX=7227 GN=Opa1 PE=1 SV=1	0.000	261.244	41	51	184	51	969	111.5	8.59	605.89	51	cell death;cell organization and biogenesis;regulation of biological process;response to stimulus	membrane;mitochondrion	catalytic activity;nucleotide binding;protein binding	Pf00350, Pf01031	36578	FBgn0261276	2R		opa1-like; Opa1			0	0	1.039	0.971	1.045	0.978	1.037	1.053	1.043	1.168	1.122	1.133	1.077	1.154	1.149	1.176	1.034	47654.2	49509.5	46288.4	49778.7	46618.0
-7931646442732405390	False	High	IsMasterProtein	Q8IML4	V-type proton ATPase subunit a OS=Drosophila melanogaster OX=7227 GN=Vha100-1 PE=1 SV=1	0.000	260.386	32	25	207	3	850	96.5	6.65	737.50	25	cell organization and biogenesis;cellular homeostasis;metabolic process;regulation of biological process;response to stimulus;transport	endosome;membrane	catalytic activity;protein binding;receptor activity;signal transducer activity;transporter activity	Pf01496	43442	FBgn0028671	3R		Vha100-1		Insulin receptor recycling; Transferrin endocytosis and recycling; Ion channel transport; Neutrophil degranulation; ROS, RNS production in phagocytes	12	0	1.074	0.953	1.007	1.005	1.066	1.073	1.007	1.115	1.065	1.109	1.044	1.161	1.138	1.133	0.999	2750.3	2953.7	2620.2	2768.7	2765.1
-2552202779857799734	False	High	IsMasterProtein	P19351	Troponin T, skeletal muscle OS=Drosophila melanogaster OX=7227 GN=up PE=1 SV=3	0.000	259.633	55	37	495	2	397	47.4	4.64	1492.74	37	cell organization and biogenesis;cellular homeostasis;regulation of biological process		metal ion binding	Pf00992	32314	FBgn0004169	X		up			0	0	0.892	1.071	0.998	1.023	0.908	1.015	1.135	1.009	1.176	1.032	1.149	0.933	0.964	0.967	1.138	18172.0	16212.5	19456.8	18141.0	18589.0
-7415008683612197636	False	High	IsMasterProtein	X2J516	Trifunctional purine biosynthetic protein adenosine-3 OS=Drosophila melanogaster OX=7227 GN=Gart PE=1 SV=1	0.000	259.505	34	49	212	2	1353	144.4	7.21	701.58	49	metabolic process	cytoplasm;cytosol	catalytic activity;metal ion binding;nucleotide binding	Pf00551, Pf00586, Pf01071, Pf02769, Pf02843, Pf02844	33986	FBgn0000053	2L	One Carbon Metabolism	ade3	Purine metabolism; One carbon pool by folate; Metabolic pathways		4	50	0.894	0.960	1.002	0.986	0.950	0.989	0.942	1.053	1.064	1.228	1.016	1.288	1.155	0.985	1.211	56226.1	50268.7	54002.6	56323.7	55465.1
-6913343866674263883	False	High	IsMasterProtein	P06754-5	Isoform L of Tropomyosin-1, isoforms 9A/A/B OS=Drosophila melanogaster OX=7227 GN=Tm1	0.000	258.649	78	33	506	3	284	32.5	4.77	1720.14	33	cell organization and biogenesis;regulation of biological process;response to stimulus	cytoskeleton;cytosol;endoplasmic reticulum	protein binding;structural molecule activity	Pf00261, Pf12718	41852	FBgn0003721	3R		Tm1			0	18	1.064	0.880	1.024	0.892	0.991	0.990	0.991	1.011	1.099	1.020	1.133	0.996	0.998	1.054	0.899	46489.3	49466.8	40892.3	47612.5	41453.2
3267758549190362885	False	High	IsMasterProtein	P52034	ATP-dependent 6-phosphofructokinase OS=Drosophila melanogaster OX=7227 GN=Pfk PE=2 SV=2	0.000	257.179	45	34	188	34	788	86.6	6.83	623.18	34	metabolic process;response to stimulus	cytoplasm	catalytic activity;metal ion binding;nucleotide binding	Pf00365	36060	FBgn0003071	2R	Glycolysis and Gluconeogenesis	Pfk	Metabolic pathways; Glycolysis / Gluconeogenesis; Galactose metabolism; Biosynthesis of amino acids; Carbon metabolism; Pentose phosphate pathway; RNA degradation; Fructose and mannose metabolism	Glycolysis; Neutrophil degranulation	16	0	1.025	1.026	0.996	1.030	1.040	1.052	1.023	1.029	1.005	1.049	0.992	1.011	1.036	1.017	1.092	46206.6	47384.0	47426.1	46000.3	47586.7
4109174975136002580	False	High	IsMasterProtein	A8JQV2	Nuclear protein MDM1 OS=Drosophila melanogaster OX=7227 GN=Dmel\CG17816 PE=1 SV=1	0.000	256.311	45	40	165	2	855	93.2	9.79	605.94	40	regulation of biological process		protein binding	Pf15501	40928	FBgn0037525	3R		CG17816			0	48	1.072	0.917	1.084	0.913	1.049	1.046	1.021	1.063	1.085	1.052	1.041	1.063	1.045	1.119	0.863	34335.5	36815.7	31477.1	37205.0	31354.6
2011136954750066282	False	High	IsMasterProtein	Q9VN21	LD30155p OS=Drosophila melanogaster OX=7227 GN=lost PE=1 SV=1	0.000	255.030	51	30	156	30	545	59.7	9.06	601.81	30	metabolic process	cytoplasm;cytosol;spliceosomal complex		Pf01812	40559	FBgn0263594	3R		lost			0	0	1.021	1.179	1.052	1.126	1.009	1.048	1.057	1.003	0.976	1.014	0.884	1.000	0.985	0.962	1.090	37180.0	37942.8	43850.8	39130.8	41878.2
9030418736002802151	False	High	IsMasterProtein	P36975-3	Isoform C of Synaptosomal-associated protein 25 OS=Drosophila melanogaster OX=7227 GN=Snap25	0.000	254.466	81	17	246	1	212	23.7	4.58	847.65	17	cell communication;cell organization and biogenesis;regulation of biological process;transport	cytoplasm;membrane	protein binding	Pf00835, Pf05739	3355084	FBgn0011288	3L		Snap25			0	0	0.862	0.958	0.963	1.066	1.009	1.102	0.897	1.081	1.231	1.027	1.345	1.134	1.124	0.989	0.985	93.2	80.3	89.2	89.7	99.3
9037452783398198185	False	High	IsMasterProtein	Q9VW68	(S)-3-amino-2-methylpropionate transaminase OS=Drosophila melanogaster OX=7227 GN=Gabat PE=1 SV=1	0.000	254.407	61	31	327	31	486	54.6	8.62	1183.84	31	metabolic process;regulation of biological process;response to stimulus	mitochondrion;organelle lumen	catalytic activity	Pf00155, Pf00202	40188	FBgn0036927	3L		CG7433; Gabat	Propanoate metabolism; Metabolic pathways; Butanoate metabolism; Valine, leucine and isoleucine degradation; beta-Alanine metabolism; Alanine, aspartate and glutamate metabolism	Degradation of GABA	11	0	1.035	0.871	1.000	0.913	1.024	0.967	0.971	1.094	1.022	1.035	1.142	1.118	1.108	1.135	0.938	99148.1	102647.5	86348.9	99184.8	90487.0
1247765499932771413	False	High	IsMasterProtein	M9PEG1	Uncharacterized protein OS=Drosophila melanogaster OX=7227 GN=Dmel\CG44195 PE=1 SV=1	0.000	254.372	41	23	175	23	694	75.6	4.41	721.77	23	cell growth;cell organization and biogenesis;cellular homeostasis;regulation of biological process;response to stimulus	cytoplasm;membrane	protein binding		14462837; 38863	FBgn0261788; FBgn0265084	3L		CG44195; Ank2			0	0	0.988	0.910	1.021	0.986	1.089	1.023	0.944	0.997	1.011	1.023	1.280	0.995	1.067	1.106	0.992	49963.1	49343.6	45457.2	50990.0	49242.5
-1942837472672261791	False	High	IsMasterProtein	A1ZA73	Stretchin-Mlck, isoform R OS=Drosophila melanogaster OX=7227 GN=Strn-Mlck PE=1 SV=2	0.000	254.246	34	61	150	50	1918	214.9	5.82	479.38	61	cell organization and biogenesis;metabolic process;regulation of biological process		catalytic activity;enzyme regulator activity;nucleotide binding;protein binding;receptor activity;signal transducer activity;structural molecule activity	Pf00047, Pf07679, Pf07686, Pf13895, Pf13927	36753	FBgn0265045	2R		Strn-Mlck		RHO GTPases activate PAKs	4	0	1.002	14.128	1.039	11.745	0.941	10.889	10.805	0.915	9.098	1.048	1.165	1.010	0.953	0.995	12.088	5333.0	5346.2	75346.3	5542.3	62633.3
-4936080096478335147	False	High	IsMasterProtein	B7YZD8	CAP, isoform Q OS=Drosophila melanogaster OX=7227 GN=CAP PE=4 SV=2	0.000	254.151	21	51	142	1	2412	271.9	5.82	470.63	51	cell organization and biogenesis;cellular component movement		protein binding	Pf00018, Pf07653, Pf14604	36084	FBgn0033504	2R		CAP		Smooth Muscle Contraction	2	0	0.971	0.925	1.069	0.824	0.991	0.939	1.165	0.928	1.125	0.842	1.239	0.927	0.916	1.002	0.961	97.3	94.5	90.0	104.1	80.1
-5438599945575093073	False	High	IsMasterProtein	Q9VLT5	Protein purity of essence OS=Drosophila melanogaster OX=7227 GN=poe PE=1 SV=1	0.000	253.925	13	69	126	69	5322	590.3	6.38	397.33	69	cell differentiation;cell growth;development;response to stimulus		metal ion binding;protein binding	Pf02207, Pf12773, Pf13764	46243	FBgn0011230	2L		poe		Neutrophil degranulation	3	0	1.045	1.147	1.020	1.223	1.046	1.036	1.045	1.083	1.030	1.081	0.968	1.086	1.070	1.073	1.147	24895.4	26007.9	28547.5	25381.1	30441.9
-7875214711035736290	False	High	IsMasterProtein	P21187	Polyadenylate-binding protein OS=Drosophila melanogaster OX=7227 GN=pAbp PE=1 SV=3	0.000	252.926	48	26	209	26	634	69.9	9.31	714.25	26	cell communication;cell organization and biogenesis;metabolic process;regulation of biological process	cytoplasm;cytosol;nucleus;spliceosomal complex	protein binding;RNA binding	Pf00076, Pf00658, Pf13893, Pf14259	37070	FBgn0265297	2R	Translation Factors	pAbp	RNA transport; mRNA surveillance pathway; RNA degradation		4	0	1.007	1.117	1.068	1.087	0.974	1.003	1.030	0.954	0.987	0.949	1.118	0.916	0.929	0.951	1.000	46255.2	46598.3	51675.2	49377.8	50295.1
2769611584341346536	False	High	IsMasterProtein	A8JTM7	Megalin, isoform A OS=Drosophila melanogaster OX=7227 GN=mgl PE=1 SV=2	0.000	252.069	13	66	136	66	4769	529.8	5.57	398.05	66	regulation of biological process	cytosol;membrane	metal ion binding;protein binding	Pf00057, Pf00058, Pf07645, Pf08450, Pf12662, Pf12999, Pf14670	8674055	FBgn0261260	X		Megalin; mgl		Cargo recognition for clathrin-mediated endocytosis	4	0	1.029	1.042	1.057	1.024	1.063	1.076	1.053	1.160	1.019	1.148	1.022	1.138	1.124	1.093	1.077	24548.1	25260.1	25576.1	25953.2	25129.6
-8339083105260463361	False	High	IsMasterProtein	P91927	Mitochondrial proton/calcium exchanger protein OS=Drosophila melanogaster OX=7227 GN=Letm1 PE=2 SV=2	0.000	251.973	42	49	138	49	1013	113.5	6.84	498.74	49	cell organization and biogenesis;cellular homeostasis;response to stimulus;transport	membrane;mitochondrion	metal ion binding;transporter activity	Pf07766, Pf13166	37912	FBgn0019886	2R		Letm1			0	0	0.961	1.009	1.023	0.990	1.009	1.062	1.011	1.024	0.942	1.011	0.828	1.039	1.021	0.977	0.963	38237.9	36739.8	38597.1	39109.3	37841.5
3603830485863587836	False	High	IsMasterProtein	Q7K2P3	GH20817p OS=Drosophila melanogaster OX=7227 GN=Dmel\CG1648 PE=1 SV=1	0.000	251.626	88	24	330	1	230	23.8	8.91	1213.05	24					36009	FBgn0033446	2R		CG1648			0	0	0.935	0.731	0.957	0.645	0.955	0.863	0.944	0.896	0.843	0.867	0.888	0.867	0.873	0.874	0.665	1065.5	996.6	778.7	1020.1	687.7
2365100359354609383	False	High	IsMasterProtein	A1Z7Z4	Uncharacterized protein, isoform B OS=Drosophila melanogaster OX=7227 GN=Dmel\CG1648 PE=1 SV=1	0.000	250.963	86	24	331	1	232	24.2	9.09	1219.24	24					36009	FBgn0033446	2R		CG1648			0	34	0.962	0.963	0.949	0.892	0.958	0.902	0.962	1.080	1.226	1.039	1.467	1.049	1.039	1.201	1.049	107656.3	103539.3	103624.2	102163.7	96000.8
-5117189578865141423	False	High	IsMasterProtein	Q9W0B8	Coatomer subunit alpha OS=Drosophila melanogaster OX=7227 GN=alphaCOP PE=1 SV=1	0.000	250.724	38	49	156	49	1234	139.2	7.65	544.06	49	cell organization and biogenesis;regulation of biological process;transport	cytoplasm;Golgi;membrane	protein binding;structural molecule activity	Pf00400, Pf04053, Pf06957	38199	FBgn0025725	3L		alphaCop		COPI-dependent Golgi-to-ER retrograde traffic; COPI-mediated anterograde transport	11	0	1.054	1.004	0.991	1.067	1.049	0.996	1.001	1.023	0.966	1.019	0.905	1.037	1.019	1.006	1.046	34770.0	36643.9	34916.4	34462.5	37111.8
-9023513252921307199	False	High	IsMasterProtein	E1JGL8	Uncharacterized protein, isoform C OS=Drosophila melanogaster OX=7227 GN=Dmel\CG30122 PE=1 SV=1	0.000	250.117	32	38	119	38	1272	140.5	5.01	435.01	38	metabolic process	spliceosomal complex	catalytic activity;nucleotide binding;protein binding	Pf00622, Pf02037, Pf06414, Pf13671	37146	FBgn0050122	2R		CG30122		mRNA Splicing - Major Pathway	4	0	1.107	1.040	1.115	1.042	1.050	1.006	1.009	1.053	1.106	1.086	0.928	1.067	1.042	1.096	0.986	28299.6	31316.6	29426.2	31565.6	29482.4
8586598997980226130	False	High	IsMasterProtein	Q9VLC5	Aldehyde dehydrogenase OS=Drosophila melanogaster OX=7227 GN=Aldh PE=1 SV=1	0.000	249.880	37	23	463	23	520	57.0	6.80	1655.61	23	metabolic process;regulation of biological process;response to stimulus	cytoplasm;mitochondrion;organelle lumen	catalytic activity	Pf00171, Pf00795	34256	FBgn0012036	2L		Aldh	Tryptophan metabolism; Valine, leucine and isoleucine degradation; Lysine degradation; Pyruvate metabolism; Arginine and proline metabolism; Ascorbate and aldarate metabolism; beta-Alanine metabolism; Pentose and glucuronate interconversions; Insect hormone biosynthesis; Histidine metabolism; Fatty acid degradation; Metabolic pathways; Glycerolipid metabolism; Glycolysis / Gluconeogenesis	Serotonin clearance from the synaptic cleft; Ethanol oxidation; Metabolism of serotonin	23	0	0.941	0.920	0.931	0.825	0.970	0.923	0.961	0.658	0.655	0.704	0.994	0.697	0.713	0.647	0.665	140603.2	132338.5	129345.3	130925.7	115956.1
-5979936011085325920	False	High	IsMasterProtein	Q9VFC8	Glycogen [starch] synthase OS=Drosophila melanogaster OX=7227 GN=GlyS PE=1 SV=2	0.000	249.783	49	39	208	39	709	81.7	6.65	730.41	39	cell communication;metabolic process;regulation of biological process;response to stimulus	vacuole	catalytic activity	Pf00534, Pf05693	41823	FBgn0266064	3R		CG6904; GlyS	Metabolic pathways; Starch and sucrose metabolism	Glycogen synthesis	6	0	1.037	0.994	1.034	1.021	1.055	1.049	1.014	0.899	0.832	0.973	0.801	0.999	0.921	0.870	0.922	48738.2	50526.1	48453.3	50375.1	49770.1
8936254126649792276	False	High	IsMasterProtein	Q868Z9	Papilin OS=Drosophila melanogaster OX=7227 GN=Ppn PE=1 SV=2	0.000	249.328	16	44	139	1	2898	312.8	4.58	466.49	44	cell organization and biogenesis;development;metabolic process;regulation of biological process	extracellular	catalytic activity;enzyme regulator activity;metal ion binding;protein binding;structural molecule activity	Pf00014, Pf00047, Pf00090, Pf00095, Pf05986, Pf07679, Pf08686, Pf13895, Pf13927	43872	FBgn0003137	3R		Ppn			0	51	1.138	1.058	1.101	1.010	1.100	1.084	1.091	1.210	1.147	1.115	0.800	1.147	1.215	1.201	1.178	29567.2	33644.4	31289.1	32556.1	29869.1
-4577236891656498446	False	High	IsMasterProtein	P19351-4	Isoform 4 of Troponin T, skeletal muscle OS=Drosophila melanogaster OX=7227 GN=up	0.000	248.906	55	37	486	0	396	47.3	4.64	1458.11	37	cell organization and biogenesis;cellular homeostasis;regulation of biological process		metal ion binding	Pf00992	32314	FBgn0004169	X		up			0	1	0.921	0.911	1.042	0.959	0.918	0.872	0.926	1.061	1.069	0.908	0.287	0.895	0.950	0.984	0.854	588.5	542.3	536.1	613.4	564.6
31660348591837125	False	High	IsMasterProtein	Q868Z9-2	Isoform F of Papilin OS=Drosophila melanogaster OX=7227 GN=Ppn	0.000	248.256	17	44	141	1	2776	299.3	4.58	467.23	44	cell organization and biogenesis	extracellular	catalytic activity;enzyme regulator activity;metal ion binding;protein binding;structural molecule activity	Pf00014, Pf00047, Pf00090, Pf00095, Pf05986, Pf07679, Pf08686, Pf13895, Pf13927	43872	FBgn0003137	3R		Ppn			0	0	1.773	1.022	0.994	1.018	1.176	0.948	0.854	0.692	0.757	0.850	0.224	0.675	0.763	0.671	0.685	1299.3	2303.2	1327.9	1291.0	1323.0
-5206634448693093646	False	High	IsMasterProtein	A0A6H2EG56	Tropomyosin 1, isoform T OS=Drosophila melanogaster OX=7227 GN=Tm1 PE=1 SV=1	0.000	248.084	72	31	494	1	282	32.3	4.77	1662.83	31												0	0	1.079	0.842	0.991	0.843	0.976	0.953	0.928	0.983	1.056	0.993	0.974	1.008	0.941	1.070	0.783	4693.0	5065.5	3953.8	4653.0	3957.4
3850380712340102647	False	High	IsMasterProtein	Q9VWH4	Probable isocitrate dehydrogenase [NAD] subunit alpha, mitochondrial OS=Drosophila melanogaster OX=7227 GN=Idh3a PE=2 SV=1	0.000	247.810	71	28	364	28	377	40.8	7.36	1195.42	28	metabolic process	mitochondrion	catalytic activity;metal ion binding;nucleotide binding	Pf00180	32940	FBgn0027291	X	TCA Cycle	l(1)G0156	Metabolic pathways; Citrate cycle (TCA cycle); Carbon metabolism; Biosynthesis of amino acids; 2-Oxocarboxylic acid metabolism	Citric acid cycle (TCA cycle)	10	0	1.015	0.964	1.044	0.930	0.994	1.025	1.027	1.003	1.028	0.981	1.442	0.978	0.978	1.001	0.961	113118.9	114801.9	109100.0	118091.2	105173.3
2067573503082588492	False	High	IsMasterProtein	P19351-12	Isoform 12 of Troponin T, skeletal muscle OS=Drosophila melanogaster OX=7227 GN=up	0.000	247.234	53	38	493	2	388	46.5	4.65	1461.93	38	cell organization and biogenesis;cellular homeostasis;regulation of biological process		metal ion binding	Pf00992	32314	FBgn0004169	X		up			0	46	0.816	0.968	0.889	0.870	0.829	0.936	1.019	0.933	1.033	0.925	1.888	0.832	0.893	0.971	1.038	219355.3	178974.5	212406.8	194906.4	190841.5
-7979299671821380106	False	High	IsMasterProtein	Q9V3P6	26S proteasome non-ATPase regulatory subunit 1 OS=Drosophila melanogaster OX=7227 GN=Rpn2 PE=1 SV=1	0.000	247.215	38	40	145	40	1020	113.1	5.19	482.41	40	metabolic process;regulation of biological process;response to stimulus	cytosol;nucleus;proteasome	catalytic activity;enzyme regulator activity;metal ion binding	Pf01851, Pf13646	43449	FBgn0028692	3R	Proteasome Degradation	Rpn2	Proteasome	AUF1 (hnRNP D0) binds and destabilizes mRNA; Degradation of PER; Ub-specific processing proteases; Degradation of CLK; Degradation of AXIN; Degradation of DVL; SCF-beta-TrCP mediated degradation of Emi1; UCH proteinases; CDK-mediated phosphorylation and removal of Cdc6; FCERI mediated NF-kB activation; Regulation of RUNX3 expression and activity; Downstream TCR signaling; Nuclear CI is degraded; …	120	0	1.006	1.153	1.013	1.200	1.026	1.013	1.003	1.045	1.001	1.056	0.872	1.076	1.033	1.031	1.164	33057.3	33260.3	38111.2	33493.9	39669.3
-3905934680796692378	False	High	IsMasterProtein	A1Z7H3	Acyl-CoA synthetase long-chain, isoform C OS=Drosophila melanogaster OX=7227 GN=Acsl PE=1 SV=1	0.000	247.199	48	34	258	34	707	79.4	8.44	861.33	34	cell communication;cellular component movement;metabolic process;regulation of biological process;transport	cytoplasm;cytosol;endoplasmic reticulum	catalytic activity	Pf00501	46068	FBgn0263120	2R	Fatty Acid Beta Oxidation 1; Mitochondrial LC-Fatty Acid Beta-Oxidation; Beta Oxidation Meta MAPP; Fatty Acid Biosynthesis	Acsl	Fatty acid metabolism; Fatty acid biosynthesis; Metabolic pathways; Fatty acid degradation; Peroxisome	Synthesis of very long-chain fatty acyl-CoAs	14	0	0.993	0.963	1.028	0.972	1.089	1.019	0.978	0.778	0.759	0.815	0.657	0.847	0.816	0.762	0.788	88541.2	87899.7	85244.3	91009.9	86038.2
187621720478304863	False	High	IsMasterProtein	A0A0B4K6S8	Mustard, isoform W OS=Drosophila melanogaster OX=7227 GN=mtd PE=1 SV=1	0.000	246.048	38	41	114	1	1180	127.6	5.88	424.45	41	defense response;regulation of biological process;response to stimulus	cytoplasm;nucleus		Pf01476, Pf07534	45467	FBgn0013576	3R		l(3)82Fd; mtd			0	0	1.038	0.965	1.016	0.943	1.087	1.049	1.104	1.103	1.125	1.059	0.951	1.083	1.109	1.143	0.898	621.5	645.1	599.4	631.7	586.2
4572642077102552635	False	High	IsMasterProtein	Q9VTW8	GH27027p OS=Drosophila melanogaster OX=7227 GN=Ncc69 PE=1 SV=1	0.000	245.647	33	34	139	1	1171	129.1	6.84	491.18	34	transport	membrane	catalytic activity;nucleotide binding;transporter activity	Pf00324, Pf08403, Pf13520	39410	FBgn0036279	3L		Ncc69		Cation-coupled Chloride cotransporters	4	0	1.095	1.174	1.077	1.047	1.680	1.204	1.338	1.349	1.308	1.814	1.727	1.663	1.680	1.403	1.250	17.8	19.5	20.9	19.2	18.7
-8925944547993251112	False	High	IsMasterProtein	M9PI37	Sodium chloride cotransporter 69, isoform E OS=Drosophila melanogaster OX=7227 GN=Ncc69 PE=1 SV=1	0.000	245.576	31	35	142	2	1207	133.4	7.69	491.97	35	transport	membrane	catalytic activity;nucleotide binding;transporter activity	Pf00324, Pf08403, Pf13520	39410	FBgn0036279	3L		Ncc69		Cation-coupled Chloride cotransporters	4	50	1.016	0.968	1.029	1.010	1.050	1.057	1.034	1.100	1.022	1.095	1.009	1.110	1.081	1.089	1.050	35017.7	35592.1	33893.0	36022.0	35358.1
7428372947713167492	False	High	IsMasterProtein	Q9XZ10	V-type proton ATPase subunit a OS=Drosophila melanogaster OX=7227 GN=Vha100-1 PE=1 SV=1	0.000	245.107	31	25	202	3	855	97.1	6.98	705.43	25	cell organization and biogenesis;cellular homeostasis;metabolic process;regulation of biological process;response to stimulus;transport	endosome;membrane	catalytic activity;protein binding;receptor activity;signal transducer activity;transporter activity	Pf01496	43442	FBgn0028671	3R		Vha100-1		Insulin receptor recycling; Transferrin endocytosis and recycling; Ion channel transport; Neutrophil degranulation; ROS, RNS production in phagocytes	12	36	1.052	0.900	0.975	0.945	1.059	1.031	0.993	1.079	1.027	1.045	1.025	1.078	1.081	1.101	0.945	52833.6	55559.6	47555.3	51494.9	49939.5
8329677694111558308	False	High	IsMasterProtein	Q0E8S7	Homer, isoform E OS=Drosophila melanogaster OX=7227 GN=homer PE=1 SV=2	0.000	245.057	48	25	206	25	531	57.3	8.65	745.71	25	regulation of biological process;response to stimulus	endoplasmic reticulum	protein binding	Pf00568	33944	FBgn0025777	2L		homer	FoxO signaling pathway		1	0	1.124	0.947	1.118	0.942	1.076	1.086	1.054	1.149	1.164	1.134	1.129	1.114	1.128	1.220	0.983	54481.7	61243.1	51567.1	60890.1	51311.6
6032157785287666196	False	High	IsMasterProtein	Q9VAX7	Tubulin beta chain OS=Drosophila melanogaster OX=7227 GN=betaTub97EF PE=1 SV=3	0.000	244.618	54	23	339	12	457	51.3	4.83	1125.93	23	cell organization and biogenesis	cytoplasm;cytoskeleton	catalytic activity;nucleotide binding;structural molecule activity	Pf00091, Pf03953, Pf10644	43359	FBgn0003890	3R		betaTub97EF			0	0	1.004	0.990	1.072	0.996	1.075	1.105	1.079	1.051	1.028	1.079	0.996	1.087	1.031	1.024	0.985	19592.7	19668.6	19394.9	21011.8	19514.5
-1494934694396429224	False	High	IsMasterProtein	A8DZ29	Eukaryotic translation initiation factor 4G1, isoform B OS=Drosophila melanogaster OX=7227 GN=eIF4G1 PE=1 SV=1	0.000	244.337	25	47	129	47	1919	211.0	8.35	424.03	47	cell differentiation;cell division;cell proliferation;metabolic process;regulation of biological process;response to stimulus	cytosol	protein binding;RNA binding	Pf02020, Pf02847, Pf02854	43839	FBgn0023213	4	Translation Factors	eIF4G	RNA transport	AUF1 (hnRNP D0) binds and destabilizes mRNA; Deadenylation of mRNA; ISG15 antiviral mechanism; Ribosomal scanning and start codon recognition; mTORC1-mediated signalling; Translation initiation complex formation; L13a-mediated translational silencing of Ceruloplasmin expression; GTP hydrolysis and joining of the 60S ribosomal subunit; Nonsense Mediated Decay (NMD) enhanced by the Exon Junction Co…	27	0	0.997	1.169	1.019	1.141	1.005	1.051	1.015	0.991	0.969	0.987	1.035	1.014	0.977	0.951	1.105	28221.3	28135.5	32998.5	28748.9	32202.1
-1453401459877922376	False	High	IsMasterProtein	Q0KIB9	Mustard, isoform P OS=Drosophila melanogaster OX=7227 GN=mtd PE=1 SV=1	0.000	243.623	35	42	111	2	1314	143.1	5.63	409.73	42	defense response;regulation of biological process;response to stimulus	cytoplasm;nucleus		Pf01476, Pf07534	45467	FBgn0013576	3R		l(3)82Fd; mtd			0	48	1.086	0.978	1.058	0.984	1.083	1.110	1.059	1.034	1.009	1.035	0.916	1.060	1.030	1.088	0.929	26102.5	28335.1	25521.4	27629.1	25688.7
49819196622792102	False	High	IsMasterProtein	E2QCZ0	Synapsin, isoform E OS=Drosophila melanogaster OX=7227 GN=Syn PE=1 SV=1	0.000	243.192	51	30	163	1	597	64.1	8.82	633.22	30	cell organization and biogenesis;response to stimulus;transport			Pf02078, Pf02750	41247	FBgn0004575	3R		Syn			0	0
-1257670678087366560	False	High	IsMasterProtein	X2JAU8-2	Isoform 2 of Protein nervous wreck OS=Drosophila melanogaster OX=7227 GN=nwk	0.000	242.155	37	40	190	3	1068	116.2	4.59	643.19	40												0	42	1.198	0.915	1.083	0.920	1.109	1.075	1.035	1.176	1.176	1.145	1.363	1.204	1.179	1.255	0.946	45731.4	54805.3	41856.2	49538.6	42053.8
-4966553349267258592	False	High	IsMasterProtein	A0A0C4DHA8	Nuclear protein MDM1 OS=Drosophila melanogaster OX=7227 GN=Dmel\CG17816 PE=1 SV=1	0.000	241.502	55	40	164	1	685	75.5	9.72	579.63	40	regulation of biological process		protein binding	Pf15501	40928	FBgn0037525	3R		CG17816			0	6	1.145	0.933	1.105	0.937	1.053	1.050	0.996	1.081	1.117	1.091	0.909	1.107	1.083	1.179	0.918	5192.2	5945.0	4846.4	5735.3	4866.4
-4298921380762717597	False	High	IsMasterProtein	A0A0B4LFM0	Calbindin 53E, isoform B OS=Drosophila melanogaster OX=7227 GN=Cbp53E PE=4 SV=1	0.000	241.306	65	21	185	21	310	35.7	4.72	716.17	21	cellular homeostasis;regulation of biological process	cytosol;nucleus	metal ion binding	Pf00036, Pf13405, Pf13499	36905	FBgn0004580	2R		Cbp53E			0	0	0.993	0.884	1.061	0.876	1.017	1.041	1.024	1.051	1.120	1.035	0.835	1.044	1.040	1.139	0.841	56399.0	56027.9	49873.6	59850.8	49379.6
-6786498783137408447	False	High	IsMasterProtein	P54351	Vesicle-fusing ATPase 2 OS=Drosophila melanogaster OX=7227 GN=Nsf2 PE=2 SV=2	0.000	240.569	40	33	238	15	752	83.4	6.74	778.79	33	cell communication;cell organization and biogenesis;regulation of biological process;transport	cytoplasm	catalytic activity;metal ion binding;nucleotide binding;RNA binding	Pf00004, Pf00910, Pf01078, Pf02359, Pf02933, Pf07724, Pf07728, Pf13207, Pf13401	41694	FBgn0266464	3R		Nsf2			0	0	1.043	1.019	1.043	1.032	1.045	1.057	1.030	1.144	1.037	1.101	1.059	1.158	1.108	1.114	1.070	8071.3	8419.5	8225.2	8414.9	8326.5
-8988029188418854412	False	High	IsMasterProtein	Q9VYD9	AT04676p OS=Drosophila melanogaster OX=7227 GN=ALT PE=1 SV=3	0.000	240.047	49	31	319	31	575	64.0	9.10	1066.94	31	metabolic process	cytosol;mitochondrion	catalytic activity	Pf00155	32292	FBgn0030478	X		CG1640		Amino acid synthesis and interconversion (transamination)	3	0	0.975	0.955	1.007	0.895	1.013	0.982	0.971	0.901	0.920	0.958	1.022	0.930	0.947	0.943	0.858	109510.9	106773.1	104571.5	110283.5	98047.1
-7723624346920076783	False	High	IsMasterProtein	A0A0B4KFF3	Nuclear protein MDM1 OS=Drosophila melanogaster OX=7227 GN=Dmel\CG17816 PE=1 SV=1	0.000	239.649	48	38	154	2	770	84.4	9.88	553.30	38	regulation of biological process		protein binding	Pf15501	40928	FBgn0037525	3R		CG17816			0	0	1.166	1.113	1.122	1.046	1.101	1.120	1.127	1.132	1.222	1.052	1.158	1.078	1.163	1.120	0.935	138.4	161.5	154.0	155.3	144.9
-661276839443123869	False	High	IsMasterProtein	Q8IRH0	LP21249p OS=Drosophila melanogaster OX=7227 GN=Psa PE=1 SV=1	0.000	238.834	35	45	205	45	1053	120.2	6.47	639.92	45	metabolic process	cytoplasm	catalytic activity;metal ion binding	Pf01433, Pf11838, Pf13485	38175	FBgn0261243	3L		Psa		Antigen processing: Ubiquitination & Proteasome degradation	4	0	1.031	1.015	1.003	1.018	1.045	1.025	0.990	1.065	1.024	1.067	0.964	1.110	1.073	1.060	1.030	55708.1	57416.8	56541.4	55879.9	56731.6
-5982932063412766247	False	High	IsMasterProtein	A1Z7S3	Rab32, isoform B OS=Drosophila melanogaster OX=7227 GN=Rab32 PE=1 SV=1	0.000	238.674	47	39	222	39	686	74.7	6.23	783.45	39	cell organization and biogenesis;metabolic process;regulation of biological process;response to stimulus;transport	endosome;Golgi;mitochondrion;vacuole	catalytic activity;nucleotide binding;protein binding	Pf00025, Pf00071, Pf04670, Pf08477	35940	FBgn0002567	2R		ltd; Rab32		RAB geranylgeranylation; RAB GEFs exchange GTP for GDP on RABs	7	0	1.005	0.897	0.975	0.950	1.018	0.959	0.942	0.984	1.002	1.045	0.910	1.060	1.001	1.063	0.954	74790.5	75145.9	67083.0	72922.0	71033.1
7347509465490241238	False	High	IsMasterProtein	P21521-2	Isoform B of Synaptotagmin 1 OS=Drosophila melanogaster OX=7227 GN=Syt1	0.000	238.365	53	29	238	3	472	53.0	5.88	787.92	29	cell communication;regulation of biological process;response to stimulus;transport	membrane	metal ion binding;protein binding	Pf00168	33473	FBgn0004242	2L		Syt1			0	0	1.106	0.899	0.979	0.876	1.009	1.094	0.934	1.150	1.179	1.193	0.815	1.148	1.119	1.150	0.938	2605.2	2882.1	2342.3	2550.0	2280.8
4430959900602813008	False	High	IsMasterProtein	P28668	Bifunctional glutamate/proline--tRNA ligase OS=Drosophila melanogaster OX=7227 GN=GluProRS PE=1 SV=2	0.000	237.857	31	56	142	56	1714	189.3	8.63	461.78	56	metabolic process	cytoplasm	catalytic activity;metal ion binding;nucleotide binding;RNA binding	Pf00043, Pf00458, Pf00587, Pf00749, Pf03129, Pf03950, Pf09180, Pf14497	42834	FBgn0005674	3R		Aats-glupro; GluProRS	Metabolic pathways; Aminoacyl-tRNA biosynthesis; Porphyrin and chlorophyll metabolism		3	0	1.009	1.148	1.029	1.165	1.026	1.029	1.002	1.010	0.974	0.998	0.868	1.029	1.010	0.974	1.121	39934.1	40285.8	45835.8	41073.1	46508.0
2212002105160951254	False	High	IsMasterProtein	Q9W4A6	Otopetrin-like a, isoform A OS=Drosophila melanogaster OX=7227 GN=OtopLa PE=1 SV=1	0.000	237.198	20	21	230	5	916	99.3	8.15	741.66	21		membrane	metal ion binding	Pf01529, Pf03189	8674066	FBgn0259994	X		CG42492			0	0	1.108	0.895	1.016	0.954	1.107	0.983	0.997	1.126	1.058	1.116	1.045	1.183	1.133	1.175	0.965	16150.4	17901.8	14447.2	16402.2	15403.7
-8436295429953688324	False	High	IsMasterProtein	A0A0B4KHN3	Scribble, isoform S OS=Drosophila melanogaster OX=7227 GN=scrib PE=1 SV=1	0.000	236.968	26	44	110	5	1859	199.7	5.02	405.01	44	cell differentiation;cell organization and biogenesis;cell proliferation;regulation of biological process;response to stimulus	membrane	protein binding	Pf00595, Pf13180	44448	FBgn0263289	3R		scrib			0	0	1.089	1.044	1.111	0.998	1.064	1.012	1.012	1.041	1.028	1.094	1.079	0.975	1.008	1.067	0.926	917.0	998.4	957.8	1018.6	915.5
-6464898295479024971	False	High	IsMasterProtein	E1JJK8	Retinal degeneration B, isoform G OS=Drosophila melanogaster OX=7227 GN=rdgB PE=1 SV=1	0.000	236.821	29	40	165	3	1237	136.4	6.54	500.71	40	metabolic process;regulation of biological process;response to stimulus;transport	membrane	catalytic activity;metal ion binding;transporter activity	Pf02121, Pf02862, Pf08235	32340	FBgn0003218	X		rdgB			0	50	1.053	0.964	1.046	0.990	1.083	1.105	1.059	1.048	0.998	1.050	0.966	1.067	1.037	1.066	0.963	35130.2	36981.5	33850.3	36730.6	34776.9
-5524034230271712402	False	High	IsMasterProtein	Q9VG32	Malic enzyme OS=Drosophila melanogaster OX=7227 GN=Men PE=1 SV=1	0.000	236.774	35	28	326	28	759	84.3	7.21	1067.42	28	metabolic process;regulation of biological process	cytosol;mitochondrion	catalytic activity;metal ion binding;nucleotide binding	Pf00390, Pf03949	47173	FBgn0002719	3R		Men			0	0	0.920	0.938	0.962	0.931	0.978	0.939	0.946	0.858	0.853	0.943	0.827	0.966	0.947	0.839	0.926	117177.0	107845.6	109889.2	112721.0	109090.5
-4861952468394929382	False	High	IsMasterProtein	Q59E11	IA-2 protein tyrosine phosphatase, isoform D OS=Drosophila melanogaster OX=7227 GN=IA-2 PE=1 SV=2	0.000	236.760	30	35	123	35	1306	145.6	6.38	442.13	35	metabolic process;regulation of biological process	membrane	catalytic activity	Pf00102	33277	FBgn0031294	2L		IA-2		Neutrophil degranulation	3	0	1.076	0.911	1.014	0.910	1.075	1.058	0.997	1.314	1.294	1.274	1.204	1.346	1.304	1.377	1.069	16871.3	18151.3	15364.2	17099.7	15354.2
2989481530333636395	False	High	IsMasterProtein	Q9VM14	Dihydrolipoyllysine-residue acetyltransferase OS=Drosophila melanogaster OX=7227 GN=muc PE=1 SV=1	0.000	236.493	55	27	398	27	512	54.2	9.57	1237.62	27	metabolic process;response to stimulus		catalytic activity	Pf00198, Pf00364, Pf02817	34021	FBgn0031912	2L	Glycolysis and Gluconeogenesis; TCA Cycle	CG5261; muc		Regulation of pyruvate dehydrogenase (PDH) complex; Glyoxylate metabolism and glycine degradation; Signaling by Retinoic Acid	12	0	1.014	0.946	1.044	0.919	1.022	1.021	1.014	0.954	1.022	0.981	0.993	0.933	0.965	0.988	0.933	115062.0	116632.8	108795.3	120133.7	105700.0
6353534503055313936	False	High	IsMasterProtein	P15348	DNA topoisomerase 2 OS=Drosophila melanogaster OX=7227 GN=Top2 PE=1 SV=1	0.000	235.834	32	50	143	50	1447	164.3	8.22	430.36	50	cell organization and biogenesis;metabolic process;regulation of biological process;response to stimulus	chromosome;cytoplasm;nucleus	catalytic activity;DNA binding;metal ion binding;nucleotide binding;protein binding;RNA binding	Pf00204, Pf00521, Pf01751, Pf02518	35225	FBgn0003732	2L		Top2		SUMOylation of DNA replication proteins	5	0	1.007	1.049	1.028	1.020	1.042	1.073	1.033	1.124	1.033	1.106	1.050	1.131	1.102	1.097	1.056	30303.3	30515.5	31783.0	31153.6	30899.5
-2646843799243166297	False	High	IsMasterProtein	Q9VML2	Blue cheese OS=Drosophila melanogaster OX=7227 GN=bchs PE=4 SV=4	0.000	234.771	18	58	112	58	3489	389.6	6.96	358.12	58	cell organization and biogenesis;regulation of biological process	cytoplasm;vacuole	metal ion binding;protein binding	Pf00400, Pf01363, Pf02138, Pf14844	33819	FBgn0043362	2L		bchs			0	0	1.122	0.929	0.991	0.962	1.078	1.076	1.014	1.022	0.984	1.021	0.894	1.056	1.036	1.058	0.902	22834.5	25611.4	21202.3	22622.8	21957.1
-1476885355366947452	False	High	IsMasterProtein	A0A0B4KGU4	RNA helicase OS=Drosophila melanogaster OX=7227 GN=bel PE=4 SV=1	0.000	234.690	45	35	139	34	801	85.4	7.77	445.76	35	cell organization and biogenesis;metabolic process;regulation of biological process;response to stimulus	cytoplasm;cytosol	catalytic activity;DNA binding;nucleotide binding	Pf00270, Pf00271, Pf04851	45826	FBgn0263231	3R		bel			0	3	0.993	1.214	1.008	1.221	1.001	1.024	1.027	0.944	0.916	0.929	0.892	0.943	0.944	0.915	1.075	26940.2	26763.1	32712.6	27160.7	32893.1
2953701603616283617	False	High	IsMasterProtein	Q8IQH0	FI12817p OS=Drosophila melanogaster OX=7227 GN=Nrx-IV PE=1 SV=2	0.000	234.332	33	45	169	4	1284	145.0	6.51	513.24	45	cell organization and biogenesis	membrane	protein binding	Pf00008, Pf00054, Pf00754, Pf02210, Pf13385	39387	FBgn0013997	3L		Nrx-IV			0	50	1.100	0.947	0.994	0.966	1.054	1.009	0.966	1.082	1.009	1.090	0.891	1.090	1.066	1.059	1.006	44715.4	49194.3	42358.3	44460.6	43185.5
4242486030965876018	False	High	IsMasterProtein	Q9VGZ3	Citrate hydro-lyase OS=Drosophila melanogaster OX=7227 GN=Irp-1B PE=1 SV=1	0.000	234.260	43	38	194	27	899	98.5	5.95	648.42	38	cellular homeostasis;metabolic process;response to stimulus	cytoplasm	catalytic activity;metal ion binding;RNA binding	Pf00330, Pf00694	41269	FBgn0024957	3R		Irp-1B	Glyoxylate and dicarboxylate metabolism; Biosynthesis of amino acids; 2-Oxocarboxylic acid metabolism; Citrate cycle (TCA cycle); Metabolic pathways; Carbon metabolism	Iron uptake and transport	8	16	1.004	1.062	1.044	1.019	1.022	1.011	1.009	1.076	1.048	1.102	0.952	1.141	1.112	1.057	1.095	59679.5	59947.6	63380.2	62282.1	60814.1
-4682840192451449895	False	High	IsMasterProtein	M9PI44	Trailer hitch, isoform F OS=Drosophila melanogaster OX=7227 GN=tral PE=1 SV=1	0.000	234.180	39	22	136	22	653	69.4	9.54	493.27	22	cell organization and biogenesis	cytosol;endoplasmic reticulum	protein binding	Pf09532, Pf12701, Pf14438	39430	FBgn0041775	3L		tral			0	0	1.034	2.554	0.961	2.788	0.952	0.851	0.929	1.035	1.099	0.979	0.909	0.913	0.917	0.947	2.192	14108.9	14595.1	36038.1	13553.8	39336.6
3461460102138105979	False	High	IsMasterProtein	X2J979	Synaptotagmin 1, isoform H OS=Drosophila melanogaster OX=7227 GN=Syt1 PE=3 SV=1	0.000	233.308	53	29	237	3	473	53.1	6.01	768.37	29	cell communication;regulation of biological process;response to stimulus;transport	membrane	metal ion binding;protein binding	Pf00168	33473	FBgn0004242	2L		Syt1			0	34	1.064	0.875	0.999	0.919	1.080	1.073	1.010	1.154	1.095	1.108	1.038	1.168	1.138	1.195	0.949	71852.4	76441.0	62895.0	71755.9	66046.3
-2138504851198489112	False	High	IsMasterProtein	M9PBU9	Eyes shut, isoform E OS=Drosophila melanogaster OX=7227 GN=eys PE=4 SV=2	0.000	232.649	14	33	213	33	2176	234.0	5.47	683.50	33	cell organization and biogenesis;regulation of biological process;response to stimulus	cell surface;extracellular;membrane	metal ion binding;protein binding;structural molecule activity	Pf00008, Pf00054, Pf02210	3771890	FBgn0031414	2L		eys			0	0	1.029	0.919	0.992	0.925	1.041	1.080	1.015	0.979	1.004	1.031	0.891	0.999	1.030	1.107	0.976	59364.9	61115.9	54585.3	58893.4	54930.4
200555596253644888	False	High	IsMasterProtein	M9PJM8	Retinal degeneration B, isoform I OS=Drosophila melanogaster OX=7227 GN=rdgB PE=1 SV=1	0.000	232.327	27	39	161	2	1277	140.8	6.95	494.26	39	metabolic process;regulation of biological process;response to stimulus;transport	membrane	catalytic activity;metal ion binding;transporter activity	Pf02121, Pf02862, Pf08235	32340	FBgn0003218	X		rdgB			0	0	1.013	0.917	1.046	0.966	1.094	0.773	0.951	1.052	0.960	1.027	0.926	1.038	1.057	1.097	0.935	671.1	679.7	615.7	702.1	648.1
7699817390499006036	False	High	IsMasterProtein	M9NE59	Uncharacterized protein, isoform G OS=Drosophila melanogaster OX=7227 GN=CG6239 PE=1 SV=1	0.000	232.327	25	56	119	11	2455	274.4	5.38	390.64	56		membrane			38981	FBgn0262508	3L		CG43078			0	0	1.046	1.087	1.030	1.015	1.033	1.145	1.130	1.051	1.131	1.108	1.044	1.043	1.022	1.018	1.050	2862.9	2993.9	3112.6	2949.2	2905.0
622719016056691518	False	High	IsMasterProtein	Q9VFV9	DnaJ-like-2, isoform A OS=Drosophila melanogaster OX=7227 GN=Droj2 PE=1 SV=1	0.000	230.493	56	28	110	28	403	45.2	6.48	465.55	28	metabolic process;response to stimulus	cytosol	metal ion binding;nucleotide binding;protein binding	Pf00226, Pf00684, Pf01556	41646	FBgn0038145	3R		Droj2	Protein processing in endoplasmic reticulum	HSP90 chaperone cycle for steroid hormone receptors (SHR)	4	0	0.992	1.115	1.048	1.113	1.035	1.043	1.052	1.005	1.037	1.010	1.212	1.002	0.981	1.024	0.990	27300.6	27069.3	30451.4	28620.3	30383.9
3275309353492052660	False	High	IsMasterProtein	Q8ML70	Immune-induced peptides OS=Drosophila melanogaster OX=7227 GN=IMPPP PE=1 SV=3	0.000	230.277	65	17	160	17	257	28.0	10.78	638.92	17	defense response;regulation of biological process;response to stimulus	extracellular			2768831; 36486	FBgn0053470; FBgn0033835	2R		CG33470; IM10; IMPPP			0	0	1.046	0.860	0.989	0.903	0.971	0.897	0.909	1.194	1.264	1.065	0.964	1.125	1.162	1.145	1.198	32887.0	34416.2	28278.4	32524.3	29705.4
642162242254242761	False	High	IsMasterProtein	Q9VKV1	Alpha-mannosidase OS=Drosophila melanogaster OX=7227 GN=LManII PE=1 SV=2	0.000	230.100	36	38	152	37	1080	122.6	5.83	531.64	38	metabolic process	extracellular	catalytic activity;metal ion binding	Pf01074, Pf07748, Pf09261	34437	FBgn0027611	2L		CG6206; LM408; LManII	Other glycan degradation; Lysosome	Lysosomal oligosaccharide catabolism; Neutrophil degranulation	8	1	1.009	1.023	1.081	1.040	1.032	1.019	0.974	1.351	1.351	1.182	1.067	1.254	1.420	1.338	1.288	33538.2	33824.2	34309.2	36238.6	34873.5
5841267817588891353	False	High	IsMasterProtein	Q0E993	Valyl-tRNA synthetase OS=Drosophila melanogaster OX=7227 GN=ValRS PE=1 SV=1	0.000	229.606	36	37	124	37	1049	118.2	6.65	439.36	37	metabolic process;regulation of biological process;response to stimulus	cytoplasm	catalytic activity;nucleotide binding	Pf00133, Pf08264, Pf09334, Pf10458, Pf13603	45783	FBgn0027079	2R		Aats-val; ValRS			0	0	1.020	1.085	1.015	1.090	1.048	1.029	1.014	1.045	1.029	1.062	0.873	1.092	1.034	1.047	1.073	33383.4	34054.0	36209.8	33880.4	36390.1
312932355774769587	False	High	IsMasterProtein	A8JV02	Uncharacterized protein, isoform C OS=Drosophila melanogaster OX=7227 GN=Dmel\CG34417 PE=1 SV=1	0.000	228.881	46	40	162	1	862	97.0	8.84	573.89	40			protein binding		31591	FBgn0085446	X		CG34417			0	0	1.253	1.499	0.963	0.784	1.041	1.377	0.993	0.961	1.068	0.795	1.076	1.253	1.035	0.960	1.178	15.0	18.8	22.5	14.5	11.8
-5009218415669335361	False	High	IsMasterProtein	P41073	Zinc finger protein on ecdysone puffs OS=Drosophila melanogaster OX=7227 GN=Pep PE=1 SV=1	0.000	228.768	34	31	146	31	716	78.0	5.58	509.89	31	metabolic process;regulation of biological process	chromosome;nucleus;spliceosomal complex	DNA binding;metal ion binding;RNA binding	Pf12171, Pf12874	45961	FBgn0004401	3L		Pep			0	0	1.145	0.963	1.069	0.947	1.039	0.964	0.934	0.966	1.046	1.034	1.114	0.974	0.948	1.013	0.874	32778.3	37524.6	31574.6	35047.5	31038.9
-3443788276797409225	False	High	IsMasterProtein	E1JHT6	Reticulon-like protein OS=Drosophila melanogaster OX=7227 GN=Rtnl1 PE=1 SV=1	0.000	227.918	44	27	232	17	607	65.4	4.87	840.13	27	cell organization and biogenesis;response to stimulus	cytoplasm;cytosol;endoplasmic reticulum;membrane		Pf02453	33721	FBgn0053113	2L		Rtnl1			0	12	1.073	0.973	1.010	1.010	1.064	1.035	1.025	1.099	1.059	1.072	1.598	1.107	1.084	1.101	1.032	78675.9	84386.9	76590.1	79494.7	79460.2
-4234720792106368951	False	High	IsMasterProtein	Q9W3E2	Protein PIP82 OS=Drosophila melanogaster OX=7227 GN=PIP82 PE=1 SV=3	0.000	227.352	35	41	106	41	1195	132.3	6.67	374.04	41	response to stimulus				31791	FBgn0024943	X		PIP82			0	0	1.164	0.982	1.133	0.953	1.089	1.088	1.071	1.166	1.222	1.178	1.143	1.117	1.128	1.239	1.040	22166.7	25805.7	21766.0	25109.9	21116.5
1842690791503357632	False	High	IsMasterProtein	Q9V4C1	Uncharacterized protein, isoform E OS=Drosophila melanogaster OX=7227 GN=Dmel\CG1674 PE=1 SV=2	0.000	227.268	41	31	151	4	884	97.8	5.33	549.45	31	regulation of biological process	cytoskeleton;nucleus	protein binding		43780	FBgn0039897	4		CG1674			0	0	1.028	1.085	1.086	1.076	1.000	1.058	1.071	1.094	1.107	1.132	1.105	1.048	1.083	1.049	1.070	1424.7	1464.2	1545.4	1547.0	1532.6
-2672705740912339842	False	High	IsMasterProtein	O61491-2	Isoform Long of Flotillin-1 OS=Drosophila melanogaster OX=7227 GN=Flo1	0.000	226.783	53	27	144	1	430	47.5	5.66	496.19	27		cytoplasm;membrane	protein binding;structural molecule activity	Pf00769, Pf01145	36726	FBgn0024754	2R		Flo; Flo-1; Flo1			0	36	1.007	0.943	1.012	0.941	1.040	1.021	1.005	1.120	1.051	1.088	1.157	1.123	1.110	1.115	0.999	33550.7	33787.1	31641.4	33964.5	31562.1
1052413510344477160	False	High	IsMasterProtein	O61491	Flotillin-1 OS=Drosophila melanogaster OX=7227 GN=Flo1 PE=2 SV=1	0.000	226.269	54	27	148	1	426	47.1	5.64	509.90	27	development	cytoplasm;membrane	protein binding;structural molecule activity	Pf00769, Pf01145	36726	FBgn0024754	2R		Flo; Flo-1; Flo1			0	0	1.014	0.997	1.046	1.024	1.042	1.084	1.004	1.118	0.995	1.081	1.268	1.085	1.115	1.063	1.014	1189.0	1206.2	1185.1	1243.5	1217.7
5037914050874325132	False	High	IsMasterProtein	Q94887	Neurexin-4 OS=Drosophila melanogaster OX=7227 GN=Nrx-IV PE=1 SV=2	0.000	226.023	32	42	161	1	1284	145.4	6.43	490.77	42	cell organization and biogenesis	membrane	protein binding	Pf00008, Pf00054, Pf00754, Pf02210, Pf13385	39387	FBgn0013997	3L		Nrx-IV			0	0	0.899	0.818	1.059	0.885	0.958	1.285	0.913	1.078	1.001	0.895	1.066	1.136	1.019	1.173	1.082	46.8	42.1	38.3	49.6	41.4
-4583411319275183832	False	High	IsMasterProtein	Q0KIE7	Ankyrin, isoform B OS=Drosophila melanogaster OX=7227 GN=Ank PE=1 SV=1	0.000	225.998	31	47	151	43	1549	170.1	7.05	489.00	47	cell organization and biogenesis;regulation of biological process;response to stimulus	membrane	protein binding	Pf00023, Pf00531, Pf00791, Pf12796, Pf13606, Pf13637, Pf13857	43770	FBgn0011747	4		Ank	Toll and Imd signaling pathway	Neurofascin interactions; COPI-mediated anterograde transport	13	0	1.085	0.978	1.038	1.006	1.067	1.037	1.029	1.142	1.065	1.140	1.057	1.149	1.134	1.128	1.069	28057.2	30448.6	27452.7	29130.5	28218.1
-8649813120683104339	False	High	IsMasterProtein	Q9VIT9	Thioester-containing protein 4, isoform A OS=Drosophila melanogaster OX=7227 GN=Tep4 PE=1 SV=2	0.000	225.528	31	44	136	44	1496	168.4	5.71	450.75	44	regulation of biological process;reproduction;response to stimulus	extracellular	enzyme regulator activity	Pf00207, Pf01835, Pf07677, Pf07678, Pf07703, Pf10569, Pf11974, Pf13249	35248	FBgn0041180	2L		Tep4; TepIV		Platelet degranulation	4	0	1.032	0.962	1.076	0.949	1.025	0.950	1.020	0.951	0.755	0.895	0.842	0.895	0.916	0.815	0.824	41529.3	42857.9	39967.9	44666.1	39392.6
548730753730156215	False	High	IsMasterProtein	Q9V9U3	LD45254p OS=Drosophila melanogaster OX=7227 GN=anon-WO0118547.398 PE=1 SV=1	0.000	225.454	65	28	107	28	489	51.6	4.56	412.57	28	response to stimulus	nucleus			43741	FBgn0022349	3R		CG1910			0	0	1.051	0.956	1.059	0.940	0.991	0.974	0.961	0.872	0.904	0.937	0.561	0.863	0.867	0.878	0.809	28548.6	30003.8	27304.8	30234.5	26843.7
-4263146955875593838	False	High	IsMasterProtein	Q8IPQ2	Collapsin response mediator protein OS=Drosophila melanogaster OX=7227 GN=CRMP PE=1 SV=2	0.000	225.204	38	21	181	1	594	65.1	6.70	673.34	21	metabolic process;regulation of biological process;response to stimulus	cytoplasm	catalytic activity	Pf01979, Pf07969, Pf13147, Pf13594	40675	FBgn0023023	3R		CRMP		Pyrimidine catabolism	4	0	1.150	1.069	1.127	0.930	1.172	1.231	1.039	0.960	1.005	1.106	1.015	0.961	1.002	0.930	0.941	268.9	309.3	287.5	303.0	250.2
-9052235785928663693	False	High	IsMasterProtein	Q7KW39	Probable methylmalonate-semialdehyde dehydrogenase [acylating], mitochondrial OS=Drosophila melanogaster OX=7227 GN=CG17896 PE=2 SV=1	0.000	225.125	43	21	160	21	520	55.9	8.35	576.84	21	metabolic process	mitochondrion	catalytic activity	Pf00171	30995	FBgn0023537	X		CG17896	Metabolic pathways; beta-Alanine metabolism; Carbon metabolism; Propanoate metabolism; Valine, leucine and isoleucine degradation; Inositol phosphate metabolism	Branched-chain amino acid catabolism	9	0	0.905	0.962	0.915	0.908	1.005	0.881	0.947	0.869	0.890	0.917	0.859	0.901	0.895	0.871	0.856	42186.0	38194.6	40567.3	38616.5	38306.1
-7329051970994808558	False	High	IsMasterProtein	Q0E9N2	Lethal (2) 01289, isoform K OS=Drosophila melanogaster OX=7227 GN=l(2)01289 PE=1 SV=3	0.000	225.072	21	35	152	20	1746	201.4	4.46	533.24	35	cellular homeostasis;regulation of biological process	membrane	catalytic activity	Pf00085, Pf13098, Pf13192, Pf13848	46017	FBgn0010482	2R		l(2)01289			0	20	1.037	1.172	1.051	1.041	1.068	1.184	1.196	1.011	1.276	1.126	0.671	1.087	1.066	1.071	1.165	44821.5	46480.8	52544.9	47104.1	46654.6
7875886291314222052	False	High	IsMasterProtein	P00334	Alcohol dehydrogenase OS=Drosophila melanogaster OX=7227 GN=Adh PE=1 SV=2	0.000	223.253	63	13	926	13	256	27.7	7.96	3783.18	13	metabolic process;response to stimulus	cytosol	catalytic activity;protein binding	Pf00106, Pf08659	3771877		2L		Adh	Drug metabolism - cytochrome P450; Metabolic pathways; Tyrosine metabolism; Retinol metabolism; Metabolism of xenobiotics by cytochrome P450; Fatty acid degradation; Glycolysis / Gluconeogenesis	Arachidonic acid metabolism; Synthesis of Lipoxins (LX)	12	0	0.894	0.902	0.948	0.820	0.904	0.881	0.874	1.083	0.955	1.115	0.868	1.027	1.094	0.951	1.061	227014.5	202898.8	204667.1	215212.5	186096.5
9084338834335762562	False	High	IsMasterProtein	Q26365-2	Isoform A of ADP,ATP carrier protein OS=Drosophila melanogaster OX=7227 GN=sesB	0.000	222.571	85	34	1124	28	299	32.9	9.77	3372.89	34	cell communication;cell organization and biogenesis;cellular homeostasis;regulation of biological process;response to stimulus;transport	membrane;mitochondrion	transporter activity	Pf00153	32007	FBgn0003360	X	Electron Transport Chain	sesB			1	8	0.988	0.925	0.910	1.000	0.992	0.961	0.976	0.968	0.881	0.958	0.852	1.009	0.926	0.926	0.959	388006.7	383269.4	358719.0	353117.8	387940.0
-1178840107421335551	False	High	IsMasterProtein	A0A0B4KFR8	Z band alternatively spliced PDZ-motif protein 52, isoform L OS=Drosophila melanogaster OX=7227 GN=Zasp52 PE=1 SV=1	0.000	221.723	38	28	216	1	897	96.2	8.46	771.26	28	cell organization and biogenesis;regulation of biological process	cytoskeleton;membrane	metal ion binding;protein binding	Pf00412, Pf00595, Pf13180	36740	FBgn0265991	2R		Zasp52			0	0	1.051	0.974	1.084	0.965	1.059	1.016	1.137	1.028	1.191	1.051	0.970	0.949	1.076	1.025	0.948	167.0	175.6	162.6	181.1	161.1
6423992279876650260	False	High	IsMasterProtein	Q95T61	GH19206p OS=Drosophila melanogaster OX=7227 GN=BcDNA:GH02439 PE=1 SV=1	0.000	221.399	60	22	169	1	364	40.0	8.38	635.79	22				Pf03096, Pf12697	40713	FBgn0027608	3R		CG2082			0	0	1.074	1.042	1.096	0.997	1.085	1.040	1.101	1.171	1.118	1.151	0.919	1.164	1.205	1.179	1.050	2081.5	2235.4	2169.7	2281.9	2075.2
-1478464710776214124	False	High	IsMasterProtein	Q7K3J0	CCT-theta OS=Drosophila melanogaster OX=7227 GN=CCT8 PE=1 SV=1	0.000	220.233	50	28	148	28	546	59.4	5.31	493.37	28	metabolic process	cytoplasm;membrane	catalytic activity;nucleotide binding;protein binding	Pf00118	35882	FBgn0033342	2R		CG8258		Association of TriC/CCT with target proteins during biosynthesis; Neutrophil degranulation; Cooperation of PDCL (PhLP1) and TRiC/CCT in G-protein beta folding	8	0	0.945	1.304	0.910	1.349	1.007	0.976	1.009	0.981	0.978	0.975	0.906	0.997	0.964	0.957	1.187	40449.3	38207.7	52758.2	36811.5	54546.2
-1179350385979851600	False	High	IsMasterProtein	Q9VT61	LD27033p OS=Drosophila melanogaster OX=7227 GN=BcDNA:GH07921 PE=1 SV=1	0.000	220.129	42	44	141	44	919	102.9	6.21	487.16	44	regulation of biological process				39161	FBgn0027567	3L		CG8108			0	0	1.071	0.960	1.076	0.919	1.021	0.914	0.959	1.052	1.118	1.065	0.922	1.034	1.014	1.109	0.912	34576.5	37016.9	33194.1	37215.2	31781.7
-2100265587264446098	False	High	IsMasterProtein	P91926	AP-2 complex subunit alpha OS=Drosophila melanogaster OX=7227 GN=AP-2alpha PE=1 SV=1	0.000	219.616	38	37	181	37	940	105.6	7.18	582.31	37	cell division;regulation of biological process;transport	membrane	transporter activity	Pf01602, Pf02296, Pf02883	33211	FBgn0264855	2L		alpha-Adaptin; AP-2alpha	Endocytosis	Trafficking of GluR2-containing AMPA receptors; WNT5A-dependent internalization of FZD4; Cargo recognition for clathrin-mediated endocytosis; Neutrophil degranulation; LDL clearance; Recycling pathway of L1; VLDLR internalisation and degradation	28	0	1.068	0.829	0.949	0.915	1.037	0.996	0.982	1.072	1.037	1.051	0.952	1.121	1.090	1.129	0.913	48808.5	52129.0	40449.5	46328.5	44679.2
-6474149749100383919	False	High	IsMasterProtein	Q9VMV5	Viking, isoform A OS=Drosophila melanogaster OX=7227 GN=vkg PE=1 SV=1	0.000	219.432	13	29	127	29	1940	193.7	6.43	443.70	29		extracellular	structural molecule activity	Pf01391, Pf01413	33726	FBgn0016075	2L		vkg	ECM-receptor interaction; AGE-RAGE signaling pathway in diabetic complications		2	0	1.240	1.083	1.199	1.075	1.201	1.200	0.904	0.931	0.982	0.930	0.862	0.918	1.020	0.989	0.949	35181.8	43610.3	38114.6	42189.7	37828.7
2790641124855203125	False	High	IsMasterProtein	A0A6H2EFG8	Diacylglycerol kinase OS=Drosophila melanogaster OX=7227 GN=rdgA PE=3 SV=1	0.000	219.347	23	34	240	6	1365	150.5	6.73	754.73	34												0	0	1.109	1.014	1.174	0.963	1.111	1.139	1.068	1.139	1.045	1.147	1.025	1.133	1.107	1.168	1.007	2068.8	2295.3	2098.3	2428.3	1991.3
6397271210553177887	False	High	IsMasterProtein	P33438	Glutactin OS=Drosophila melanogaster OX=7227 GN=Glt PE=1 SV=2	0.000	218.976	35	36	179	36	1026	118.7	4.77	611.24	36	cell organization and biogenesis;cellular component movement;defense response;metabolic process;regulation of biological process;response to stimulus;transport	cell surface;extracellular	catalytic activity;protein binding;receptor activity	Pf00135, Pf07859	34193	FBgn0001114	2L		Glt			0	0	1.048	0.990	1.007	0.940	0.995	1.040	1.030	0.722	0.655	0.734	0.731	0.706	0.739	0.711	0.700	44156.1	46289.8	43718.4	44469.9	41515.5
-8832334862707218057	False	High	IsMasterProtein	Q9VEB1	Malate dehydrogenase OS=Drosophila melanogaster OX=7227 GN=Mdh2 PE=1 SV=1	0.000	218.942	66	23	501	23	336	35.3	9.11	1774.10	23	cell death;metabolic process;regulation of biological process	mitochondrion;organelle lumen	catalytic activity	Pf00056, Pf01073, Pf01113, Pf02866	42185	FBgn0262559	3R	Glycolysis and Gluconeogenesis; TCA Cycle	Mdh2	Metabolic pathways; Pyruvate metabolism; Glyoxylate and dicarboxylate metabolism; Carbon metabolism; Cysteine and methionine metabolism; Citrate cycle (TCA cycle)	Citric acid cycle (TCA cycle); Gluconeogenesis	15	0	0.991	0.942	0.958	0.909	1.013	0.950	0.997	0.944	1.007	0.935	1.157	0.904	0.939	0.963	0.953	168491.2	167009.5	158713.6	161332.6	153229.9
4945493190802203007	False	High	IsMasterProtein	P54611	V-type proton ATPase subunit E OS=Drosophila melanogaster OX=7227 GN=Vha26 PE=2 SV=1	0.000	218.437	86	23	277	23	226	26.1	6.15	951.58	23	transport	membrane	catalytic activity;transporter activity	Pf01991	40679	FBgn0015324	3R		Vha26	Phagosome; Oxidative phosphorylation; Metabolic pathways; mTOR signaling pathway	Insulin receptor recycling; Transferrin endocytosis and recycling; Ion channel transport; ROS, RNS production in phagocytes	15	0	0.974	0.880	0.960	0.876	0.926	0.920	0.949	0.971	0.965	0.961	0.915	0.987	0.939	0.978	0.914	78196.2	76147.5	68782.7	75091.8	68470.8
-4186847655361859921	False	High	IsMasterProtein	X2JAU8-7	Isoform 7 of Protein nervous wreck OS=Drosophila melanogaster OX=7227 GN=nwk	0.000	217.926	37	38	185	1	1000	109.1	4.60	606.01	38												0	0	1.102	0.959	1.085	1.009	1.110	1.092	1.077	1.103	1.193	1.156	1.130	1.225	1.166	1.352	1.017	250.8	276.5	240.6	272.2	253.1
-8211481037125612821	False	High	IsMasterProtein	Q9VEH0	Aluminum tubes, isoform A OS=Drosophila melanogaster OX=7227 GN=alt PE=1 SV=1	0.000	217.651	45	37	122	37	842	95.0	7.09	429.73	37	cell organization and biogenesis;metabolic process	membrane;ribosome	receptor activity		42127	FBgn0038535	3R		alt			0	0	0.997	1.158	1.041	1.157	1.017	1.019	1.021	1.065	1.053	1.022	0.927	1.087	1.081	1.035	1.213	29891.0	29804.6	34609.2	31112.8	34580.1
454417745541834332	False	High	IsMasterProtein	X2JFR1	No on or off transient A, isoform D OS=Drosophila melanogaster OX=7227 GN=nonA PE=1 SV=1	0.000	217.182	54	34	109	31	700	76.9	9.35	366.08	34	metabolic process;regulation of biological process;response to stimulus	nucleus;spliceosomal complex	DNA binding;RNA binding	Pf00076, Pf08075, Pf13893, Pf14259	32603	FBgn0004227	X		nonA			0	4	1.096	0.965	1.050	0.935	1.019	0.999	0.978	1.012	1.083	1.056	0.854	1.004	1.000	1.044	0.929	20444.5	22403.9	19724.3	21473.9	19119.5
-7879520678546745030	False	High	IsMasterProtein	Q9VVL7	Dihydrolipoyl dehydrogenase OS=Drosophila melanogaster OX=7227 GN=E3 PE=1 SV=1	0.000	214.924	51	24	258	24	504	53.1	6.87	929.87	24	cellular homeostasis;metabolic process;regulation of biological process		catalytic activity;nucleotide binding	Pf00070, Pf00890, Pf01134, Pf01946, Pf02852, Pf07992, Pf12831, Pf13434, Pf13738	39988	FBgn0036762	3L	Glycolysis and Gluconeogenesis; Fatty Acid Beta Oxidation 3; Beta Oxidation Meta MAPP; TCA Cycle	CG7430	Carbon metabolism; Glycine, serine and threonine metabolism; Metabolic pathways; Glyoxylate and dicarboxylate metabolism; Valine, leucine and isoleucine degradation; Propanoate metabolism; Pyruvate metabolism; Citrate cycle (TCA cycle); Glycolysis / Gluconeogenesis	Citric acid cycle (TCA cycle); Signaling by Retinoic Acid; Glycine degradation; Regulation of pyruvate dehydrogenase (PDH) complex; Branched-chain amino acid catabolism; Lysine catabolism	28	0	1.009	1.031	1.086	0.982	1.024	1.071	1.059	1.043	1.098	1.053	1.310	0.999	0.997	1.062	0.969	91801.4	92659.8	94689.5	99724.0	90104.2
-4058565183789052779	False	High	IsMasterProtein	Q9VUY9	Phosphoglucomutase OS=Drosophila melanogaster OX=7227 GN=Pgm1 PE=1 SV=1	0.000	214.861	42	23	224	23	560	60.7	6.70	700.55	23	cell communication;metabolic process	cytosol	catalytic activity;metal ion binding	Pf00408, Pf02878, Pf02879, Pf02880	44010	FBgn0003076	3L		Pgm	Glycolysis / Gluconeogenesis; Pentose phosphate pathway; Purine metabolism; Starch and sucrose metabolism; Metabolic pathways; Galactose metabolism; Amino sugar and nucleotide sugar metabolism	Galactose catabolism; Glycogen synthesis; Neutrophil degranulation; Glycogen breakdown (glycogenolysis)	16	0	0.975	1.015	1.005	1.025	1.011	1.002	1.002	0.949	0.947	1.028	0.845	1.093	0.991	0.911	1.024	77660.2	75722.6	78800.5	78076.7	79580.9
-2077084314074976705	False	High	IsMasterProtein	Q95U15	GH14252p OS=Drosophila melanogaster OX=7227 GN=Mf PE=1 SV=1	0.000	214.688	83	32	536	2	312	36.2	9.82	1521.32	32					41824	FBgn0038294	3R		Mf			0	0	1.046	0.949	1.026	0.931	0.975	0.939	1.013	1.119	1.214	1.111	1.166	1.076	1.019	1.164	1.175	1391.6	1455.1	1321.1	1428.1	1295.0
3635113097883899377	False	High	IsMasterProtein	Q5U0V7	Phosphoinositide 5-phosphatase OS=Drosophila melanogaster OX=7227 GN=Synj PE=1 SV=1	0.000	214.487	32	38	134	38	1218	134.5	6.99	471.00	38	cell organization and biogenesis;metabolic process;regulation of biological process;response to stimulus;transport	membrane;vacuole	catalytic activity	Pf02383, Pf03372, Pf08952	37517	FBgn0034691	2R		synj	Inositol phosphate metabolism; Metabolic pathways; Phosphatidylinositol signaling system	Synthesis of PIPs at the plasma membrane; Clathrin-mediated endocytosis; Synthesis of IP2, IP, and Ins in the cytosol; Synthesis of IP3 and IP4 in the cytosol	14	0	1.065	0.939	1.002	0.968	1.063	1.059	1.020	1.075	1.024	1.063	0.978	1.091	1.080	1.108	0.957	26809.5	28565.1	25178.2	26852.8	25956.2
-2755020868113371759	False	High	IsMasterProtein	P13677	Protein kinase C, eye isozyme OS=Drosophila melanogaster OX=7227 GN=inaC PE=1 SV=1	0.000	214.363	36	28	251	26	700	79.8	7.46	790.12	28	cellular component movement;metabolic process;regulation of biological process;response to stimulus;transport	endosome;membrane	catalytic activity;metal ion binding;nucleotide binding;protein binding	Pf00069, Pf00130, Pf00168, Pf00433, Pf07714, Pf14531	36897	FBgn0004784	2R		inaC	Wnt signaling pathway; Phototransduction - fly; Phosphatidylinositol signaling system; AGE-RAGE signaling pathway in diabetic complications; mTOR signaling pathway	Depolymerisation of the Nuclear Lamina; Calmodulin induced events; Trafficking of GluR2-containing AMPA receptors; EGFR Transactivation by Gastrin; Regulation of KIT signaling; Activation of NF-kappaB in B cells; Response to elevated platelet cytosolic Ca2+; HuR (ELAVL1) binds and stabilizes mRNA; SHC1 events in ERBB2 signaling; Acetylcholine regulates insulin secretion; Signaling by GPCR; VEGFR2…	55	2	0.899	0.884	0.924	0.890	0.940	1.008	0.955	0.904	0.871	0.936	1.004	0.908	0.925	0.972	0.955	71840.7	64549.1	63526.8	66416.6	63943.0
-8363845363455601910	False	High	IsMasterProtein	Q9VU68	Actin-interacting protein 1 OS=Drosophila melanogaster OX=7227 GN=flr PE=2 SV=1	0.000	214.073	55	29	173	29	608	66.5	6.73	602.14	29	cell organization and biogenesis;cellular component movement;development;regulation of biological process;transport	cytoplasm;cytoskeleton	protein binding	Pf00400, Pf08662	39505	FBgn0260049	3L		flr		Platelet degranulation	4	0	1.076	1.075	1.111	1.078	1.043	1.062	1.060	1.121	1.109	1.125	1.095	1.104	1.104	1.128	1.073	37928.4	40802.0	40787.7	42136.1	40901.9
-9219205131970325572	False	High	IsMasterProtein	A0A0C4DHE0	Nuclear protein MDM1 OS=Drosophila melanogaster OX=7227 GN=Dmel\CG17816 PE=1 SV=1	0.000	213.400	52	35	140	1	639	70.7	9.54	516.31	35	regulation of biological process		protein binding	Pf15501	40928	FBgn0037525	3R		CG17816			0	0	1.168	0.876	1.435	0.814	0.957	1.121	1.295	1.081	1.291	1.246	0.915	1.453	1.142	1.232	0.879	110.7	129.3	97.0	158.8	90.1
7879101251729813815	False	High	IsMasterProtein	A0A0B4LGZ7	Uncharacterized protein, isoform H OS=Drosophila melanogaster OX=7227 GN=Dmel\CG45076 PE=4 SV=1	0.000	213.151	54	36	303	19	619	68.6	5.06	933.04	36	response to stimulus				41291; 19834760	FBgn0266446	3R		fau; CG45076			0	18	0.984	0.913	1.020	0.895	0.951	0.929	1.012	1.003	0.971	1.057	1.074	0.968	0.948	0.976	0.924	84905.8	83555.7	77497.9	86597.2	76001.9
-2267185523142116687	False	High	IsMasterProtein	Q9VBP6	Succinate-semialdehyde dehydrogenase OS=Drosophila melanogaster OX=7227 GN=Ssadh PE=1 SV=1	0.000	212.685	50	25	219	25	509	54.9	8.21	813.97	25	metabolic process	mitochondrion	catalytic activity;nucleotide binding	Pf00171, Pf07368	43092	FBgn0039349	3R		Ssadh	Alanine, aspartate and glutamate metabolism; Butanoate metabolism; Metabolic pathways	Degradation of GABA	8	0	1.089	0.905	1.055	0.911	1.038	1.020	1.013	1.027	1.045	1.015	0.875	1.027	1.032	1.074	0.880	64937.7	70737.9	58739.7	68528.4	59144.1
-6277172589416270290	False	High	IsMasterProtein	H9XVM8	Uncharacterized protein, isoform K OS=Drosophila melanogaster OX=7227 GN=Dmel\CG1674 PE=1 SV=1	0.000	212.437	43	33	146	6	860	96.2	6.70	508.88	33	regulation of biological process	cytoskeleton;nucleus	protein binding		43780	FBgn0039897	4		CG1674			0	40	1.046	1.005	1.066	0.993	0.998	1.053	1.078	1.025	1.076	1.078	0.945	1.018	0.999	0.997	1.025	29415.0	30780.5	29550.7	31342.8	29221.3
2468229497715349271	False	High	IsMasterProtein	Q8T4G5	SD01613p OS=Drosophila melanogaster OX=7227 GN=AFG3L2 PE=1 SV=1	0.000	212.012	43	36	143	36	826	89.6	8.95	467.02	36	cell communication;metabolic process;response to stimulus	membrane;mitochondrion	catalytic activity;metal ion binding;nucleotide binding	Pf00004, Pf01434, Pf05496, Pf06068, Pf06480, Pf07724, Pf07728, Pf13401	39922	FBgn0036702	3L		CG6512		Processing of SMDT1	3	0	1.025	1.024	1.018	1.017	1.036	1.049	1.041	1.119	1.028	1.079	1.074	1.127	1.079	1.077	1.047	31847.9	32645.1	32597.4	32432.6	32383.7
2227417691247677732	False	High	IsMasterProtein	Q00748	Multidrug resistance protein homolog 65 OS=Drosophila melanogaster OX=7227 GN=Mdr65 PE=1 SV=2	0.000	211.842	30	40	125	39	1302	143.7	6.49	439.45	40	response to stimulus;transport	membrane	catalytic activity;nucleotide binding;transporter activity	Pf00005, Pf00664, Pf02463, Pf03193, Pf09818	38726	FBgn0004513	3L		Mdr65	ABC transporters	ABC-family proteins mediated transport; Synthesis of bile acids and bile salts via 7alpha-hydroxycholesterol; Recycling of bile acids and salts	10	1	1.077	0.946	1.005	0.959	1.073	1.050	0.988	1.011	0.971	1.069	0.974	1.039	0.999	1.030	0.910	34835.6	37503.9	32958.3	35026.0	33392.6
6674611366732862379	False	High	IsMasterProtein	A1Z6H7	Nuclear pore membrane glycoprotein 210 OS=Drosophila melanogaster OX=7227 GN=Gp210 PE=1 SV=1	0.000	211.719	25	44	101	44	1876	209.7	6.47	317.33	44	cell organization and biogenesis;response to stimulus;transport	cytoplasm;membrane			35512	FBgn0266580	2R		gp210	RNA transport	snRNP Assembly; Transcriptional regulation by small RNAs; Transport of Mature mRNA derived from an Intron-Containing Transcript; Nuclear Pore Complex (NPC) Disassembly; SUMOylation of chromatin organization proteins; Regulation of HSF1-mediated heat shock response; SUMOylation of DNA replication proteins	26	0	1.030	1.073	1.039	1.073	1.047	1.093	1.047	1.116	1.024	1.091	1.104	1.127	1.092	1.107	1.066	16318.2	16800.6	17516.9	16957.7	17506.0
4283847708754327348	False	High	IsMasterProtein	Q9I7S8	Multifunctional protein ADE2 OS=Drosophila melanogaster OX=7227 GN=Paics PE=2 SV=2	0.000	211.547	60	30	207	30	429	47.3	8.07	727.88	30	metabolic process;response to stimulus	cytoplasm;cytosol	catalytic activity;nucleotide binding	Pf00731, Pf01259	32228	FBgn0020513	X		ade5	Purine metabolism; Metabolic pathways	Purine ribonucleoside monophosphate biosynthesis	6	0	0.864	0.939	0.966	0.968	0.947	0.938	0.943	1.008	1.043	1.118	1.240	1.136	1.133	0.948	1.158	74628.9	64458.8	70113.0	72109.5	72264.3
-1722363521373790369	False	High	IsMasterProtein	Q8MT18	RH49423p OS=Drosophila melanogaster OX=7227 GN=Dmel\CG5028 PE=1 SV=1	0.000	211.512	64	24	224	23	402	44.4	6.80	895.76	24	metabolic process	mitochondrion	catalytic activity	Pf00180	43102	FBgn0039358	3R	TCA Cycle	CG5028	Citrate cycle (TCA cycle); Biosynthesis of amino acids; 2-Oxocarboxylic acid metabolism; Metabolic pathways; Carbon metabolism	Citric acid cycle (TCA cycle)	10	0	1.049	1.042	1.080	1.019	1.020	1.048	1.078	1.030	1.081	1.039	0.959	1.019	1.008	1.043	1.014	54638.5	57323.1	56928.5	58983.4	55650.0
-3473473510025693898	False	High	IsMasterProtein	X2JCY4	Stoned B, isoform H OS=Drosophila melanogaster OX=7227 GN=stnB PE=3 SV=1	0.000	210.912	27	26	131	26	1241	135.3	4.73	495.16	26	cell communication;regulation of biological process;transport	cytoskeleton;membrane	protein binding	Pf00928	4379834	FBgn0016975	X		stnB			0	0	1.148	0.909	1.027	0.921	1.117	1.113	1.043	1.095	1.082	1.120	0.975	1.148	1.110	1.155	0.929	27960.4	32103.4	25424.8	28703.9	25759.3
-5740833431476574326	False	High	IsMasterProtein	Q8T8W3	AT21416p OS=Drosophila melanogaster OX=7227 GN=Past1 PE=1 SV=1	0.000	210.874	48	30	177	30	540	61.5	6.42	554.06	30	cell differentiation;cell organization and biogenesis;transport		metal ion binding;nucleotide binding;protein binding	Pf00350, Pf01926, Pf12763	41569	FBgn0016693	3R		Past1		Factors involved in megakaryocyte development and platelet production	2	0	1.042	0.983	1.039	1.000	1.049	1.043	1.030	1.074	0.987	1.065	0.915	1.100	1.067	1.049	0.998	45609.5	47513.8	44812.7	47392.7	45622.6
-5340557496456722028	False	High	IsMasterProtein	Q9VSA3	Probable medium-chain specific acyl-CoA dehydrogenase, mitochondrial OS=Drosophila melanogaster OX=7227 GN=CG12262 PE=2 SV=1	0.000	209.676	45	25	296	25	419	45.8	7.94	965.60	25	metabolic process	mitochondrion;organelle lumen	catalytic activity;nucleotide binding	Pf00441, Pf02770, Pf02771, Pf08028, Pf11794	38864	FBgn0035811	3L	Fatty Acid Beta Oxidation 2; Beta Oxidation of Unsaturated Fatty Acids; Mitochondrial LC-Fatty Acid Beta-Oxidation; Beta Oxidation Meta MAPP	CG12262	Valine, leucine and isoleucine degradation; Fatty acid degradation; Carbon metabolism; Propanoate metabolism; Metabolic pathways; Fatty acid metabolism; beta-Alanine metabolism	Beta oxidation of octanoyl-CoA to hexanoyl-CoA; Beta oxidation of decanoyl-CoA to octanoyl-CoA-CoA; mitochondrial fatty acid beta-oxidation of unsaturated fatty acids	19	0	1.001	1.013	1.068	0.956	1.048	0.956	0.998	0.763	0.786	0.815	0.845	0.797	0.797	0.778	0.780	107811.4	107886.5	109246.2	115090.1	103098.7
1474843038907442051	False	High	IsMasterProtein	A1Z8U0	Pre-mRNA processing factor 8 OS=Drosophila melanogaster OX=7227 GN=Prp8 PE=1 SV=1	0.000	208.720	21	52	110	52	2396	279.4	8.88	362.44	52	cell organization and biogenesis;metabolic process	cytoplasm;spliceosomal complex	catalytic activity;protein binding;RNA binding	Pf01398, Pf08082, Pf08083, Pf08084, Pf10596, Pf10597, Pf10598, Pf12134	36304	FBgn0033688	2R	mRNA processing	Prp8	Spliceosome	mRNA Splicing - Minor Pathway; mRNA Splicing - Major Pathway	7	0	1.048	1.082	0.999	1.072	1.036	1.018	0.999	1.046	0.997	1.074	0.953	1.070	1.051	1.041	1.060	18619.9	19515.0	20150.3	18607.4	19966.8
-4488285167987183071	False	High	IsMasterProtein	P31007-4	Isoform F of Disks large 1 tumor suppressor protein OS=Drosophila melanogaster OX=7227 GN=dlg1	0.000	207.834	37	28	138	19	816	88.6	4.88	494.91	28	cell communication;cell organization and biogenesis;cell proliferation;regulation of biological process;response to stimulus	membrane	catalytic activity;protein binding;structural molecule activity	Pf00595, Pf09058	32083	FBgn0001624	X		dlg1			0	0	1.155	0.962	1.096	0.959	1.109	1.107	1.053	1.135	1.144	1.141	0.879	1.124	1.133	1.174	0.983	13249.6	15309.2	12748.4	14524.5	12705.0
-8951858968042661016	False	High	IsMasterProtein	Q9VP61	Acetyl-coenzyme A synthetase OS=Drosophila melanogaster OX=7227 GN=AcCoAS PE=2 SV=1	0.000	207.455	43	29	188	29	670	75.9	5.71	697.36	29	metabolic process;response to stimulus	cytoplasm	catalytic activity;nucleotide binding	Pf00501, Pf13193	40348		3L	Fatty Acid Beta Oxidation 1; Beta Oxidation Meta MAPP; Fatty Acid Biosynthesis	AcCoAS	Metabolic pathways; Pyruvate metabolism; Propanoate metabolism; Carbon metabolism; Glycolysis / Gluconeogenesis	Ethanol oxidation	12	0	0.969	0.911	1.016	0.950	1.035	1.030	0.985	0.906	0.874	0.955	1.123	0.984	0.976	0.892	0.896	56881.5	55141.1	51799.2	57796.9	54046.7
-3929486877529291299	False	High	IsMasterProtein	O01666	ATP synthase subunit gamma, mitochondrial OS=Drosophila melanogaster OX=7227 GN=ATPsyngamma PE=2 SV=2	0.000	207.220	67	21	460	21	297	32.9	9.22	1409.75	21	metabolic process;transport	membrane;mitochondrion	catalytic activity;transporter activity	Pf00231	43507	FBgn0020235	3R	Electron Transport Chain	ATPsyn-gamma; ATPsyngamma	Oxidative phosphorylation; Metabolic pathways	Cristae formation; Formation of ATP by chemiosmotic coupling	10	0	0.927	0.910	0.835	0.889	0.890	0.885	0.902	0.816	0.842	0.830	0.779	0.887	0.860	0.877	0.904	183867.6	170415.0	167407.4	153613.5	163434.0
3586301141259473497	False	High	IsMasterProtein	Q9VA73-2	Isoform 2 of Calcium-binding mitochondrial carrier protein Aralar1 OS=Drosophila melanogaster OX=7227 GN=aralar1	0.000	206.775	47	34	188	1	682	75.1	8.87	602.02	34	response to stimulus;transport	membrane;mitochondrion	metal ion binding;transporter activity	Pf00153, Pf13499, Pf13833	43616	FBgn0028646	3R		aralar1			0	0	0.903	0.950	0.991	0.958	0.964	0.955	0.905	0.663	0.635	0.720	0.505	0.785	0.736	0.673	0.729	4296.9	3879.6	4083.4	4259.0	4116.6
-7467437032703676908	False	High	IsMasterProtein	Q9W204	Jitterbug, isoform L OS=Drosophila melanogaster OX=7227 GN=jbug PE=3 SV=4	0.000	206.768	26	44	139	1	1613	175.5	8.05	427.23	44	cellular component movement;response to stimulus		protein binding	Pf00307, Pf00630	43997	FBgn0028371	2R		jbug			0	0	1.014	0.954	0.960	0.854	0.970	1.104	0.928	1.180	1.048	1.111	1.007	1.150	1.241	1.219	1.074	228.4	231.6	217.8	219.2	195.2
4320151372976505374	False	High	IsMasterProtein	Q02645-3	Isoform C of Protein hu-li tai shao OS=Drosophila melanogaster OX=7227 GN=hts	0.000	206.692	57	28	208	1	495	54.5	5.97	632.40	28	cell division;cell organization and biogenesis;cell proliferation;cellular component movement	cytoplasm;membrane		Pf00596	37230	FBgn0263391	2R		hts			0	0	1.051	0.944	1.028	0.924	1.042	1.025	1.024	1.048	1.070	1.100	0.929	1.013	1.019	1.062	0.890	1191.1	1251.4	1124.1	1224.9	1100.0
-7040412395491180398	False	High	IsMasterProtein	Q9VDC6	Ebony OS=Drosophila melanogaster OX=7227 GN=e PE=1 SV=1	0.000	206.605	43	33	142	33	879	98.5	5.78	477.50	33	metabolic process;regulation of biological process;response to stimulus	cytoplasm	catalytic activity	Pf00501, Pf00550, Pf13193	42521	FBgn0000527	3R		e			0	0	1.089	0.912	1.006	0.935	1.076	1.056	1.012	1.235	1.138	1.196	1.034	1.236	1.186	1.218	1.076	34231.8	37288.9	31210.8	34427.5	31991.4
-2983179818712765857	False	High	IsMasterProtein	Q8MSW0	Isoleucyl-tRNA synthetase OS=Drosophila melanogaster OX=7227 GN=IleRS PE=1 SV=1	0.000	206.452	37	46	126	46	1229	141.0	7.52	404.40	46	metabolic process;regulation of biological process	cytoplasm	catalytic activity;nucleotide binding;RNA binding	Pf00133, Pf08264, Pf09334	45785	FBgn0027086	3L		Aats-ile; IleRS	Aminoacyl-tRNA biosynthesis		1	0	1.016	1.181	1.050	1.201	1.048	1.075	1.044	1.008	0.961	0.999	0.936	1.018	0.998	1.009	1.101	25036.3	25447.3	29564.4	26277.8	30077.6
-855729522624759733	False	High	IsMasterProtein	Q9VLY9	Thioester-containing protein 2, isoform B OS=Drosophila melanogaster OX=7227 GN=Tep2 PE=1 SV=2	0.000	206.243	35	43	130	43	1399	155.7	6.35	408.70	43	defense response;regulation of biological process;response to stimulus;transport	extracellular	enzyme regulator activity	Pf00207, Pf01835, Pf07677, Pf07678, Pf07703, Pf10569, Pf11974, Pf13249	34044	FBgn0041182	2L		Tep2; TepII		Platelet degranulation	4	0	0.935	0.941	1.037	0.978	0.998	0.938	1.021	1.317	1.213	1.125	1.228	1.204	1.342	1.188	1.230	34725.6	32465.9	32666.2	35999.7	33959.2
-2140062396418160167	False	High	IsMasterProtein	Q59E07	Uncharacterized protein, isoform C OS=Drosophila melanogaster OX=7227 GN=BcDNA:GH02439 PE=1 SV=1	0.000	205.836	60	22	156	1	361	39.7	8.54	582.74	22				Pf03096, Pf12697	40713	FBgn0027608	3R		CG2082			0	34	0.971	0.913	1.002	0.925	1.009	1.094	1.063	1.160	1.057	1.070	1.186	1.126	1.105	1.159	0.970	41214.0	40001.6	37644.6	41279.6	38124.8
-4799297822060181004	False	High	IsMasterProtein	E1JJ55	Uncharacterized protein, isoform H OS=Drosophila melanogaster OX=7227 GN=BcDNA:GH02439 PE=1 SV=1	0.000	205.778	60	22	155	1	363	40.0	8.54	579.11	22				Pf03096, Pf12697	40713	FBgn0027608	3R		CG2082			0	0	1.206	1.119	1.135	1.103	0.986	1.065	0.963	1.411	1.406	1.362	1.082	1.318	1.399	1.424	1.234	133.2	160.7	149.1	151.2	147.0
-8367921620105461355	False	High	IsMasterProtein	Q9VA73-3	Isoform 3 of Calcium-binding mitochondrial carrier protein Aralar1 OS=Drosophila melanogaster OX=7227 GN=aralar1	0.000	205.606	47	35	181	2	679	74.9	8.56	566.97	35	response to stimulus;transport	membrane;mitochondrion	metal ion binding;transporter activity	Pf00153, Pf13499, Pf13833	43616	FBgn0028646	3R		aralar1			0	44	0.967	0.944	0.960	0.951	1.021	0.975	0.970	0.817	0.764	0.855	0.742	0.901	0.862	0.801	0.841	56268.4	54388.9	53130.8	53999.3	53489.5
2735505254088688	False	High	IsMasterProtein	Q9VUQ5	Protein argonaute-2 OS=Drosophila melanogaster OX=7227 GN=AGO2 PE=1 SV=3	0.000	205.215	46	33	92	33	1214	136.8	9.61	410.29	33	cell death;cell organization and biogenesis;cellular component movement;defense response;metabolic process;regulation of biological process;response to stimulus;transport	cytoplasm;cytosol;nucleus	catalytic activity;metal ion binding;protein binding;RNA binding;transporter activity	Pf02170, Pf02171, Pf08699	39683	FBgn0087035	3L		AGO2			0	0	1.270	1.125	1.066	1.116	1.067	1.068	1.056	1.014	1.119	1.020	0.999	1.160	1.032	1.049	0.990	14128.8	17942.9	15892.8	15067.4	15768.7
-1204229245004385973	False	High	IsMasterProtein	Q9VHR8	Dipeptidyl peptidase 3 OS=Drosophila melanogaster OX=7227 GN=DppIII PE=2 SV=2	0.000	204.991	40	33	146	33	786	89.1	6.43	509.36	33	metabolic process	cytoplasm;cytosol;membrane	catalytic activity;metal ion binding	Pf03571	40996	FBgn0037580	3R		DppIII			0	0	1.026	1.079	1.018	1.131	1.036	1.033	1.023	1.029	0.958	1.023	0.876	1.068	1.040	0.996	1.092	38125.1	39110.9	41154.7	38801.6	43136.2
6339810606641813520	False	High	IsMasterProtein	Q9VLM8	Alanine--tRNA ligase, cytoplasmic OS=Drosophila melanogaster OX=7227 GN=AlaRS PE=2 SV=1	0.000	204.184	33	31	125	31	966	107.7	6.13	427.95	31	metabolic process	cytoplasm;mitochondrion	catalytic activity;metal ion binding;nucleotide binding;RNA binding	Pf01411, Pf02272, Pf07973	34156	FBgn0027094	2L		Aats-ala; AlaRS	Aminoacyl-tRNA biosynthesis		1	0	1.034	1.167	1.025	1.173	1.063	1.051	1.042	1.080	1.088	1.084	0.916	1.105	1.063	1.062	1.173	32474.3	33583.9	37898.4	33274.5	38079.7
8447314172640948321	False	High	IsMasterProtein	Q9VB69	Malic enzyme OS=Drosophila melanogaster OX=7227 GN=Men-b PE=1 SV=1	0.000	203.761	40	24	201	2	617	68.6	6.71	786.96	24	metabolic process;regulation of biological process	mitochondrion	catalytic activity;metal ion binding;nucleotide binding	Pf00390, Pf03949	43936	FBgn0029155	3R		Men-b			0	28	1.102	0.966	1.079	0.955	1.063	1.092	1.061	1.091	1.076	1.099	1.054	1.127	1.093	1.117	0.975	50221.1	55365.6	48488.7	54200.5	47976.8
-6854769208504229177	False	High	IsMasterProtein	A0A0B4JCW4	Succinate--CoA ligase [ADP-forming] subunit beta, mitochondrial OS=Drosophila melanogaster OX=7227 GN=ScsbetaA PE=1 SV=1	0.000	203.612	45	26	346	25	451	49.0	6.83	1021.84	26	metabolic process;regulation of biological process	mitochondrion	catalytic activity;metal ion binding;nucleotide binding	Pf00549, Pf01071, Pf08442	41067	FBgn0037643	3R	TCA Cycle	skap		Citric acid cycle (TCA cycle)	5	1	0.975	0.976	0.968	0.969	0.978	0.962	0.966	0.912	0.892	0.937	1.105	0.978	0.914	0.907	0.919	109109.2	106360.1	106459.9	105605.1	105736.0
-188780858441501027	False	High	IsMasterProtein	Q7KVX1	Pyruvate dehydrogenase E1 component subunit alpha OS=Drosophila melanogaster OX=7227 GN=Pdha PE=1 SV=1	0.000	203.366	44	21	235	21	443	48.8	8.13	891.51	21	metabolic process	mitochondrion	catalytic activity	Pf00676	31406	FBgn0028325	X	Glycolysis and Gluconeogenesis; TCA Cycle	l(1)G0334		Regulation of pyruvate dehydrogenase (PDH) complex; Glyoxylate metabolism and glycine degradation; Signaling by Retinoic Acid	12	0	1.051	0.973	1.008	0.920	1.022	1.028	1.038	0.953	0.980	0.979	1.194	0.924	0.929	0.975	0.922	60397.3	63500.5	58742.2	60865.4	55562.7
-2478684974686027124	False	High	IsMasterProtein	Q7KNR7	Photoreceptor dehydrogenase, isoform C OS=Drosophila melanogaster OX=7227 GN=Pdh PE=1 SV=1	0.000	203.127	72	21	485	2	261	28.3	8.69	1725.22	21	metabolic process;transport		catalytic activity	Pf00106, Pf01370, Pf02719, Pf03435, Pf08659, Pf13460, Pf13561	39812	FBgn0011693	3L		Pdh		Arachidonic acid metabolism; Synthesis of Lipoxins (LX)	5	26	0.891	0.941	0.979	0.957	0.890	1.012	1.000	1.190	0.976	0.984	1.560	0.942	0.962	1.074	1.058	138922.7	123722.6	130664.2	135999.7	132921.0
8904809088807072490	False	High	IsMasterProtein	Q7KMM4	BcDNA.GH04962 OS=Drosophila melanogaster OX=7227 GN=GCS2alpha PE=1 SV=1	0.000	202.820	41	35	125	35	924	105.7	6.51	424.09	35	metabolic process	extracellular	catalytic activity	Pf01055, Pf13802	49953	FBgn0027588	X		CG14476; GCS2alpha	Metabolic pathways; Protein processing in endoplasmic reticulum; N-Glycan biosynthesis	Calnexin/calreticulin cycle	8	0	0.982	1.037	1.004	1.046	0.963	0.952	0.940	0.970	1.024	0.982	0.873	0.952	0.948	0.972	0.973	29292.6	28761.3	30368.7	29399.6	30635.0
-5465711925514085133	False	High	IsMasterProtein	Q9VY05	GH11762p OS=Drosophila melanogaster OX=7227 GN=Dmel\CG9512 PE=1 SV=1	0.000	202.261	42	23	167	23	623	68.8	6.73	569.93	23	metabolic process		catalytic activity;nucleotide binding	Pf00732, Pf05199, Pf13450	32419	FBgn0030593	X		CG9512			0	0	0.969	0.888	0.970	0.993	0.991	0.923	0.916	0.998	1.006	1.244	0.973	1.182	1.015	1.039	1.006	38534.3	37352.7	34200.1	37363.5	38254.6
7467338443524514016	False	High	IsMasterProtein	X2JAU8-3	Isoform 3 of Protein nervous wreck OS=Drosophila melanogaster OX=7227 GN=nwk	0.000	201.608	34	36	178	1	1006	110.0	4.61	584.28	36												0	0	1.064	0.938	1.082	0.939	1.100	1.103	1.024	1.186	1.176	1.114	1.146	1.204	1.158	1.242	1.008	612.7	651.7	574.6	663.1	575.6
-7332601562131373081	False	High	IsMasterProtein	Q9VYR1	Regucalcin homologue OS=Drosophila melanogaster OX=7227 GN=regucalcin PE=1 SV=1	0.000	201.518	61	19	225	19	303	33.6	6.40	910.90	19	metabolic process;reproduction	extracellular	catalytic activity;metal ion binding	Pf08450	32165	FBgn0030362	X		regucalcin			0	0	0.952	0.914	0.996	0.898	0.956	0.999	0.957	0.950	1.059	0.964	1.127	1.009	0.972	0.998	0.920	75253.9	71662.3	68781.4	74983.6	67603.3
-6815816031122898326	False	High	IsMasterProtein	M9PG62	Regulatory particle non-ATPase 3, isoform B OS=Drosophila melanogaster OX=7227 GN=Rpn3 PE=1 SV=1	0.000	201.280	63	38	123	38	494	56.0	9.00	418.97	38	metabolic process;regulation of biological process;response to stimulus	cytosol;proteasome	enzyme regulator activity;metal ion binding;protein binding	Pf01399, Pf08375, Pf10075	35176	FBgn0261396	2L	Proteasome Degradation	Rpn3	Proteasome	AUF1 (hnRNP D0) binds and destabilizes mRNA; Degradation of PER; Ub-specific processing proteases; Degradation of CLK; Degradation of AXIN; Degradation of DVL; SCF-beta-TrCP mediated degradation of Emi1; UCH proteinases; CDK-mediated phosphorylation and removal of Cdc6; FCERI mediated NF-kB activation; Regulation of RUNX3 expression and activity; Downstream TCR signaling; Nuclear CI is degraded; …	120	0	0.991	1.144	0.996	1.198	1.028	1.014	1.005	1.061	0.998	1.051	0.994	1.075	1.032	1.053	1.154	27836.4	27596.9	31837.2	27726.2	33349.2
-4206301861655022706	False	High	IsMasterProtein	Q9VL70	HL08109p OS=Drosophila melanogaster OX=7227 GN=yip2 PE=1 SV=1	0.000	201.272	54	18	189	18	398	41.6	8.51	783.36	18	metabolic process	mitochondrion	catalytic activity	Pf00108, Pf02803	34313	FBgn0040064	2L	Fatty Acid Biosynthesis	yip2	Fatty acid metabolism; Fatty acid elongation; Valine, leucine and isoleucine degradation; Fatty acid degradation; Metabolic pathways	Mitochondrial Fatty Acid Beta-Oxidation	10	0	1.008	0.970	1.056	0.946	1.002	0.944	0.924	0.870	0.935	0.935	1.154	0.905	0.903	0.876	0.863	54987.1	55445.1	53328.0	58080.7	52000.3
-2222816769007789973	False	High	IsMasterProtein	P11046	Laminin subunit beta-1 OS=Drosophila melanogaster OX=7227 GN=LanB1 PE=1 SV=4	0.000	201.152	21	41	157	41	1788	198.2	5.33	526.07	41	cell organization and biogenesis;cellular component movement;defense response;regulation of biological process;response to stimulus;transport	extracellular	catalytic activity;motor activity;protein binding;structural molecule activity	Pf00053, Pf00055, Pf01576, Pf03207, Pf04513, Pf05667, Pf05701, Pf07464, Pf08614, Pf12128, Pf12718, Pf13166, Pf13949	34068	FBgn0261800	2L		LanB1	ECM-receptor interaction	Laminin interactions; Regulation of Insulin-like Growth Factor (IGF) transport and uptake by Insulin-like Growth Factor Binding Proteins (IGFBPs); Post-translational protein phosphorylation	7	0	1.195	1.200	1.181	1.138	1.158	1.173	1.104	1.170	1.122	1.185	1.006	1.176	1.182	1.155	1.184	38250.9	45716.2	45909.8	45166.6	43511.0
-5028759258660776117	False	High	IsMasterProtein	P17336	Catalase OS=Drosophila melanogaster OX=7227 GN=Cat PE=1 SV=2	0.000	200.885	48	22	205	22	506	57.1	8.18	713.31	22	cell communication;metabolic process;regulation of biological process;response to stimulus	mitochondrion	antioxidant activity;catalytic activity;metal ion binding	Pf00199, Pf06628	40048	FBgn0000261	3L		Cat	Longevity regulating pathway - multiple species; FoxO signaling pathway; Peroxisome; Tryptophan metabolism; Carbon metabolism; Glyoxylate and dicarboxylate metabolism	Detoxification of Reactive Oxygen Species; Neutrophil degranulation	12	0	1.085	1.087	1.125	1.043	1.076	1.006	1.005	0.992	0.953	1.006	0.950	0.984	0.992	0.940	0.978	53069.7	57596.6	57694.8	59702.0	55334.0
5591591267684812137	False	High	IsMasterProtein	A0A0B4KEW6	Endophilin-A OS=Drosophila melanogaster OX=7227 GN=Amph PE=1 SV=1	0.000	200.745	47	27	164	2	502	55.1	5.63	622.04	27	cell organization and biogenesis;regulation of biological process;transport	cytoplasm;membrane	protein binding	Pf00018, Pf03114, Pf07653, Pf14604	36383	FBgn0027356	2R		Amph	Endocytosis	Clathrin-mediated endocytosis	4	0	1.076	0.989	1.064	1.055	1.051	1.019	1.059	1.126	1.145	1.165	1.053	1.053	1.081	1.088	1.028	1395.7	1501.6	1380.7	1484.5	1473.0
960269448092650707	False	High	IsMasterProtein	A8JUZ7	Uncharacterized protein, isoform B OS=Drosophila melanogaster OX=7227 GN=Dmel\CG15894 PE=1 SV=1	0.000	199.674	28	39	103	39	1598	169.4	8.21	342.48	39					31574	FBgn0029864	X		CG15894			0	0	1.146	0.944	1.086	0.945	1.092	1.096	0.998	1.084	1.118	1.089	0.887	1.097	1.073	1.133	0.909	19217.4	22019.0	18145.7	20864.3	18167.6
8803691154996221329	False	High	IsMasterProtein	O77062	Amino acid transporter OS=Drosophila melanogaster OX=7227 GN=Eaat1 PE=1 SV=1	0.000	199.232	23	12	136	2	479	52.3	6.43	687.35	12	cell communication;response to stimulus;transport	membrane	transporter activity	Pf00375	34251	FBgn0026439	2L		Eaat1		Glutamate Neurotransmitter Release Cycle; Amino acid transport across the plasma membrane	8	24	1.110	0.926	0.997	0.954	1.102	1.048	1.027	1.118	1.058	1.082	0.888	1.019	1.108	1.109	0.936	26685.3	29630.9	24714.3	26617.4	25456.5
6346756800847273531	False	High	IsMasterProtein	Q9VTC3	GH07049p OS=Drosophila melanogaster OX=7227 GN=Dmel\CG6409 PE=1 SV=2	0.000	198.701	59	25	203	25	360	40.3	6.60	688.57	25					39220	FBgn0036106	3L		CG6409			0	0	1.003	0.796	0.980	0.850	0.921	0.801	0.885	1.062	1.078	0.934	0.909	0.933	1.058	0.989	0.900	65479.0	65650.8	52091.8	64157.4	55632.2
5564758841879031125	False	High	IsMasterProtein	P81900	cAMP-dependent protein kinase type II regulatory subunit OS=Drosophila melanogaster OX=7227 GN=Pka-R2 PE=1 SV=2	0.000	198.285	64	22	191	22	377	42.7	4.97	662.00	22	cellular component movement;regulation of biological process;response to stimulus	cytoplasm;membrane	enzyme regulator activity;nucleotide binding;protein binding	Pf00027, Pf02197	36041	FBgn0022382	2R		Pka-R2		Factors involved in megakaryocyte development and platelet production; PKA activation; Vasopressin regulates renal water homeostasis via Aquaporins; Signaling by GPCR; PKA activation in glucagon signalling; DARPP-32 events; Hedgehog 'off' state	24	0	1.091	0.900	1.024	0.914	1.042	1.030	1.013	1.035	1.040	1.013	1.206	1.032	1.022	1.091	0.874	40522.4	44228.6	36489.1	41505.8	37056.3
-1279964998740703755	False	High	IsMasterProtein	E1JI76	Z band alternatively spliced PDZ-motif protein 66, isoform M OS=Drosophila melanogaster OX=7227 GN=Zasp66 PE=1 SV=1	0.000	197.903	78	23	199	1	322	35.7	8.76	682.22	23	cell organization and biogenesis		protein binding	Pf00595, Pf13180	38988	FBgn0035917	3L		Zasp66			0	30	1.038	0.941	1.006	0.911	0.955	0.969	0.995	0.971	1.037	1.013	0.959	0.943	0.947	0.953	0.982	40290.1	41811.5	37922.7	40527.2	36720.4
2259592118359897829	False	High	IsMasterProtein	Q7KLE5	Endophilin-A OS=Drosophila melanogaster OX=7227 GN=Amph PE=1 SV=1	0.000	197.378	39	27	166	2	602	65.9	5.25	619.20	27	cell organization and biogenesis;regulation of biological process;transport	cytoplasm;membrane	protein binding	Pf00018, Pf03114, Pf07653, Pf14604	36383	FBgn0027356	2R		Amph		Clathrin-mediated endocytosis	3	34	1.036	0.931	1.033	0.931	0.988	1.011	1.023	1.005	1.054	1.034	1.046	0.992	0.986	1.015	0.940	44594.3	46207.9	41500.0	46082.4	41502.7
-769916628585521043	False	High	IsMasterProtein	Q9Y112	BcDNA.GH10614 OS=Drosophila melanogaster OX=7227 GN=dm1 PE=1 SV=1	0.000	196.953	76	26	261	21	316	36.3	7.08	911.16	26	metabolic process		catalytic activity	Pf00248	38463	FBgn0027552	3L		CG10863	Metabolic pathways; Fructose and mannose metabolism; Galactose metabolism; Pentose and glucuronate interconversions; Glycerolipid metabolism		5	5	1.017	0.908	1.084	0.901	1.048	0.954	0.948	0.834	0.882	0.903	0.960	0.822	0.854	0.818	0.776	66443.8	67564.0	60349.9	72029.5	59847.3
-7818021731476462495	False	High	IsMasterProtein	M9PE74	No circadian temperature entrainment, isoform D OS=Drosophila melanogaster OX=7227 GN=nocte PE=1 SV=1	0.000	196.937	17	35	87	35	2305	234.9	9.25	290.02	35	regulation of biological process;response to stimulus		protein binding	Pf07001	31976	FBgn0261710	X		nocte			0	0	1.017	1.296	1.052	1.437	1.007	0.973	0.971	0.994	1.036	1.001	0.878	0.972	0.992	0.983	1.153	14357.0	14595.8	18606.5	15110.2	20627.4
-6481539556088598444	False	High	IsMasterProtein	A0A4P1SA55	Maltase B2, isoform E OS=Drosophila melanogaster OX=7227 GN=Mal-B2 PE=1 SV=1	0.000	196.125	42	25	140	25	583	67.0	5.30	509.74	25												0	0	1.036	1.033	1.086	0.999	1.036	1.000	1.052	1.340	1.494	1.485	1.335	1.494	1.381	1.439	1.317	27611.0	28598.7	28523.0	29976.0	27578.4
4611748733471247928	False	High	IsMasterProtein	Q7KTW5	Inositol-1-monophosphatase OS=Drosophila melanogaster OX=7227 GN=Dmel\CG9391 PE=1 SV=1	0.000	194.122	62	23	154	23	278	30.6	5.94	507.46	23	metabolic process;regulation of biological process;response to stimulus	cytoplasm	catalytic activity;metal ion binding	Pf00459	40346	FBgn0037063	3L		CG9391	Metabolic pathways; Phosphatidylinositol signaling system; Inositol phosphate metabolism		3	0	1.075	0.960	1.080	0.959	1.035	1.015	1.015	0.995	1.070	1.071	0.894	1.016	1.008	1.034	0.916	30518.9	32804.0	29303.0	32957.2	29265.3
2298354600001292031	False	High	IsMasterProtein	P10351	Xanthine dehydrogenase OS=Drosophila melanogaster OX=7227 GN=ry PE=2 SV=2	0.000	194.037	28	35	88	35	1335	146.8	6.67	342.46	35	metabolic process;response to stimulus	cytosol	catalytic activity;metal ion binding;nucleotide binding	Pf00111, Pf00941, Pf01315, Pf01799, Pf02738, Pf03450	41605	FBgn0003308	3R		ry	Peroxisome; Metabolic pathways; Drug metabolism - other enzymes; Caffeine metabolism; Purine metabolism	Purine catabolism; Vitamins B6 activation to pyridoxal phosphate	12	0	0.948	0.893	0.990	0.904	0.909	1.037	1.002	0.829	0.915	1.044	0.801	1.102	0.957	0.904	0.861	21874.9	20733.4	19525.0	21662.9	19766.8
5530843496866006238	False	High	IsMasterProtein	Q95RI5	Failed axon connections OS=Drosophila melanogaster OX=7227 GN=fax PE=1 SV=1	0.000	194.020	52	28	162	28	418	47.1	5.25	569.76	28	cell organization and biogenesis;development	cytoplasm;membrane	protein binding	Pf13409, Pf13410, Pf13417, Pf14497	39826	FBgn0014163	3L		fax			0	0	1.184	0.928	1.027	0.972	1.121	1.023	0.993	1.154	1.099	1.156	0.944	1.171	1.163	1.185	1.017	51471.1	60953.2	47781.4	52863.8	50045.7
5272577404017420620	False	High	IsMasterProtein	Q9NHE5	Calcium-dependent secretion activator OS=Drosophila melanogaster OX=7227 GN=Cadps PE=1 SV=3	0.000	193.459	31	39	107	38	1447	163.0	6.11	339.39	39	cell communication;regulation of biological process;transport	membrane	metal ion binding	Pf00169, Pf06292	49968	FBgn0053653	4		Caps; Cadps			0	1	1.052	0.907	0.985	0.928	1.050	1.079	0.980	1.021	0.969	1.019	0.961	1.035	0.955	1.080	0.878	22405.8	23561.8	20332.5	22070.1	20794.4
-8126487559295263667	False	High	IsMasterProtein	M9PCU3	Disabled, isoform I OS=Drosophila melanogaster OX=7227 GN=Dab PE=4 SV=1	0.000	192.942	22	40	79	40	2149	235.3	5.35	279.43	40	cellular component movement;regulation of biological process;response to stimulus;transport	cytoplasm	protein binding	Pf00640	39866	FBgn0000414	3L		Dab			0	0	1.110	0.965	1.081	0.954	1.075	1.110	1.059	1.053	1.070	1.088	0.958	1.068	1.040	1.106	0.916	14159.9	15719.6	13668.9	15303.0	13510.2
5050180719681146280	False	High	IsMasterProtein	Q9VPN5	LD03220p OS=Drosophila melanogaster OX=7227 GN=Stip1 PE=1 SV=1	0.000	192.765	52	26	142	26	490	55.7	6.81	467.79	26			protein binding	Pf00515, Pf13414, Pf13424, Pf13432, Pf14559	33202	FBgn0024352	2L		Hop		HSP90 chaperone cycle for steroid hormone receptors (SHR)	3	0	0.967	1.141	0.963	1.134	0.999	0.976	0.971	0.966	1.049	0.972	0.877	0.958	0.950	0.977	1.052	51654.7	49929.0	58932.2	49754.0	58552.7
4423291456148190800	False	High	IsMasterProtein	E1JIH1	Uncoordinated 115a, isoform J OS=Drosophila melanogaster OX=7227 GN=Unc-115a PE=4 SV=1	0.000	192.327	37	28	112	1	813	90.0	8.66	420.25	28	cell organization and biogenesis;cellular component movement		metal ion binding;protein binding	Pf00412, Pf02209	261629	FBgn0051352; FBgn0260463	3R		Unc-115a		Miscellaneous transport and binding events	2	0	1.031	0.958	1.164	1.063	1.135	1.407	1.134	1.021	1.024	1.060	0.924	1.083	1.040	0.981	1.021	592.5	611.0	567.7	689.9	629.6
-3835370113080662710	False	High	IsMasterProtein	Q8IQN8	Photoreceptor dehydrogenase, isoform B OS=Drosophila melanogaster OX=7227 GN=Pdh PE=1 SV=1	0.000	192.082	68	20	437	1	277	30.0	9.01	1566.43	20	metabolic process;transport		catalytic activity	Pf00106, Pf01370, Pf08659, Pf13460, Pf13561	39812	FBgn0011693	3L		Pdh		Arachidonic acid metabolism; Synthesis of Lipoxins (LX)	5	0	0.999	0.913	1.098	0.868	0.997	1.016	1.014	1.010	1.028	1.071	0.976	1.076	1.118	1.083	0.926	498.8	498.3	455.4	547.6	432.9
-6118968527755954972	False	High	IsMasterProtein	M9PGQ4	Otopetrin-like a, isoform D OS=Drosophila melanogaster OX=7227 GN=OtopLa PE=1 SV=1	0.000	191.748	22	24	201	3	977	107.3	8.03	593.39	24		membrane	metal ion binding	Pf01529, Pf03189	8674066	FBgn0259994	X		CG42492			0	30	1.086	0.898	0.990	0.935	1.067	1.043	1.004	1.084	1.029	1.072	0.976	1.120	1.077	1.127	0.954	42058.9	45671.4	37769.0	41640.9	39314.4
-6003172474237988438	False	High	IsMasterProtein	E1JIZ5	Malic enzyme OS=Drosophila melanogaster OX=7227 GN=Men-b PE=1 SV=1	0.000	191.576	39	23	197	1	621	69.1	6.83	756.19	23	metabolic process;regulation of biological process	mitochondrion	catalytic activity;metal ion binding;nucleotide binding	Pf00390, Pf03949	43936	FBgn0029155	3R		Men-b	Carbon metabolism; Metabolic pathways; Pyruvate metabolism		3	0	1.078	1.076	1.175	1.015	1.045	1.083	1.116	1.272	1.125	1.235	0.511	1.234	1.267	1.198	1.183	1541.6	1662.5	1659.3	1811.8	1564.0
8195692103233591870	False	High	IsMasterProtein	Q09332	UDP-glucose:glycoprotein glucosyltransferase OS=Drosophila melanogaster OX=7227 GN=Uggt PE=1 SV=2	0.000	191.197	25	33	95	33	1548	174.2	6.15	297.40	33	metabolic process;regulation of biological process;response to stimulus	cytoplasm;endoplasmic reticulum;organelle lumen	catalytic activity;protein binding	Pf01501, Pf06427	40055	FBgn0014075	3L		Ugt	Protein processing in endoplasmic reticulum	ER Quality Control Compartment (ERQC)	7	0	0.985	1.039	1.008	1.074	1.036	1.028	0.991	1.068	0.998	1.060	1.086	1.087	1.058	1.026	1.064	16844.4	16595.1	17495.7	16976.8	18089.2
-5316500545712684909	False	High	IsMasterProtein	Q9W374	Dihydropyrimidine dehydrogenase [NADP(+)] OS=Drosophila melanogaster OX=7227 GN=su(r) PE=1 SV=2	0.000	191.145	34	36	118	36	1031	111.2	6.80	405.29	36	metabolic process	cytoplasm	catalytic activity;metal ion binding;nucleotide binding	Pf00070, Pf01180, Pf01207, Pf07992, Pf12837, Pf12838, Pf13183, Pf13187, Pf13237, Pf13450, Pf13484, Pf13534, Pf14691, Pf14697	31858	FBgn0086450	X		su(r)	beta-Alanine metabolism; Pantothenate and CoA biosynthesis; Metabolic pathways; Drug metabolism - other enzymes; Pyrimidine metabolism	Pyrimidine catabolism	9	0	1.025	0.969	1.069	1.005	1.034	1.064	1.037	1.015	1.021	1.102	0.916	1.162	1.091	0.996	1.038	29577.0	30325.7	28652.7	31620.6	29722.5
-5210733358224073615	False	High	IsMasterProtein	A0A0B4LGY1	Uncoordinated 115a, isoform G OS=Drosophila melanogaster OX=7227 GN=Unc-115a PE=4 SV=1	0.000	190.842	37	29	116	2	828	91.9	8.73	433.65	29	cell organization and biogenesis;cellular component movement		metal ion binding;protein binding	Pf00412, Pf02209	261629	FBgn0051352	3R		Unc-115a		Miscellaneous transport and binding events	2	35	1.029	1.040	1.133	1.009	1.061	1.153	1.138	1.140	1.114	1.111	1.217	1.093	1.099	1.155	0.993	24418.5	25138.8	25384.3	27662.9	24641.6
3640393201744056311	False	High	IsMasterProtein	Q94522	Succinate--CoA ligase [ADP/GDP-forming] subunit alpha, mitochondrial OS=Drosophila melanogaster OX=7227 GN=Scsalpha1 PE=2 SV=3	0.000	190.263	44	18	276	16	328	34.4	8.98	977.75	18	metabolic process	mitochondrion;organelle lumen	catalytic activity;nucleotide binding	Pf00549, Pf02629, Pf13607	38447	FBgn0004888	3L	TCA Cycle	Scsalpha	Citrate cycle (TCA cycle); Carbon metabolism; Metabolic pathways; Propanoate metabolism	Citric acid cycle (TCA cycle)	9	3	0.973	0.991	0.984	0.957	0.991	0.908	0.932	0.995	0.967	1.015	0.950	0.901	0.923	0.939	0.916	72595.9	70638.3	71958.6	71456.6	69481.9
-7700245623573476128	False	High	IsMasterProtein	E1JIJ5	Vacuolar proton pump subunit B OS=Drosophila melanogaster OX=7227 GN=Vha55 PE=1 SV=1	0.000	190.243	55	26	239	26	490	54.5	5.40	767.98	26	cellular homeostasis;metabolic process;transport	cytosol;endosome;membrane	catalytic activity;nucleotide binding;transporter activity	Pf00006, Pf00306, Pf02874	41550	FBgn0005671	3R		Vha55	Metabolic pathways; mTOR signaling pathway; Oxidative phosphorylation; Phagosome	Insulin receptor recycling; Transferrin endocytosis and recycling; Ion channel transport; ROS, RNS production in phagocytes	15	0	1.073	0.987	1.070	0.978	1.044	1.018	1.000	1.025	1.023	1.039	1.064	0.992	1.030	1.051	0.949	80102.3	85955.5	79051.1	85740.0	78311.2
-5515721718749815329	False	High	IsMasterProtein	Q9VQ61	Aspartate aminotransferase OS=Drosophila melanogaster OX=7227 GN=Got2 PE=1 SV=1	0.000	189.719	50	19	196	19	424	47.2	8.78	725.84	19	cell organization and biogenesis;metabolic process	mitochondrion;organelle lumen	catalytic activity	Pf00155	33373	FBgn0001125	2L	Glycolysis and Gluconeogenesis	Got2	Cysteine and methionine metabolism; Biosynthesis of amino acids; Phenylalanine metabolism; Metabolic pathways; 2-Oxocarboxylic acid metabolism; Phenylalanine, tyrosine and tryptophan biosynthesis; Tyrosine metabolism; Arginine and proline metabolism; Alanine, aspartate and glutamate metabolism; Carbon metabolism; Arginine biosynthesis		12	0	0.893	0.935	0.893	0.949	0.957	0.902	0.903	0.943	0.856	0.980	1.054	0.951	1.006	0.917	1.004	60232.2	53798.5	56334.9	53800.0	57153.1
-4871986339259710998	False	High	IsMasterProtein	Q9V9S7	Rho GTPase-activating protein 100F OS=Drosophila melanogaster OX=7227 GN=RhoGAP100F PE=1 SV=2	0.000	189.707	27	40	83	40	1866	198.2	9.61	277.05	40	cell growth;cell organization and biogenesis;regulation of biological process;response to stimulus	cytoplasm	enzyme regulator activity;protein binding	Pf00168, Pf00595, Pf00620	43758	FBgn0039883	3R		RhoGAP100F		Rho GTPase cycle	3	0	1.089	0.963	1.034	0.992	1.080	1.107	1.037	1.157	1.116	1.169	1.127	1.216	1.156	1.222	1.032	10983.1	11962.1	10578.1	11353.2	10891.1
-3932702146750944664	False	High	IsMasterProtein	Q9V7N5-2	Isoform A of V-type proton ATPase subunit C OS=Drosophila melanogaster OX=7227 GN=Vha44	0.000	189.620	48	25	175	25	388	44.5	7.80	615.14	25	transport	membrane	catalytic activity;transporter activity	Pf03223	36826	FBgn0262511	2R		Vha44			0	0	0.960	0.917	0.903	0.933	1.029	0.965	0.904	0.965	0.887	0.963	0.899	0.995	1.043	1.016	0.983	56347.2	54109.8	51651.2	50884.9	52594.8
6277042020071128939	False	High	IsMasterProtein	Q7KUT2	Lon protease homolog, mitochondrial OS=Drosophila melanogaster OX=7227 GN=Lon PE=1 SV=1	0.000	189.614	39	34	97	34	1024	115.0	7.59	333.79	34	cell organization and biogenesis;metabolic process;regulation of biological process;response to stimulus	mitochondrion;organelle lumen	catalytic activity;DNA binding;nucleotide binding;RNA binding	Pf00004, Pf00910, Pf01695, Pf02190, Pf05362, Pf05496, Pf07724, Pf07728, Pf08298, Pf13191, Pf13207, Pf13401, Pf13541	40138	FBgn0036892	3L		CG8798; Lon			0	0	1.063	1.011	1.064	0.990	1.030	1.099	1.069	1.046	0.980	1.053	0.963	1.060	1.034	1.028	1.002	15709.2	16693.1	15876.0	16716.8	15551.4
4344113522074956868	False	High	IsMasterProtein	A0A4D6K1Y5	Synapse-associated protein 47kD, isoform L OS=Drosophila melanogaster OX=7227 GN=Sap47 PE=1 SV=1	0.000	189.488	34	16	175	1	479	49.2	4.75	682.33	16												0	0	1.014	0.780	0.963	0.864	0.910	0.933	0.912	0.845	0.812	0.749	0.740	0.733	0.794	0.894	0.691	3675.0	3725.3	2864.8	3540.2	3174.6
7336667237276836536	False	High	IsMasterProtein	A0A0B4KEE5	Uncharacterized protein, isoform Q OS=Drosophila melanogaster OX=7227 GN=CG2088 PE=1 SV=1	0.000	189.127	17	31	95	31	2544	272.1	4.06	372.05	31					35698	FBgn0263077	2R		CG43340			0	0	1.218	1.028	1.158	0.996	1.118	1.143	1.054	1.156	1.234	1.206	1.008	1.150	1.156	1.215	1.030	16682.2	20316.5	17152.2	19321.0	16609.6
-6582774625818373994	False	High	IsMasterProtein	Q9VFR2	FI18807p1 OS=Drosophila melanogaster OX=7227 GN=Dmel\CG9297 PE=1 SV=1	0.000	189.110	40	32	102	1	930	103.7	4.27	402.81	32		nucleus	metal ion binding	Pf00350, Pf04147, Pf06524, Pf07093, Pf10446	41688	FBgn0038181	3R		CG9297			0	0	1.484	1.215	1.349	1.118	1.224	1.506	1.414	1.031	1.269	1.435	0.780	1.184	1.205	1.053	1.191	110.5	164.0	134.2	149.1	123.5
-827127908324025277	False	High	IsMasterProtein	P22465	Annexin B10 OS=Drosophila melanogaster OX=7227 GN=AnxB10 PE=2 SV=3	0.000	189.050	62	18	155	2	321	35.7	4.74	566.88	18		membrane	metal ion binding;protein binding	Pf00191	33019	FBgn0000084	X		AnnX; AnxB10			0	23	0.986	0.811	0.941	0.816	0.931	0.900	0.905	0.956	0.975	0.963	0.791	1.083	1.056	1.038	0.946	44266.3	43668.7	35899.8	41655.0	36119.0
772898629610428379	False	High	IsMasterProtein	Q9W369	Mutant tan OS=Drosophila melanogaster OX=7227 GN=t PE=1 SV=1	0.000	188.532	42	16	167	16	387	43.7	7.14	650.25	16	metabolic process;response to stimulus	cytosol	catalytic activity	Pf03417	31863	FBgn0086367	X		t			0	0	1.104	0.925	1.086	0.927	1.049	1.029	1.025	0.999	1.020	1.019	0.900	0.986	0.968	1.023	0.865	43539.0	48080.2	40260.7	47276.8	40348.9
-6738344170240281693	False	High	IsMasterProtein	Q9VSN2	HL08110p OS=Drosophila melanogaster OX=7227 GN=Zasp66 PE=1 SV=1	0.000	188.516	87	18	230	0	239	27.1	9.17	804.61	18	cell organization and biogenesis		protein binding		38988	FBgn0035917	3L		Zasp66			0	14	1.060	0.915	1.018	0.918	0.974	0.966	1.015	1.008	1.022	1.020	0.782	0.963	0.962	0.978	0.949	23597.2	25001.3	21590.5	24030.4	21674.0
-380185630949394963	False	High	IsMasterProtein	A0A0B4LGY0	Uncoordinated 115a, isoform H OS=Drosophila melanogaster OX=7227 GN=Unc-115a PE=4 SV=1	0.000	188.307	38	28	111	1	772	85.7	8.60	414.09	28	cell organization and biogenesis;cellular component movement		metal ion binding;protein binding	Pf00412, Pf02209	261629	FBgn0051352	3R		Unc-115a		Miscellaneous transport and binding events	2	0	1.158	1.126	1.184	1.145	1.159	1.116	1.135	1.161	1.169	1.190	0.986	1.105	1.229	1.220	1.111	253.9	294.2	285.8	300.7	290.9
-8784619628634942208	False	High	IsMasterProtein	Q8I0D4	RE20510p OS=Drosophila melanogaster OX=7227 GN=Dmel\CG9297 PE=1 SV=1	0.000	187.892	40	32	103	1	952	106.0	4.27	406.00	32		nucleus	metal ion binding	Pf00350, Pf04147, Pf06524, Pf07093, Pf10446	41688	FBgn0038181	3R		CG9297			0	32	1.027	0.962	1.024	0.971	0.981	1.081	1.173	1.090	1.044	1.078	1.020	1.042	1.032	1.035	1.053	24930.3	25610.2	23982.9	25518.9	24217.5
-7879924827654628237	False	High	IsMasterProtein	Q9VWH7	6-phosphofructo-2-kinase OS=Drosophila melanogaster OX=7227 GN=Pfrx PE=1 SV=2	0.000	187.465	39	31	127	31	716	79.1	6.43	405.23	31	metabolic process	cytoplasm	catalytic activity;nucleotide binding	Pf00300, Pf01591, Pf13207, Pf13671	32938	FBgn0027621	X		Pfrx		Glycolysis	4	0	0.853	0.970	0.990	0.961	0.933	1.069	1.047	0.823	0.727	0.865	1.048	0.882	0.827	0.777	0.777	25042.5	21367.4	24289.0	24801.9	24061.2
4370733759674023932	False	High	IsMasterProtein	M9PH99	Glutamic acid decarboxylase 1, isoform D OS=Drosophila melanogaster OX=7227 GN=Gad1 PE=3 SV=1	0.000	187.231	38	22	242	21	510	57.8	6.54	790.57	22	cell organization and biogenesis;metabolic process;response to stimulus	cytosol	catalytic activity	Pf00266, Pf00282, Pf01212	38484	FBgn0004516	3L	Biogenic Amine Synthesis	Gad1	Butanoate metabolism; beta-Alanine metabolism; Metabolic pathways; Taurine and hypotaurine metabolism; Alanine, aspartate and glutamate metabolism	GABA synthesis	11	1	1.087	0.899	0.992	0.920	1.070	1.151	1.071	1.116	1.109	1.093	1.144	1.121	1.125	1.191	0.948	47472.6	51604.7	42655.4	47081.2	43651.2
7735108690240839635	False	High	IsMasterProtein	Q9VLB7	Rab GDP dissociation inhibitor OS=Drosophila melanogaster OX=7227 GN=Gdi PE=1 SV=1	0.000	187.026	50	26	200	26	443	49.9	5.72	631.02	26	metabolic process;regulation of biological process;response to stimulus;transport	cytoplasm;cytosol	catalytic activity;enzyme regulator activity	Pf00996	34264	FBgn0004868	2L		Gdi		Rho GTPase cycle; RAB GEFs exchange GTP for GDP on RABs; Neutrophil degranulation	10	0	1.067	0.967	1.084	0.993	1.077	1.077	1.060	1.059	1.087	1.082	1.232	1.071	1.066	1.125	0.965	48185.1	51414.4	46590.5	52226.1	47836.6
543180969934018899	False	High	IsMasterProtein	E1JJE6	Otopetrin-like a, isoform C OS=Drosophila melanogaster OX=7227 GN=OtopLa PE=1 SV=1	0.000	186.729	20	23	206	2	991	108.8	7.90	594.52	23		membrane	metal ion binding	Pf01529, Pf03189	8674066	FBgn0259994	X		CG42492			0	0	1.057	0.863	0.968	0.903	1.034	1.004	0.962	0.954	0.966	0.984	0.748	1.011	0.980	0.989	0.902	5640.5	5959.5	4867.6	5459.9	5096.1
3323837351185693179	False	High	IsMasterProtein	P19109	ATP-dependent RNA helicase p62 OS=Drosophila melanogaster OX=7227 GN=Rm62 PE=1 SV=3	0.000	186.728	46	35	124	32	719	78.5	9.60	411.42	35	defense response;metabolic process;regulation of biological process;response to stimulus	chromosome;cytoplasm;cytosol;nucleus;spliceosomal complex	catalytic activity;nucleotide binding;protein binding;RNA binding	Pf00270, Pf00271	40739	FBgn0003261	3R		Rm62	Spliceosome	mRNA Splicing - Major Pathway	5	2	1.033	1.058	1.060	1.006	1.005	1.027	1.040	1.045	1.035	1.040	1.025	1.033	1.022	1.066	0.993	27783.4	28687.1	29382.3	29439.6	27947.7
-6155704009545322532	False	High	IsMasterProtein	Q7JR75	CAP, isoform C OS=Drosophila melanogaster OX=7227 GN=CAP PE=2 SV=1	0.000	186.188	39	33	106	5	824	92.5	8.81	369.10	33	cell organization and biogenesis;cellular component movement		protein binding	Pf00018, Pf07653, Pf14604	36084	FBgn0033504	2R		CAP		Smooth Muscle Contraction	2	0	1.033	0.967	1.033	0.908	0.993	1.014	1.004	1.014	1.120	1.050	0.822	0.979	1.010	0.998	0.985	4384.4	4530.4	4239.1	4527.0	3979.8
7452885146403425886	False	High	IsMasterProtein	A0A0B4LHL7	ATP synthase subunit d, mitochondrial OS=Drosophila melanogaster OX=7227 GN=ATPsynD PE=3 SV=1	0.000	185.642	88	18	311	18	178	20.2	6.55	1035.44	18	metabolic process;regulation of biological process;response to stimulus;transport	membrane;mitochondrion	catalytic activity;transporter activity	Pf05873	42291	FBgn0016120	3R	Electron Transport Chain	ATPsyn-d; ATPsynD	Oxidative phosphorylation; Metabolic pathways	Cristae formation; Formation of ATP by chemiosmotic coupling	10	0	0.892	0.952	0.934	0.916	0.892	1.037	0.891	0.995	0.924	0.940	1.004	0.785	0.825	0.866	0.887	71782.3	64007.0	68305.7	67076.5	65731.9
-6086221122019929317	False	High	IsMasterProtein	Q9VF53	Aldehyde oxidase 1 OS=Drosophila melanogaster OX=7227 GN=AOX1 PE=1 SV=1	0.000	185.463	30	37	116	35	1273	139.0	6.67	413.47	37	metabolic process	cytosol	catalytic activity;metal ion binding;nucleotide binding	Pf00941, Pf01315, Pf01799, Pf02738, Pf03450	41894	FBgn0267408	3R		CG18522; AOX1	Purine metabolism; Metabolic pathways; Peroxisome; Drug metabolism - other enzymes; Caffeine metabolism		5	0	0.934	1.030	1.030	1.128	1.004	1.043	1.097	0.840	0.792	0.919	0.806	0.916	0.885	0.772	0.921	30726.3	28709.6	31650.6	31663.5	34674.5
5346597252643968652	False	High	IsMasterProtein	Q7K3E2	LD34147p OS=Drosophila melanogaster OX=7227 GN=CT16297 PE=1 SV=1	0.000	185.164	57	30	116	30	554	61.2	5.62	385.68	30		membrane			33299	FBgn0031313	2L		CG5080			0	0	1.081	1.063	0.985	1.027	1.035	1.029	1.017	1.470	1.570	1.243	1.469	1.303	1.526	1.529	1.360	22877.9	24736.1	24309.4	22525.8	23499.5
567553749107108126	False	High	IsMasterProtein	A0A0B4LES3	Presequence protease, mitochondrial OS=Drosophila melanogaster OX=7227 GN=Dmel\CG3107 PE=3 SV=1	0.000	184.823	31	31	107	31	1034	119.2	6.81	363.60	31	metabolic process	mitochondrion;organelle lumen	catalytic activity;metal ion binding	Pf00675, Pf05193, Pf08367	35475	FBgn0033005	2R		CG3107			0	0	1.056	0.978	1.006	0.988	1.037	1.032	0.998	1.086	1.010	1.071	1.064	1.124	1.069	1.071	0.994	26101.4	27566.2	25523.1	26267.4	25777.5
-3554530252057598429	False	High	IsMasterProtein	Q00168	Calcium/calmodulin-dependent protein kinase type II alpha chain OS=Drosophila melanogaster OX=7227 GN=CaMKII PE=1 SV=1	0.000	184.624	43	27	184	27	530	59.9	7.43	616.96	27	cell communication;cell differentiation;cell organization and biogenesis;metabolic process;regulation of biological process;response to stimulus	cytoplasm;membrane	catalytic activity;enzyme regulator activity;nucleotide binding;protein binding;receptor activity;signal transducer activity	Pf00069, Pf07714, Pf08332, Pf13474, Pf14534	43828	FBgn0264607	4		CaMKII	Wnt signaling pathway; Phototransduction - fly	CREB phosphorylation through the activation of Ras; HSF1-dependent transactivation; Ca2+ pathway; Unblocking of NMDA receptor, glutamate binding and activation; CREB phosphorylation through the activation of CaMKII	18	0	1.071	0.934	1.054	0.974	1.067	1.099	1.072	1.219	1.102	1.094	1.730	1.151	1.158	1.262	1.013	52025.0	55720.7	48576.2	54847.7	50673.1
2146280296465961816	False	High	IsMasterProtein	Q24400	Muscle LIM protein Mlp84B OS=Drosophila melanogaster OX=7227 GN=Mlp84B PE=1 SV=1	0.000	184.216	58	24	164	23	495	53.5	8.28	542.40	24	cell differentiation;cell organization and biogenesis;development;regulation of biological process	cytoplasm;cytoskeleton;nucleus	metal ion binding;structural molecule activity	Pf00412	40849	FBgn0014863	3R		Mlp84B			0	1	1.066	0.968	1.064	0.993	1.020	1.156	1.104	0.914	0.997	0.992	0.707	0.937	0.908	0.933	0.949	30984.2	33021.2	29988.4	32960.6	30778.6
-8733978627270423117	False	High	IsMasterProtein	Q9V491	Plexin A, isoform A OS=Drosophila melanogaster OX=7227 GN=PlexA PE=1 SV=1	0.000	183.680	23	44	97	44	1945	218.2	6.58	310.04	44	cellular component movement;regulation of biological process;response to stimulus	membrane	enzyme regulator activity;protein binding;receptor activity;signal transducer activity	Pf01403, Pf01437, Pf01833, Pf08337	43832	FBgn0025741	4		plexA			0	0	1.102	0.980	1.000	1.001	1.068	1.066	1.012	1.104	1.039	1.078	0.972	1.119	1.087	1.101	0.998	24744.7	27280.6	24251.5	24753.9	24758.7
-8423703967303223128	False	High	IsMasterProtein	A0A0B4KHT5	Syncrip, isoform J OS=Drosophila melanogaster OX=7227 GN=Syp PE=1 SV=1	0.000	183.430	31	29	116	6	761	83.2	8.79	389.39	29	metabolic process;regulation of biological process	nucleus;spliceosomal complex	RNA binding	Pf00076, Pf13893, Pf14259	42460	FBgn0038826	3R	mRNA processing	CG17838; Syp		mRNA Splicing - Major Pathway; Formation of the Editosome	8	27	1.084	0.957	1.079	0.952	1.045	1.052	1.026	1.032	1.035	1.050	1.077	1.045	1.037	1.045	0.923	26583.0	28810.3	25435.5	28690.6	25313.1
-2902293759888114158	False	High	IsMasterProtein	G3JX29	Z band alternatively spliced PDZ-motif protein 52, isoform T OS=Drosophila melanogaster OX=7227 GN=Zasp52 PE=1 SV=1	0.000	183.094	43	23	171	1	651	70.9	8.46	644.18	23	cell organization and biogenesis;regulation of biological process	cytoskeleton;membrane	metal ion binding;protein binding	Pf00412, Pf00595, Pf13180	36740	FBgn0265991	2R		Zasp52			0	0	1.172	1.081	1.152	0.980	1.118	1.034	1.009	1.241	1.336	1.283	1.168	1.315	1.181	1.138	1.183	363.0	425.6	392.2	418.3	355.7
1836071184458408362	False	High	IsMasterProtein	Q9VAL7	Calnexin 99A, isoform A OS=Drosophila melanogaster OX=7227 GN=Cnx99A PE=1 SV=2	0.000	182.973	35	25	112	25	605	68.0	4.84	381.38	25	metabolic process;regulation of biological process	endoplasmic reticulum;membrane	metal ion binding;protein binding	Pf00262	44643	FBgn0015622	3R		Cnx99A		Calnexin/calreticulin cycle	5	0	1.016	0.941	1.008	0.925	0.994	0.950	0.975	0.995	0.971	1.030	0.888	1.035	1.012	0.978	0.917	28392.2	28859.0	26723.9	28622.3	26254.1
4152359193486978537	False	High	IsMasterProtein	X2JCV2	Larval serum protein 2, isoform B OS=Drosophila melanogaster OX=7227 GN=Lsp2 PE=4 SV=1	0.000	182.646	40	26	151	26	701	83.3	6.35	484.21	26	cellular component movement;response to stimulus	extracellular		Pf00372, Pf03722, Pf03723	45326	FBgn0002565	3L		Lsp2			0	0	0.622	0.954	1.995	1.460	0.923	0.644	1.085	1.760	3.096	1.377	1.509	2.221	2.719	1.384	4.783	19979.4	12432.0	19069.5	39857.7	29167.1
6427834120388134741	False	High	IsMasterProtein	E1JIK9	Myofilin, isoform I OS=Drosophila melanogaster OX=7227 GN=Mf PE=1 SV=1	0.000	182.383	84	25	477	1	230	26.6	9.44	1366.61	25					41824	FBgn0038294	3R		Mf			0	0	0.829	0.940	0.929	0.851	0.846	0.947	1.059	1.112	1.243	1.033	1.087	1.110	0.967	1.010	1.211	389.9	323.2	366.5	362.2	331.8
-108810967084532902	False	High	IsMasterProtein	O46067	EG:25E8.1 protein OS=Drosophila melanogaster OX=7227 GN=GRP170 PE=1 SV=1	0.000	182.053	34	32	107	32	923	103.4	5.12	373.41	32	reproduction		nucleotide binding	Pf00012	31215	FBgn0023529	X		CG2918	Protein processing in endoplasmic reticulum		1	0	1.046	1.076	1.046	1.091	1.025	0.989	1.010	1.102	1.131	1.072	0.836	1.134	1.106	1.080	1.156	27454.1	28708.1	29532.7	28709.6	29953.5
-8371535817593724319	False	High	IsMasterProtein	P22465-2	Isoform A of Annexin B10 OS=Drosophila melanogaster OX=7227 GN=AnxB10	0.000	181.720	62	17	150	1	320	35.6	4.77	532.65	17		membrane	metal ion binding;protein binding	Pf00191	33019	FBgn0000084	X		AnnX; AnxB10			0	0	1.187	1.107	1.167	1.012	1.127	1.119	0.984	1.037	1.052	1.084	0.567	1.056	1.046	1.033	1.058	517.4	614.0	573.0	603.7	523.7
-6153381193050441542	False	High	IsMasterProtein	Q3KN55	Ankyrin 2, isoform E OS=Drosophila melanogaster OX=7227 GN=Ank2 PE=1 SV=1	0.000	181.278	38	28	98	2	697	75.6	7.81	364.71	28	cell growth;cell organization and biogenesis;cellular homeostasis;regulation of biological process;response to stimulus	cytoplasm;membrane	protein binding	Pf00023, Pf12796, Pf13606, Pf13637, Pf13857	38863	FBgn0261788	3L		Ank2		Neurofascin interactions; COPI-mediated anterograde transport	12	0	1.049	1.065	1.021	1.054	1.040	1.058	1.046	1.101	1.063	1.140	0.958	1.109	1.019	1.090	1.108	1345.4	1410.8	1432.6	1373.3	1418.7
-3379543816850960913	False	High	IsMasterProtein	Q9VFP1	Probable cytochrome P450 6d5 OS=Drosophila melanogaster OX=7227 GN=Cyp6d5 PE=2 SV=1	0.000	181.206	49	29	177	28	508	57.3	8.84	560.30	29	metabolic process	endoplasmic reticulum;membrane	catalytic activity;metal ion binding	Pf00067	41706	FBgn0038194	3R		Cyp6d5			0	1	0.914	0.942	0.935	0.996	0.981	0.945	0.938	0.951	0.822	1.004	0.896	1.007	0.962	0.834	0.943	53291.3	48686.9	50193.5	49839.8	53052.7
5430870678399788438	False	High	IsMasterProtein	Q9W2L6	RH02475p OS=Drosophila melanogaster OX=7227 GN=Dmel\CG9394 PE=1 SV=1	0.000	180.980	37	25	164	25	679	76.7	5.45	560.21	25	cellular homeostasis;metabolic process		catalytic activity	Pf00686, Pf03009	37399	FBgn0034588	2R		CG9394			0	0	1.028	0.815	0.970	0.793	0.998	1.017	0.927	0.931	1.034	0.951	1.015	0.902	0.959	1.074	0.765	61933.3	63658.5	50492.4	60088.2	49101.7
-1163690626902101147	False	High	IsMasterProtein	Q24298	DE-cadherin OS=Drosophila melanogaster OX=7227 GN=shg PE=1 SV=2	0.000	180.864	30	36	89	36	1507	169.7	4.78	317.35	36	cell division;cell growth;cell organization and biogenesis;cellular component movement;defense response;regulation of biological process;response to stimulus	endosome;membrane	metal ion binding;protein binding;receptor activity	Pf00028, Pf00054, Pf01049, Pf02210, Pf06877	37386	FBgn0003391	2R		shg			0	0	1.084	0.964	1.051	0.944	1.014	1.025	1.010	1.051	1.127	1.086	0.932	1.044	1.049	1.110	0.958	18471.2	20020.1	17815.5	19422.4	17438.9
1303005982570800517	False	High	IsMasterProtein	Q9VPX6	Adenylyl cyclase-associated protein OS=Drosophila melanogaster OX=7227 GN=capt PE=1 SV=2	0.000	180.822	31	26	157	26	783	84.4	5.19	532.32	26	cell organization and biogenesis;cellular component movement;cellular homeostasis;regulation of biological process;response to stimulus	cytoplasm;cytoskeleton	protein binding	Pf01213, Pf08603	45233	FBgn0261458	2L		capt		Neutrophil degranulation	3	0	0.948	1.041	0.889	0.937	1.044	1.021	0.932	1.153	1.009	1.010	0.928	0.943	1.139	1.183	1.128	44698.1	42380.0	46513.0	39727.9	41897.9
7908895184574966028	False	High	IsMasterProtein	Q9VZU7	Ubiquitin carboxyl-terminal hydrolase OS=Drosophila melanogaster OX=7227 GN=Usp5 PE=1 SV=1	0.000	180.535	40	30	121	30	827	92.0	5.49	406.71	30	cell differentiation;cell organization and biogenesis;cellular homeostasis;metabolic process;regulation of biological process	cytoplasm;nucleus	catalytic activity;metal ion binding;protein binding	Pf00443, Pf00627, Pf02148, Pf13423	38375	FBgn0035402	3L		CG12082; Usp5		Synthesis of active ubiquitin: roles of E1 and E2 enzymes; Ub-specific processing proteases; Regulation of PTEN stability and activity	11	0	1.144	1.159	1.145	1.181	1.091	1.083	1.031	1.093	1.113	1.085	0.904	1.104	1.086	1.087	1.090	26677.0	30506.0	30929.7	30554.0	31514.3
-8704433052514038809	False	High	IsMasterProtein	E1JIS7	CASK, isoform F OS=Drosophila melanogaster OX=7227 GN=CASK PE=1 SV=1	0.000	180.503	32	30	108	30	916	102.4	6.15	365.74	30	cell communication;cellular component movement;metabolic process;regulation of biological process;response to stimulus;transport		catalytic activity;nucleotide binding;protein binding	Pf00018, Pf00069, Pf00595, Pf00625, Pf02828, Pf07653, Pf07714, Pf13180, Pf14604	42567	FBgn0013759	3R		CASK			0	0	1.046	0.946	1.039	0.971	1.084	1.087	1.063	1.163	1.082	1.142	1.133	1.210	1.152	1.201	1.008	14742.0	15422.2	13940.6	15319.4	14310.0
7304985670338826096	False	High	IsMasterProtein	Q9V3J1	V-type proton ATPase subunit H OS=Drosophila melanogaster OX=7227 GN=VhaSFD PE=2 SV=2	0.000	180.361	46	20	125	1	468	53.7	6.61	451.91	20	cellular homeostasis;transport	membrane	catalytic activity;transporter activity	Pf03224, Pf11698	34997	FBgn0027779	2L		VhaSFD	Phagosome; mTOR signaling pathway; Lysosome; Metabolic pathways; Oxidative phosphorylation	Insulin receptor recycling; Transferrin endocytosis and recycling; Ion channel transport; ROS, RNS production in phagocytes	16	0	1.064	0.860	0.915	0.969	1.034	0.937	1.052	0.921	0.866	1.007	0.627	0.936	0.917	0.918	0.878	1741.7	1852.9	1497.5	1593.1	1687.7
-3251089702919456121	False	High	IsMasterProtein	X2JEB6	Imaginal disc growth factor 4, isoform C OS=Drosophila melanogaster OX=7227 GN=Idgf4 PE=1 SV=1	0.000	180.114	52	24	167	22	442	48.6	7.83	593.33	24	development;metabolic process;response to stimulus	extracellular	catalytic activity;protein binding	Pf00704	31926	FBgn0026415	X		Idgf4			0	2	1.006	0.989	1.019	1.026	1.015	0.967	1.005	1.208	1.350	1.074	1.724	1.099	1.247	1.272	1.145	43571.0	43823.3	43093.6	44412.3	44714.6
6744707011846815826	False	High	IsMasterProtein	P62152	Calmodulin OS=Drosophila melanogaster OX=7227 GN=Cam PE=1 SV=2	0.000	179.337	74	14	479	14	149	16.8	4.22	1642.87	14	cell communication;cell death;cell organization and biogenesis;cellular component movement;cellular homeostasis;metabolic process;regulation of biological process;response to stimulus	cytoplasm;cytosol;membrane	metal ion binding;protein binding	Pf00036, Pf08726, Pf12763, Pf13202, Pf13405, Pf13499, Pf13833, Pf14658	36329	FBgn0000253	2R		Cam	Phototransduction - fly; Phosphatidylinositol signaling system		2	0	0.901	0.860	0.884	0.833	0.855	0.904	0.886	0.851	0.906	0.864	0.921	0.902	0.828	0.913	0.810	179653.4	161794.4	154438.1	158771.0	149566.1
295348247801652646	False	High	IsMasterProtein	Q9V6U9	Enoyl-[acyl-carrier-protein] reductase, mitochondrial OS=Drosophila melanogaster OX=7227 GN=CG16935 PE=3 SV=2	0.000	179.275	59	19	134	19	357	39.1	9.11	506.38	19	metabolic process	mitochondrion	catalytic activity	Pf00107, Pf08240	36540	FBgn0033883	2R	Fatty Acid Biosynthesis	CG16935	Fatty acid metabolism; Fatty acid elongation; Metabolic pathways	Beta oxidation of decanoyl-CoA to octanoyl-CoA-CoA	10	0	1.101	0.978	1.060	0.951	1.032	1.002	1.020	0.997	1.002	1.014	0.926	0.991	0.986	1.009	0.901	36318.5	39985.2	35502.6	38502.7	34534.4
-7625664395312379101	False	High	IsMasterProtein	P07668	Choline O-acetyltransferase OS=Drosophila melanogaster OX=7227 GN=ChAT PE=1 SV=3	0.000	179.056	42	27	94	27	721	81.3	5.83	309.89	27	cell communication;metabolic process	cytosol;nucleus	catalytic activity	Pf00755	42249	FBgn0000303	3R	Biogenic Amine Synthesis	Cha; ChAT	Glycerophospholipid metabolism	Acetylcholine Neurotransmitter Release Cycle; Synthesis of PC	11	0	1.143	0.901	1.033	0.903	1.058	0.981	0.960	0.947	0.967	0.934	0.857	0.927	0.924	1.012	0.764	21364.3	24409.8	19259.5	22075.9	19294.8
574407584397843832	False	High	IsMasterProtein	Q9VXI1	Beta hydroxy acid dehydrogenase 1, isoform A OS=Drosophila melanogaster OX=7227 GN=Had1 PE=1 SV=2	0.000	178.895	59	15	144	15	315	34.8	7.81	492.91	15	metabolic process		catalytic activity;nucleotide binding	Pf00725, Pf02737	32592	FBgn0030737	X		CG9914	Pentose and glucuronate interconversions; Metabolic pathways	Catabolism of glucuronate to xylulose-5-phosphate	5	0	0.772	0.965	1.015	0.935	0.876	0.933	1.005	0.814	0.782	1.022	0.938	1.020	0.890	0.719	0.909	38073.3	29394.1	36752.3	38644.1	35585.8
-7215300071531552729	False	High	IsMasterProtein	Q86BM5	A kinase anchor protein 200, isoform D OS=Drosophila melanogaster OX=7227 GN=Akap200 PE=1 SV=1	0.000	178.254	27	23	89	7	837	88.1	4.22	330.37	23	cell death;metabolic process;regulation of biological process;response to stimulus	cytoplasm;membrane	catalytic activity;protein binding		34170	FBgn0027932	2L		Akap200			0	20	0.951	1.095	1.111	1.083	1.005	1.002	0.982	0.892	0.954	0.964	0.672	0.944	0.862	0.923	0.903	22755.5	21638.6	24917.1	25291.8	24637.2
8636839732435129718	False	High	IsMasterProtein	Q27294	RNA-binding protein cabeza OS=Drosophila melanogaster OX=7227 GN=caz PE=2 SV=2	0.000	177.892	39	11	80	11	399	38.8	9.36	403.24	11	cell organization and biogenesis;metabolic process;regulation of biological process;response to stimulus	nucleus;spliceosomal complex	metal ion binding;RNA binding	Pf00076, Pf00641, Pf13893, Pf14259	32587	FBgn0011571	X	mRNA processing	caz		mRNA Splicing - Major Pathway	5	0	1.066	0.967	1.023	0.924	0.948	0.959	0.926	0.937	1.003	0.962	0.800	0.918	0.908	0.967	0.869	17240.4	18377.5	16663.9	17637.6	15927.2
-1151501835436454320	False	High	IsMasterProtein	Q9W2J5	Uncharacterized protein, isoform A OS=Drosophila melanogaster OX=7227 GN=Dmel\CG44245 PE=1 SV=3	0.000	177.616	57	22	76	22	436	49.2	6.24	322.20	22	metabolic process	cytosol	catalytic activity		37419; 19835749	FBgn0265180	2R		Glycogenin; CG44245			0	0	0.996	1.192	1.025	1.164	0.971	0.990	1.037	1.070	1.219	1.121	0.986	1.061	1.043	1.122	1.136	14982.7	14925.7	17857.4	15355.4	17435.4
-5623111113490087288	False	High	IsMasterProtein	Q9U1L2	EG:BACR7A4.14 protein OS=Drosophila melanogaster OX=7227 GN=EG:BACR7A4.14 PE=1 SV=1	0.000	177.180	84	17	154	17	251	26.0	8.97	511.47	17	metabolic process		catalytic activity	Pf00106, Pf08659, Pf13561	31046	FBgn0040349	X		CG3699			0	0	0.719	0.835	0.891	0.765	0.796	0.802	0.858	0.647	0.602	0.902	0.736	0.790	0.750	0.594	0.782	45000.2	32343.8	37585.8	40101.3	34427.0
-2018925287127273560	False	High	IsMasterProtein	Q24478	Centrosome-associated zinc finger protein CP190 OS=Drosophila melanogaster OX=7227 GN=Cp190 PE=1 SV=2	0.000	177.000	37	33	72	33	1096	121.6	4.67	282.79	33	cell organization and biogenesis;metabolic process;regulation of biological process	chromosome;cytoplasm;cytoskeleton;nucleus	DNA binding;metal ion binding;protein binding	Pf00651, Pf13894	41848	FBgn0000283	3R		Cp190			0	0	1.006	0.986	1.034	0.960	1.024	1.076	1.027	1.020	0.986	1.016	0.972	1.024	1.008	1.047	0.941	13961.3	14041.1	13768.1	14435.1	13402.3
-5427550336890342108	False	High	IsMasterProtein	Q9W330	Phosphotransferase OS=Drosophila melanogaster OX=7227 GN=Hex-A PE=1 SV=1	0.000	176.779	48	24	99	24	541	59.2	6.00	348.95	24	cellular homeostasis;metabolic process	cytosol	catalytic activity;enzyme regulator activity;nucleotide binding	Pf00349, Pf03727	45875	FBgn0001186	X	Glycolysis and Gluconeogenesis	Hex-A		Regulation of Glucokinase by Glucokinase Regulatory Protein; Neutrophil degranulation	9	0	1.047	1.037	1.040	1.042	1.038	1.126	1.088	1.140	1.114	1.118	0.976	1.132	1.118	1.111	1.112	20825.9	21805.7	21599.8	21651.5	21704.9
-8375444761515782376	False	High	IsMasterProtein	A1Z843	Uncharacterized protein OS=Drosophila melanogaster OX=7227 GN=Dmel\CG1371 PE=1 SV=1	0.000	175.685	26	35	99	35	1199	130.8	7.23	319.88	35				Pf10670, Pf13620, Pf13715	36053	FBgn0033482	2R		CG1371			0	0	0.958	1.077	1.050	1.082	1.009	1.053	1.047	0.943	0.868	0.939	1.072	0.936	0.924	0.936	0.964	22217.5	21276.1	23935.6	23337.4	24029.2
1218521866736562070	False	High	IsMasterProtein	Q9VTK9	Aldo-keto reductase 1B, isoform A OS=Drosophila melanogaster OX=7227 GN=Akr1B PE=1 SV=2	0.000	175.655	67	22	210	22	316	35.9	6.65	698.27	22	metabolic process	cytosol	catalytic activity	Pf00248	39304	FBgn0086254	3L		CG6084		Fructose biosynthesis; Pregnenolone biosynthesis; Signaling by GPCR; Estrogen biosynthesis; Retinoid metabolism and transport	15	0	0.913	1.117	0.954	1.069	0.935	0.863	0.897	0.881	0.938	0.933	0.884	1.012	0.924	0.898	1.068	82400.7	75255.1	92080.6	78590.2	88125.2
4350734922050001125	False	High	IsMasterProtein	Q9VAW5	La-related protein 1 OS=Drosophila melanogaster OX=7227 GN=larp PE=1 SV=5	0.000	174.952	25	37	96	37	1673	178.0	9.60	333.45	37	cell death;cell organization and biogenesis	cytoplasm;cytosol;mitochondrion	protein binding;RNA binding	Pf05383	53567	FBgn0261618	3R		larp			0	0	1.000	1.158	1.061	1.108	1.001	1.039	1.055	0.898	0.875	0.896	0.819	0.921	0.879	0.882	0.970	20278.0	20284.9	23478.6	21517.0	22465.9
-6688446036142402640	False	High	IsMasterProtein	P29310	14-3-3 protein zeta OS=Drosophila melanogaster OX=7227 GN=14-3-3zeta PE=1 SV=1	0.000	174.951	56	15	452	1	248	28.2	4.88	1479.10	15	cell differentiation;development;metabolic process;regulation of biological process;response to stimulus	cytoplasm;cytosol;endosome;membrane;nucleus	enzyme regulator activity;protein binding	Pf00244	36059	FBgn0004907	2R		14-3-3zeta	MAPK signaling pathway - fly; Hippo signaling pathway - fly	Chk1/Chk2(Cds1) mediated inactivation of Cyclin B:Cdk1 complex; RHO GTPases activate PKNs; Translocation of GLUT4 to the plasma membrane; TP53 Regulates Metabolic Genes; Phosphorylation-dependent inhibition of YKI	23	0	1.090	0.931	1.052	0.973	1.067	1.066	1.042	1.147	1.104	1.133	1.093	0.906	1.140	1.214	1.011	12548.6	13681.6	11682.9	13198.5	12207.4
5792299096461104752	False	High	IsMasterProtein	Q9W347	C12.2, isoform A OS=Drosophila melanogaster OX=7227 GN=c12.2 PE=1 SV=3	0.000	174.847	31	40	87	40	1386	155.6	7.09	291.19	40			catalytic activity;nucleotide binding	Pf07724, Pf07728, Pf13401, Pf13519	53434	FBgn0040234	X		c12.2			0	0	1.033	1.009	1.067	0.996	1.046	1.055	1.050	1.014	0.936	1.024	0.935	1.039	1.020	0.971	0.976	15836.4	16358.8	15981.3	16897.7	15770.5
-2864844757685222804	False	High	IsMasterProtein	Q9VBX3	Vig2, isoform B OS=Drosophila melanogaster OX=7227 GN=vig2 PE=1 SV=2	0.000	174.812	54	24	118	24	443	48.7	9.38	388.67	24	cell organization and biogenesis;metabolic process;regulation of biological process	chromosome;cytoplasm;nucleus		Pf04774	43016	FBgn0046214	3R		vig2		Platelet degranulation	4	0	0.996	1.569	1.022	1.432	0.951	0.946	0.986	0.875	0.910	0.884	0.733	0.850	0.840	0.836	1.254	18716.9	18641.2	29365.2	19122.6	26805.8
3564855184201392432	False	High	IsMasterProtein	Q95RE4	LD37574p OS=Drosophila melanogaster OX=7227 GN=yps PE=1 SV=1	0.000	174.558	64	25	137	25	352	38.2	9.85	476.85	25	metabolic process;regulation of biological process	spliceosomal complex	DNA binding;RNA binding	Pf00313	39377	FBgn0022959	3L	mRNA processing	yps		mRNA Splicing - Minor Pathway; mRNA Splicing - Major Pathway	6	0	1.018	1.011	1.018	0.990	0.965	0.972	0.981	0.866	0.946	0.912	0.854	0.848	0.874	0.903	0.890	28323.2	28847.0	28640.7	28841.6	28029.8
-7690543001254775862	False	High	IsMasterProtein	P91938	Thioredoxin reductase 1, mitochondrial OS=Drosophila melanogaster OX=7227 GN=Trxr-1 PE=1 SV=2	0.000	174.136	40	21	194	21	596	64.3	7.91	778.10	21	cellular homeostasis;metabolic process;regulation of biological process;response to stimulus	cytoplasm;cytosol;mitochondrion	antioxidant activity;catalytic activity;nucleotide binding;protein binding	Pf00070, Pf00890, Pf01266, Pf02852, Pf03486, Pf07992, Pf12831, Pf13738	31760	FBgn0020653	X		Trxr-1	Selenocompound metabolism; Pyrimidine metabolism	Detoxification of Reactive Oxygen Species	5	0	0.962	1.047	0.982	1.049	0.932	0.932	0.929	0.794	0.862	0.803	0.766	0.838	0.756	0.837	0.833	54780.2	52688.0	57366.4	53799.4	57453.2
-5127435700234554055	False	High	IsMasterProtein	Q9VB10	GH01709p OS=Drosophila melanogaster OX=7227 GN=Dmel\CG5590 PE=1 SV=1	0.000	173.541	50	22	143	22	412	44.3	8.02	500.82	22				Pf00106, Pf02036, Pf08659, Pf13460, Pf13561	43325	FBgn0039537	3R		CG5590			0	0	1.002	0.969	1.051	0.962	1.008	0.975	0.990	0.898	0.875	0.916	1.062	0.901	0.902	0.872	0.850	42301.0	42391.7	41009.4	44478.3	40712.0
-1564073631659099619	False	High	IsMasterProtein	Q8IP94	Threonyl-tRNA synthetase OS=Drosophila melanogaster OX=7227 GN=ThrRS PE=1 SV=1	0.000	173.513	42	30	123	30	690	79.3	6.90	432.81	30	metabolic process	cytoplasm;mitochondrion	catalytic activity;nucleotide binding	Pf00587, Pf02824, Pf03129, Pf07973	45784	FBgn0027081	2L		Aats-thr; ThrRS			0	0	1.000	1.093	1.026	1.113	1.041	1.052	1.015	1.114	1.051	1.097	1.072	1.118	1.088	1.082	1.097	31080.1	31091.0	33959.7	31875.0	34590.9
5499379117753265329	False	High	IsMasterProtein	Q9VUV9	Putative U5 small nuclear ribonucleoprotein 200 kDa helicase OS=Drosophila melanogaster OX=7227 GN=l(3)72Ab PE=2 SV=4	0.000	173.497	22	45	84	45	2142	244.4	6.04	243.86	45	metabolic process;regulation of biological process	nucleus;spliceosomal complex	catalytic activity;nucleotide binding	Pf00270, Pf00271, Pf02889	39737	FBgn0263599	3L		l(3)72Ab	Spliceosome	mRNA Splicing - Minor Pathway; mRNA Splicing - Major Pathway	6	0	1.029	1.057	0.988	1.048	1.017	1.004	0.971	1.035	0.986	1.068	0.910	1.029	1.021	0.993	1.004	15276.4	15713.9	16150.7	15086.1	16005.3
-336366923652275618	False	High	IsMasterProtein	Q8T0D3	Dek, isoform B OS=Drosophila melanogaster OX=7227 GN=Dek PE=1 SV=1	0.000	173.209	30	22	80	22	669	72.5	4.88	341.54	22	cell organization and biogenesis;regulation of biological process		DNA binding;protein binding	Pf08766	47906	FBgn0026533	2R		Dek		Transcriptional regulation by the AP-2 (TFAP2) family of transcription factors	4	0	1.045	0.967	1.078	0.941	1.012	0.913	0.999	0.974	1.015	0.986	0.930	0.964	0.952	1.014	0.861	24187.0	25275.2	23388.3	26077.4	22764.2
-5514845795429892689	False	High	IsMasterProtein	Q0E8E8	MIP08013p1 OS=Drosophila melanogaster OX=7227 GN=Mpcp2 PE=1 SV=1	0.000	173.000	45	16	429	13	356	38.8	8.88	1349.90	16	transport	membrane;mitochondrion	transporter activity	Pf00153	39587	FBgn0026409	3L		Mpcp			0	0	1.032	0.837	0.895	0.905	1.087	0.873	0.909	0.906	0.889	0.943	0.751	0.998	0.996	0.969	0.906	109593.0	113151.0	91782.0	98066.2	99131.9
5969613260176663813	False	High	IsMasterProtein	Q9VPF3	4-hydroxyphenylpyruvate dioxygenase OS=Drosophila melanogaster OX=7227 GN=Hpd PE=1 SV=1	0.000	172.852	47	21	102	21	380	43.3	5.68	396.90	21	metabolic process	membrane	catalytic activity;metal ion binding	Pf00903, Pf12681, Pf13669	40263	FBgn0036992	3L		CG11796		Phenylalanine and tyrosine catabolism	4	0	1.229	1.069	1.226	1.051	1.090	1.066	1.176	1.973	1.693	1.681	1.853	1.575	1.875	1.820	1.845	16407.9	20160.0	17535.6	20120.6	17250.2
-8326944501877656722	False	High	IsMasterProtein	Q7KUB5	Z band alternatively spliced PDZ-motif protein 66, isoform B OS=Drosophila melanogaster OX=7227 GN=Zasp66 PE=1 SV=1	0.000	172.658	76	20	183	1	298	33.0	7.85	633.10	20	cell organization and biogenesis		protein binding	Pf00595, Pf13180	38988	FBgn0035917	3L		Zasp66			0	0	0.999	1.040	0.983	1.026	0.914	0.933	0.968	0.985	1.074	1.097	0.991	0.977	0.967	0.998	1.079	2468.7	2465.9	2568.5	2427.7	2532.0
-4566441428229692368	False	High	IsMasterProtein	Q9W543	Rabconnectin-3B, isoform A OS=Drosophila melanogaster OX=7227 GN=Rbcn-3B PE=1 SV=1	0.000	172.321	21	31	95	31	1525	168.4	7.49	316.71	31	cellular homeostasis;regulation of biological process	cytoplasm	protein binding	Pf00400	31155	FBgn0023510	X		Rbcn-3B			0	0	1.047	0.938	0.999	0.959	1.058	1.054	1.012	1.023	0.944	1.007	0.939	1.038	1.018	1.039	0.906	18845.4	19740.2	17673.7	18824.0	18069.2
3684346965285844864	False	High	IsMasterProtein	A0A4D6K595	Synapse-associated protein 47kD, isoform M OS=Drosophila melanogaster OX=7227 GN=Sap47 PE=1 SV=1	0.000	172.186	32	18	169	3	551	57.0	4.59	599.81	18												0	20	1.102	0.820	0.954	0.832	0.988	1.086	0.980	0.806	0.864	0.808	0.756	0.787	0.812	0.865	0.676	53356.3	58784.2	43758.9	50896.9	44368.1
-5655937854048875168	False	High	IsMasterProtein	X2J9Z3	Uncharacterized protein, isoform H OS=Drosophila melanogaster OX=7227 GN=stol PE=1 SV=1	0.000	171.838	26	34	94	34	1271	143.6	6.34	330.33	34	transport	membrane	transporter activity	Pf00092, Pf02743, Pf08399, Pf08473, Pf13519, Pf13768	34921	FBgn0028863	2L		CG4587			0	0	1.060	0.916	1.020	0.927	1.059	1.092	1.041	1.129	1.040	1.086	1.115	1.143	1.098	1.167	0.936	17551.6	18604.2	16078.7	17910.0	16269.6
-8470675683569008617	False	High	IsMasterProtein	Q9VK56	Multidrug-Resistance like protein 1, isoform A OS=Drosophila melanogaster OX=7227 GN=MRP PE=1 SV=4	0.000	171.484	22	34	84	34	1549	173.3	6.44	270.15	34	response to stimulus;transport	membrane	catalytic activity;nucleotide binding;transporter activity	Pf00005, Pf00664	34686	FBgn0032456	2L		MRP		ABC-family proteins mediated transport; Synthesis of Leukotrienes (LT) and Eoxins (EX); Cobalamin (Cbl, vitamin B12) transport and metabolism	10	0	1.076	1.034	1.063	1.037	1.058	1.008	1.044	1.525	1.225	1.511	1.247	1.509	1.468	1.322	1.423	12773.9	13740.5	13211.2	13576.0	13246.8
-2811775602658128201	False	High	IsMasterProtein	A0A1Z1CGX2	MAP kinase-activating death domain protein OS=Drosophila melanogaster OX=7227 GN=Rab3-GEF PE=3 SV=1	0.000	170.885	20	43	84	43	2115	229.5	8.88	277.19	43	cell organization and biogenesis;regulation of biological process;transport			Pf02141, Pf03455, Pf03456	32442		X		rab3-GEF			0	0	1.083	0.939	1.042	0.966	1.072	1.067	1.010	1.128	1.047	1.097	1.043	1.144	1.097	1.163	0.968	17149.8	18573.0	16107.4	17868.0	16566.0
-8099600339516889822	False	High	IsMasterProtein	Q8MZI3	RNA helicase OS=Drosophila melanogaster OX=7227 GN=DmRH5 PE=1 SV=1	0.000	170.708	33	25	102	22	818	88.2	9.36	307.49	25	metabolic process;regulation of biological process	cytoplasm	catalytic activity;nucleotide binding;protein binding	Pf00270, Pf00271	38756	FBgn0035720	3L		CG10077	Spliceosome	mRNA Splicing - Major Pathway	5	0	1.069	1.084	1.069	1.036	1.033	1.071	1.048	1.069	1.027	1.072	1.024	1.052	1.036	1.067	1.024	13230.6	14137.7	14347.0	14138.5	13705.5
8189082702314251436	False	High	IsMasterProtein	P23625	G protein alpha q subunit OS=Drosophila melanogaster OX=7227 GN=Galphaq PE=2 SV=2	0.000	170.183	56	21	182	9	353	41.3	5.31	645.43	21	cellular homeostasis;regulation of biological process;response to stimulus;transport	membrane	catalytic activity;metal ion binding;nucleotide binding;protein binding;signal transducer activity	Pf00025, Pf00503	36384	FBgn0004435	2R		Galpha49B; Galphaq	Phototransduction - fly	Platelet sensitization by LDL; ADP signalling through P2Y purinoceptor 1; Gastrin-CREB signalling pathway via PKC and MAPK	12	15	0.966	0.909	0.931	0.869	0.943	0.978	0.944	0.877	0.853	0.920	1.029	0.914	0.987	1.023	0.919	66342.1	64102.2	60301.4	61736.2	57682.7
-2244348310075554122	False	High	IsMasterProtein	Q9U4G1	Protein borderless OS=Drosophila melanogaster OX=7227 GN=bdl PE=1 SV=1	0.000	170.007	31	22	125	22	719	81.2	6.32	422.56	22	cell growth	membrane	protein binding	Pf00041, Pf00047, Pf07679, Pf13895, Pf13927	33635	FBgn0028482	2L		CG16857; bdl			0	0	1.065	0.929	1.011	0.938	1.049	1.076	0.999	1.158	1.063	1.083	1.181	1.071	1.131	1.204	1.028	33105.0	35266.7	30745.2	33479.9	31043.9
-7389908138623578629	False	High	IsMasterProtein	Q06559	40S ribosomal protein S3 OS=Drosophila melanogaster OX=7227 GN=RpS3 PE=1 SV=1	0.000	169.840	80	26	255	26	246	27.5	9.39	796.22	26	metabolic process;regulation of biological process;response to stimulus	cytoplasm;nucleus;ribosome	catalytic activity;DNA binding;RNA binding;structural molecule activity	Pf00189, Pf07650	42761	FBgn0002622	3R		RpS3	Ribosome	SRP-dependent cotranslational protein targeting to membrane; Formation of a pool of free 40S subunits; Ribosomal scanning and start codon recognition; Translation initiation complex formation; L13a-mediated translational silencing of Ceruloplasmin expression; GTP hydrolysis and joining of the 60S ribosomal subunit; Formation of the ternary complex, and subsequently, the 43S complex; Major pathway…	20	0	0.983	1.032	0.957	1.072	0.959	0.926	0.979	0.858	0.841	0.844	0.754	0.857	0.856	0.837	0.931	112860.4	110955.2	116427.1	107969.6	120955.8
2387537020928151285	False	High	IsMasterProtein	Q9W350	C11.1, isoform A OS=Drosophila melanogaster OX=7227 GN=c11.1 PE=1 SV=2	0.000	169.625	23	42	99	42	1742	193.0	6.37	294.12	42		endosome;Golgi			53436	FBgn0040236	X		c11.1			0	0	1.073	0.981	1.031	1.009	1.065	1.057	1.021	1.163	1.120	1.151	1.059	1.172	1.133	1.175	1.065	19434.2	20856.8	19056.5	20027.1	19617.8
7433988961891489256	False	High	IsMasterProtein	X2JFG0	Aspartate carbamoyltransferase OS=Drosophila melanogaster OX=7227 GN=r PE=1 SV=1	0.000	169.498	21	46	85	46	2224	246.5	6.64	262.06	46	metabolic process	cytoplasm	catalytic activity;metal ion binding;nucleotide binding	Pf00117, Pf00185, Pf00289, Pf00988, Pf01071, Pf02142, Pf02222, Pf02729, Pf02786, Pf02787, Pf07478, Pf07722, Pf08443, Pf13147, Pf13535, Pf13594, Pf15632	32640	FBgn0003189	X		r	Metabolic pathways; Alanine, aspartate and glutamate metabolism; Pyrimidine metabolism	Urea cycle	7	0	0.973	1.170	0.983	1.125	1.039	1.041	0.998	0.738	0.655	0.758	0.646	0.736	0.709	0.662	0.809	25247.4	24572.7	29538.4	24815.3	28401.2
-7677623797732357568	False	High	IsMasterProtein	Q9VN44	FI07923p OS=Drosophila melanogaster OX=7227 GN=Karybeta3 PE=1 SV=1	0.000	169.449	29	29	125	29	1105	123.5	4.73	373.38	29	transport	cytosol;membrane	protein binding;transporter activity	Pf01602, Pf02985, Pf12755, Pf13513, Pf13646	40581	FBgn0087013	3R		Karybeta3			0	0	1.041	1.033	0.992	1.079	1.045	1.002	1.003	0.964	0.975	1.029	0.820	1.016	0.973	0.944	1.019	24923.3	25947.3	25750.4	24736.0	26887.2
6999985054863058302	False	High	IsMasterProtein	Q9NJH0	Elongation factor 1-gamma OS=Drosophila melanogaster OX=7227 GN=eEF1gamma PE=2 SV=2	0.000	169.304	42	23	191	23	431	48.9	7.05	666.79	23	cell death;metabolic process	cytoplasm;nucleus	catalytic activity;protein binding;RNA binding	Pf00043, Pf00647, Pf02798, Pf13409, Pf13410, Pf13417, Pf14497	44791	FBgn0029176	3R	Translation Factors	Ef1gamma		Eukaryotic Translation Elongation	4	0	0.905	1.097	0.940	1.165	0.933	0.933	0.983	0.961	0.910	0.918	0.937	0.998	1.002	0.955	1.103	73647.6	66674.9	80800.2	69230.5	85770.1
-1059038215223217511	False	High	IsMasterProtein	A1Z9E3	Elongation factor Tu OS=Drosophila melanogaster OX=7227 GN=mEFTu1 PE=1 SV=1	0.000	169.125	44	20	140	20	489	54.0	8.03	486.81	20	cell organization and biogenesis;cell proliferation;metabolic process	mitochondrion	catalytic activity;nucleotide binding;RNA binding	Pf00009, Pf03143, Pf03144	44438	FBgn0024556	2R		EfTuM			0	0	0.948	0.981	1.023	0.988	1.034	1.010	1.055	1.005	1.052	1.007	0.927	0.999	1.010	1.019	0.971	40949.9	38830.3	40190.3	41883.6	40449.4
-1701378648206588012	False	High	IsMasterProtein	P14318	Muscle-specific protein 20 OS=Drosophila melanogaster OX=7227 GN=Mp20 PE=2 SV=2	0.000	168.465	83	15	151	15	184	20.2	8.65	532.20	15	regulation of biological process		protein binding	Pf00307, Pf00402	36468	FBgn0002789	2R		Mp20			0	0	0.992	1.045	0.909	1.109	0.918	0.959	1.003	1.060	1.295	1.107	1.215	1.065	1.054	1.115	1.130	45875.1	45505.4	47944.9	41677.7	50895.8
-1668597838185235853	False	High	IsMasterProtein	P29310-2	Isoform VI' of 14-3-3 protein zeta OS=Drosophila melanogaster OX=7227 GN=14-3-3zeta	0.000	168.394	56	17	458	3	248	28.3	4.93	1414.53	17	metabolic process;regulation of biological process;response to stimulus	cytoplasm;membrane;nucleus	enzyme regulator activity;protein binding	Pf00244	36059	FBgn0004907	2R		14-3-3zeta			0	0	1.075	0.941	1.000	0.967	1.027	1.043	1.001	1.003	0.954	0.975	0.917	1.008	0.998	1.043	0.925	16363.8	17598.7	15396.4	16366.5	15820.4
4965347161227896836	False	High	IsMasterProtein	O16043	Anon1A4 OS=Drosophila melanogaster OX=7227 GN=Df31 PE=1 SV=1	0.000	168.161	92	19	79	19	183	18.8	4.27	300.78	19	cell organization and biogenesis	chromosome;cytoplasm;membrane;nucleus	protein binding		35418	FBgn0022893	2L		Df31			0	0	0.830	2.372	0.823	2.567	0.891	0.816	0.901	0.873	0.915	0.850	0.876	0.760	0.787	0.799	1.854	19303.0	16022.8	45784.0	15881.8	49546.3
-7885471605630386505	False	High	IsMasterProtein	X2JDA5	Glutamine synthetase OS=Drosophila melanogaster OX=7227 GN=Gs2 PE=1 SV=1	0.000	168.044	48	20	255	1	373	41.7	5.74	791.73	20	cell organization and biogenesis;metabolic process	cytoplasm	catalytic activity;nucleotide binding	Pf00120, Pf03951	32087	FBgn0001145	X		Gs2			0	27	1.091	0.957	1.052	0.939	1.115	1.044	1.056	1.102	1.100	1.068	0.863	1.171	1.120	1.127	1.007	73049.0	79664.3	69905.2	76816.8	68569.3
-7138146032901116086	False	High	IsMasterProtein	A0A0B4KGH0	Dystrophin, isoform K OS=Drosophila melanogaster OX=7227 GN=Dys PE=4 SV=1	0.000	168.014	15	45	71	25	3144	359.6	5.57	229.59	45	cell communication;cellular homeostasis;regulation of biological process	cytoplasm;cytoskeleton	metal ion binding;protein binding;structural molecule activity	Pf00307, Pf00397, Pf00435, Pf00569, Pf09068, Pf09069	42327	FBgn0260003	3R		Dys			0	24	1.052	1.024	1.004	1.016	1.045	1.034	1.021	1.079	1.006	1.097	0.954	1.089	1.072	1.058	1.061	11385.6	11973.7	11653.7	11426.7	11567.2
1148984637692344449	False	High	IsMasterProtein	A4UZR3	Trehalase OS=Drosophila melanogaster OX=7227 GN=Treh PE=1 SV=1	0.000	167.702	44	24	133	24	560	63.5	5.20	411.11	24	metabolic process;regulation of biological process		catalytic activity	Pf01204, Pf06202	45368	FBgn0003748	2R		Treh			0	0	1.059	0.946	1.021	0.967	1.004	1.026	0.980	1.006	1.021	1.002	0.918	0.978	0.978	1.003	0.906	24366.8	25812.6	23050.3	24882.0	23563.6
4992240703627801882	False	High	IsMasterProtein	Q24439	ATP synthase subunit O, mitochondrial OS=Drosophila melanogaster OX=7227 GN=ATPsynO PE=2 SV=2	0.000	167.696	63	18	349	18	209	22.4	9.63	1147.68	18	metabolic process;transport	membrane;mitochondrion	catalytic activity;transporter activity	Pf00213	41845	FBgn0016691	3R	Electron Transport Chain	Oscp; ATPsynO	Oxidative phosphorylation; Metabolic pathways	Cristae formation; Formation of ATP by chemiosmotic coupling	10	0	0.934	0.942	1.008	0.916	0.958	0.999	1.048	0.965	0.967	0.942	1.186	0.880	0.911	0.966	0.877	139065.8	129842.5	131042.2	140208.1	127386.0
-3550158448107305581	False	High	IsMasterProtein	Q9VIC9	10-formyltetrahydrofolate dehydrogenase OS=Drosophila melanogaster OX=7227 GN=Dmel\CG8665 PE=1 SV=3	0.000	167.577	35	30	82	30	913	100.2	6.70	276.60	30	metabolic process	cytoplasm	catalytic activity	Pf00171, Pf00550, Pf00551, Pf02911, Pf07368	35407	FBgn0032945	2L		CG8665	One carbon pool by folate	Metabolism of folate and pterines	5	0	1.054	1.099	1.117	1.123	1.045	1.063	1.127	1.130	1.291	1.400	1.233	1.457	1.244	1.171	1.294	16299.5	17174.3	17913.5	18210.2	18306.8
1409335342788182245	False	High	IsMasterProtein	M9PB90	Cullin-associated and neddylation-dissociated 1, isoform B OS=Drosophila melanogaster OX=7227 GN=Cand1 PE=1 SV=1	0.000	167.387	26	37	96	37	1248	139.3	5.87	299.34	37	cell organization and biogenesis;metabolic process;regulation of biological process	nucleus	protein binding	Pf08623, Pf13513	34403	FBgn0027568	2L		Cand1		Neddylation; Neutrophil degranulation; Iron uptake and transport	8	0	1.038	1.080	0.988	1.075	1.020	1.003	0.966	1.028	0.973	1.039	0.899	1.049	1.028	1.018	1.050	23087.6	23961.0	24926.9	22799.6	24816.8
-8834019102261557222	False	High	IsMasterProtein	Q967S0	Amidophosphoribosyltransferase OS=Drosophila melanogaster OX=7227 GN=Prat2 PE=2 SV=1	0.000	167.052	41	23	106	18	547	59.4	6.89	402.86	23	metabolic process		catalytic activity;metal ion binding	Pf00156, Pf00310, Pf13522, Pf13537	38753	FBgn0041194	3L		Prat2	Purine metabolism; Metabolic pathways; Alanine, aspartate and glutamate metabolism	Purine ribonucleoside monophosphate biosynthesis	7	6	0.805	0.973	1.034	0.991	0.959	0.944	0.930	0.771	0.856	0.999	0.839	1.002	0.882	0.767	0.932	27563.2	22198.1	26805.7	28512.9	27309.8
-5383717694852848977	False	High	IsMasterProtein	Q9VMT5	Probable cytochrome P450 28d1 OS=Drosophila melanogaster OX=7227 GN=Cyp28d1 PE=2 SV=1	0.000	167.042	42	24	125	24	502	57.2	8.16	449.55	24	metabolic process	endoplasmic reticulum;membrane	catalytic activity;metal ion binding	Pf00067	33749	FBgn0031689	2L		Cyp28d1			0	0	0.965	0.844	0.930	0.886	0.995	0.949	0.933	0.821	0.730	0.911	0.629	0.929	0.891	0.768	0.800	41381.8	39953.7	34933.2	38494.8	36652.1
4656441463106187162	False	High	IsMasterProtein	E1JJ33	Complexin, isoform U OS=Drosophila melanogaster OX=7227 GN=cpx PE=1 SV=1	0.000	166.760	73	16	120	2	143	16.5	4.92	466.21	16	cell communication;cell organization and biogenesis;regulation of biological process;transport	cytosol;membrane	protein binding;transporter activity	Pf05835	64877	FBgn0041605	3R		cpx			0	20	0.848	0.872	1.019	0.859	0.872	0.981	0.896	0.875	0.920	0.860	0.664	0.976	0.851	0.933	0.843	48197.2	40852.4	42033.5	49105.2	41417.3
-1860855117439320404	False	High	IsMasterProtein	O16797	60S ribosomal protein L3 OS=Drosophila melanogaster OX=7227 GN=RpL3 PE=1 SV=3	0.000	166.619	42	24	192	24	416	46.9	10.24	590.38	24	cell organization and biogenesis;metabolic process	cytoplasm;ribosome	RNA binding;structural molecule activity	Pf00297	41347	FBgn0020910	3R		RpL3	Ribosome	Formation of a pool of free 40S subunits; GTP hydrolysis and joining of the 60S ribosomal subunit; L13a-mediated translational silencing of Ceruloplasmin expression; SRP-dependent cotranslational protein targeting to membrane; Nonsense Mediated Decay (NMD) enhanced by the Exon Junction Complex (EJC); Nonsense Mediated Decay (NMD) independent of the Exon Junction Complex (EJC)	13	0	0.965	1.067	0.960	1.087	0.903	0.944	1.002	0.798	0.791	0.806	0.770	0.814	0.797	0.776	0.918	73725.3	71112.7	78689.7	70751.1	80156.6
-3103583926304684954	False	High	IsMasterProtein	A1Z968	NAT1, isoform D OS=Drosophila melanogaster OX=7227 GN=NAT1 PE=1 SV=1	0.000	166.583	23	33	79	33	1488	162.8	8.53	243.39	33	cell communication;cell death;metabolic process		protein binding;RNA binding	Pf02020, Pf02854	46020		2R		NAT1	RNA transport	ISG15 antiviral mechanism	6	0	1.037	1.278	1.021	1.334	1.021	1.037	1.005	1.057	1.012	1.053	0.862	1.067	1.025	1.022	1.225	11654.6	12088.6	14889.4	11899.6	15544.7
-1982655203748798092	False	High	IsMasterProtein	M9PJN8	Glyceraldehyde-3-phosphate dehydrogenase OS=Drosophila melanogaster OX=7227 GN=Gapdh2 PE=3 SV=1	0.000	166.144	48	17	654	3	332	35.3	8.44	2190.10	17	metabolic process	cytoplasm	catalytic activity;nucleotide binding	Pf00044, Pf02800	32545	FBgn0001092	X		Gapdh2	Metabolic pathways; Carbon metabolism; Biosynthesis of amino acids; Glycolysis / Gluconeogenesis	Gluconeogenesis; Glycolysis	9	0	0.907	0.962	0.934	0.921	0.966	0.875	0.907	0.832	0.890	0.919	0.752	0.837	0.912	0.887	0.906	42490.5	38537.5	40885.8	39692.8	39147.0
-2682119701749414789	False	High	IsMasterProtein	Q9VF24	Crossveinless d OS=Drosophila melanogaster OX=7227 GN=cv-d PE=1 SV=2	0.000	165.923	27	37	97	37	1470	167.7	6.51	311.92	37	regulation of biological process;transport		protein binding;receptor activity;signal transducer activity;transporter activity	Pf01347, Pf09172	41921	FBgn0265048	3R		CG31150; cv-d			0	0	1.072	1.035	0.994	1.109	1.090	1.067	1.039	1.451	1.503	1.242	1.161	1.460	1.585	1.475	1.373	17345.3	18597.0	17955.1	17232.8	19242.9
-7910090112968858306	False	High	IsMasterProtein	X2JFA0	AMP deaminase OS=Drosophila melanogaster OX=7227 GN=AMPdeam PE=1 SV=1	0.000	165.788	38	31	116	2	786	90.7	6.10	371.61	31	metabolic process	cytosol	catalytic activity;metal ion binding	Pf00962	32352	FBgn0052626	X		CG32626; AMPdeam		Purine salvage; Neutrophil degranulation	7	37	1.011	0.999	1.010	1.023	1.055	1.057	0.996	1.046	1.013	1.101	0.931	1.125	1.050	1.015	1.034	26218.1	26515.7	26187.9	26477.8	26811.3
-4484288514036814617	False	High	IsMasterProtein	Q0KIA8	Carnitine O-Acetyl-Transferase, isoform B OS=Drosophila melanogaster OX=7227 GN=CRAT PE=1 SV=1	0.000	165.197	37	22	100	22	657	74.3	8.38	341.11	22	metabolic process		catalytic activity	Pf00755	40787	FBgn0037440	3R	Fatty Acid Beta Oxidation 1; Beta Oxidation Meta MAPP	CG1041; CRAT	Peroxisome	Beta-oxidation of pristanoyl-CoA	8	0	0.992	1.012	1.087	1.005	1.005	0.990	1.031	0.965	0.936	0.987	0.888	0.980	0.956	0.930	0.955	20699.9	20529.3	20943.2	22493.1	20811.7
-8479109091535731032	False	High	IsMasterProtein	A0A0B4K7U5	Lingerer, isoform H OS=Drosophila melanogaster OX=7227 GN=lig PE=1 SV=1	0.000	165.139	22	19	68	19	1330	134.3	6.92	293.28	19	regulation of biological process;response to stimulus	cytoplasm;nucleus	protein binding	Pf12478	35771	FBgn0020279	2R		lig			0	0	1.018	1.172	1.029	1.184	0.971	0.945	0.985	0.966	1.046	0.988	0.945	0.948	0.951	0.963	1.052	11025.4	11226.6	12923.7	11342.3	13055.4
5185784506578243098	False	High	IsMasterProtein	Q9V3J1-2	Isoform B of V-type proton ATPase subunit H OS=Drosophila melanogaster OX=7227 GN=VhaSFD	0.000	164.905	39	20	121	1	542	62.0	6.71	416.74	20	cellular homeostasis;transport	membrane	catalytic activity;transporter activity	Pf03224, Pf11698	34997	FBgn0027779	2L		VhaSFD			0	24	1.012	0.931	0.986	0.975	1.032	1.013	1.013	1.104	0.980	1.063	1.067	1.084	1.081	1.057	0.975	29614.6	29960.6	27559.6	29190.5	28880.5
-9183643434185239228	False	High	IsMasterProtein	Q9W247	FI03324p OS=Drosophila melanogaster OX=7227 GN=Dmel\CG4752 PE=1 SV=2	0.000	164.791	27	34	88	34	1294	139.5	6.47	309.93	34	metabolic process	cytosol	catalytic activity	Pf01968, Pf02538, Pf05378, Pf06890	37569	FBgn0034733	2R		CG4752	Glutathione metabolism	Glutathione synthesis and recycling	6	0	0.986	1.102	1.064	1.082	1.016	1.040	1.008	0.973	0.990	1.031	1.050	1.015	0.989	0.968	1.027	21926.5	21621.4	24164.8	23336.8	23721.8
-969820295267066312	False	High	IsMasterProtein	M9PB30	Dumpy, isoform Q OS=Drosophila melanogaster OX=7227 GN=dpy PE=1 SV=1	0.000	164.566	2	49	111	2	22949	2441.7	5.26	286.40	49	cell communication;metabolic process;regulation of biological process	membrane;nucleus	metal ion binding;structural molecule activity	Pf00100, Pf02993, Pf03153, Pf03154, Pf04652, Pf07223, Pf09606, Pf09770, Pf12947	318824	FBgn0053196	2L		dp; dpy		Degradation of the extracellular matrix; Regulation of Insulin-like Growth Factor (IGF) transport and uptake by Insulin-like Growth Factor Binding Proteins (IGFBPs); Molecules associated with elastic fibres; Post-translational protein phosphorylation; Integrin cell surface interactions	9	48	1.190	1.038	1.141	1.017	1.161	1.097	1.069	1.013	0.898	1.077	0.765	1.009	1.031	0.952	0.986	25556.2	30413.6	26520.5	29151.7	25999.0
4685482500941393797	False	High	IsMasterProtein	A0A0B4LFL2	Eukaryotic translation initiation factor 3 subunit C OS=Drosophila melanogaster OX=7227 GN=eIF3c PE=3 SV=1	0.000	164.392	35	33	113	33	910	105.6	6.06	369.72	33	cell organization and biogenesis;metabolic process;regulation of biological process	cytoplasm;cytosol;mitochondrion	protein binding;RNA binding	Pf01399, Pf05470	37005	FBgn0034258	2R		eIF3-S8	RNA transport	Formation of a pool of free 40S subunits; Ribosomal scanning and start codon recognition; Translation initiation complex formation; GTP hydrolysis and joining of the 60S ribosomal subunit; L13a-mediated translational silencing of Ceruloplasmin expression; Formation of the ternary complex, and subsequently, the 43S complex	12	0	0.962	1.129	0.986	1.148	0.996	0.989	1.008	0.976	0.924	0.972	1.070	0.953	0.955	0.939	1.068	35912.0	34531.2	40552.3	35399.6	41243.4
-5830328439899652240	False	High	IsMasterProtein	Q9VK45	Serine/threonine-protein kinase Tor OS=Drosophila melanogaster OX=7227 GN=Tor PE=1 SV=1	0.000	163.966	17	41	69	41	2470	280.9	6.92	211.87	41	cell death;cell division;cell organization and biogenesis;cellular component movement;metabolic process;regulation of biological process;response to stimulus;transport	nucleus	catalytic activity;enzyme regulator activity;nucleotide binding;protein binding	Pf00454, Pf02259, Pf02260, Pf08771, Pf11865, Pf13414	47396	FBgn0021796	2L		Tor	Longevity regulating pathway - multiple species; mTOR signaling pathway	Macroautophagy; TP53 Regulates Metabolic Genes; CD28 dependent PI3K/Akt signaling; HSF1-dependent transactivation; Regulation of PTEN gene transcription; Energy dependent regulation of mTOR by LKB1-AMPK; mTORC1-mediated signalling; VEGFR2 mediated vascular permeability	29	0	1.040	1.062	1.023	1.062	1.053	1.064	1.015	1.114	1.050	1.105	1.063	1.128	1.088	1.099	1.076	12586.2	13090.9	13368.3	12879.8	13362.5
-5437657923241711612	False	High	IsMasterProtein	A0A0B4K6W2	Ubiquitinyl hydrolase 1 OS=Drosophila melanogaster OX=7227 GN=faf PE=3 SV=1	0.000	163.947	16	43	86	43	2761	309.7	6.27	253.42	43	cell differentiation;cellular component movement;defense response;metabolic process;regulation of biological process;response to stimulus;transport	cytoplasm	catalytic activity;protein binding	Pf00443, Pf13423	43749	FBgn0005632	3R		faf			0	0	1.030	1.070	1.010	1.110	1.053	1.035	1.012	1.092	1.018	1.100	0.918	1.100	1.075	1.072	1.124	11584.8	11929.6	12394.4	11700.5	12854.4
633748644663998844	False	High	IsMasterProtein	Q9W0Y6	Transient receptor potential cation channel protein painless OS=Drosophila melanogaster OX=7227 GN=pain PE=1 SV=1	0.000	163.323	30	31	85	31	913	103.4	6.73	311.77	31	regulation of biological process;response to stimulus;transport	membrane	protein binding;receptor activity;signal transducer activity;transporter activity	Pf00520, Pf05296, Pf12796	37985	FBgn0060296	2R		pain			0	0	1.004	0.967	1.033	0.976	1.044	1.113	1.055	1.351	1.208	1.314	1.495	1.293	1.314	1.321	1.223	13138.5	13186.8	12700.8	13567.5	12819.8
5136798160867082846	False	High	IsMasterProtein	Q86BH6	Z band alternatively spliced PDZ-motif protein 66, isoform I OS=Drosophila melanogaster OX=7227 GN=Zasp66 PE=1 SV=1	0.000	163.253	88	16	210	1	215	24.5	8.92	742.55	16	cell organization and biogenesis		protein binding		38988	FBgn0035917	3L		Zasp66			0	0	0.243	1.178	0.942	1.059	0.675	1.180	1.254	1.204	1.177	1.062	1.785	0.966	0.937	1.207	1.360	1570.4	382.0	1850.1	1479.2	1663.3
-2875169361966999268	False	High	IsMasterProtein	D0IQK3	AMP deaminase OS=Drosophila melanogaster OX=7227 GN=AMPdeam PE=1 SV=2	0.000	163.235	38	30	113	1	777	89.6	5.96	364.46	30	metabolic process	cytosol	catalytic activity;metal ion binding	Pf00962	32352	FBgn0052626	X		CG32626; AMPdeam		Purine salvage; Neutrophil degranulation	7	0
-9000999325329513138	False	High	IsMasterProtein	Q9VAN7	Phosphoglycerate mutase OS=Drosophila melanogaster OX=7227 GN=Pglym78 PE=1 SV=2	0.000	163.093	62	16	221	16	255	28.6	6.89	913.82	16	metabolic process;regulation of biological process	cytosol	catalytic activity	Pf00300	43447	FBgn0014869	3R	Glycolysis and Gluconeogenesis	Pglym78	Metabolic pathways; Glycolysis / Gluconeogenesis; Glycine, serine and threonine metabolism; Biosynthesis of amino acids; Carbon metabolism	Gluconeogenesis; Glycolysis; Neutrophil degranulation	14	0	0.952	0.921	0.921	0.915	0.935	0.922	0.963	0.897	0.945	0.908	0.893	0.857	0.942	0.962	0.930	78467.3	74685.2	72233.6	72287.4	71765.9
7832794180981618402	False	High	IsMasterProtein	Q9VKX2	Malate dehydrogenase OS=Drosophila melanogaster OX=7227 GN=Mdh1 PE=1 SV=2	0.000	162.409	64	22	238	22	337	36.0	7.39	700.21	22	cell communication;metabolic process	cytosol;mitochondrion	catalytic activity	Pf00056, Pf02866	34414	FBgn0262782	2L	Glycolysis and Gluconeogenesis; TCA Cycle	Mdh1	Metabolic pathways; Citrate cycle (TCA cycle); Glyoxylate and dicarboxylate metabolism; Pyruvate metabolism; Carbon metabolism; Cysteine and methionine metabolism	Gluconeogenesis	12	0	0.857	0.958	0.987	0.924	0.987	0.946	0.931	0.860	0.910	0.908	1.240	0.911	0.917	0.890	0.894	87420.8	74882.2	83761.6	86278.3	80815.9
1668053225452255729	False	High	IsMasterProtein	Q9VXQ5	Chaperonin containing TCP1 subunit 6 OS=Drosophila melanogaster OX=7227 GN=CCT6 PE=1 SV=1	0.000	162.394	53	31	120	31	533	58.2	6.62	361.56	31	cell organization and biogenesis;metabolic process	cytoplasm	nucleotide binding;protein binding	Pf00118	32518	FBgn0027329	X		Tcp-1zeta		Association of TriC/CCT with target proteins during biosynthesis; Cooperation of PDCL (PhLP1) and TRiC/CCT in G-protein beta folding	5	0	0.997	1.301	1.037	1.363	0.984	0.997	1.030	0.985	0.979	0.969	0.891	0.999	0.974	0.965	1.177	29422.5	29332.3	38285.8	30508.9	40114.8
2278328214295922599	False	High	IsMasterProtein	Q9VIB5	Carboxylic ester hydrolase OS=Drosophila melanogaster OX=7227 GN=alpha-Est7 PE=1 SV=1	0.000	162.350	50	26	107	25	572	65.4	6.49	394.51	26	metabolic process;response to stimulus		catalytic activity	Pf00135, Pf07859	40901	FBgn0015575	3R		alpha-Est7			0	1	0.958	0.945	1.045	0.958	1.025	0.995	0.991	1.044	0.973	1.041	0.818	1.075	1.051	0.982	0.975	30531.5	29262.2	28837.5	31907.6	29234.1
7967115190616069095	False	High	IsMasterProtein	E1JJ35	Complexin, isoform V OS=Drosophila melanogaster OX=7227 GN=cpx PE=1 SV=1	0.000	162.207	73	15	119	1	142	16.4	4.97	449.60	15	cell communication;cell organization and biogenesis;regulation of biological process;transport	cytosol;membrane	protein binding;transporter activity	Pf05835	64877	FBgn0041605	3R		cpx			0	0	1.147	0.850	1.011	0.840	1.049	1.012	0.946	0.750	0.846	0.787	0.150	0.779	0.798	0.837	0.620	2011.0	2306.0	1710.1	2033.2	1689.9
-1437463716497289519	False	High	IsMasterProtein	M9PE93	Ensconsin, isoform K OS=Drosophila melanogaster OX=7227 GN=ens PE=1 SV=1	0.000	161.993	35	36	94	1	1015	111.4	8.87	307.39	36	cell organization and biogenesis;regulation of biological process	cytoskeleton	protein binding;structural molecule activity		38491	FBgn0264693	3L		ens			0	0	0.978	1.056	1.143	1.137	1.065	1.085	1.240	1.125	1.133	1.009	0.542	1.118	1.246	1.058	1.199	145.8	142.6	154.0	166.5	165.8
-2259154166731009437	False	High	IsMasterProtein	Q9VY76	AMP deaminase OS=Drosophila melanogaster OX=7227 GN=AMPdeam PE=1 SV=4	0.000	161.956	37	29	112	1	771	89.2	5.97	361.77	29	metabolic process	cytosol	catalytic activity;metal ion binding	Pf00962	32352	FBgn0052626	X		CG32626; AMPdeam		Purine salvage; Neutrophil degranulation	7	0	1.015	1.094	1.027	1.101	1.065	1.046	0.966	0.986	0.944	1.042	0.197	1.079	1.111	1.040	1.064	399.1	405.2	436.6	409.9	439.3
2821947475826784150	False	High	IsMasterProtein	Q7K110	Dolichyl-diphosphooligosaccharide--protein glycosyltransferase subunit 2 OS=Drosophila melanogaster OX=7227 GN=OstDelta PE=1 SV=1	0.000	161.333	38	23	105	23	634	69.2	9.17	385.03	23	metabolic process	membrane	catalytic activity	Pf05817	37029	FBgn0034277	2R	Proteasome Degradation	CG6370; OstDelta			1	0	0.976	1.047	1.036	1.082	1.045	1.038	1.003	1.060	0.982	1.053	0.938	1.092	1.054	1.014	1.075	26193.4	25567.3	27419.6	27136.0	28336.3
-883081430197673712	False	High	IsMasterProtein	P08841	Tubulin beta-3 chain OS=Drosophila melanogaster OX=7227 GN=betaTub60D PE=2 SV=2	0.000	161.181	32	15	319	1	454	50.8	4.88	996.53	15	cell organization and biogenesis;cellular component movement;response to stimulus	cytoplasm;cytoskeleton	catalytic activity;nucleotide binding;structural molecule activity	Pf00091, Pf03953, Pf10644	37888	FBgn0003888	2R		betaTub60D	Phagosome		1	0	0.807	1.364	1.116	1.413	0.549	1.609	1.042	1.830	2.110	1.611	1.849	1.539	1.250	1.688	1.748	21.7	17.5	29.7	24.3	30.7
-6793287711138274189	False	High	IsMasterProtein	P20478-3	Isoform B of Glutamine synthetase 2 cytoplasmic OS=Drosophila melanogaster OX=7227 GN=Gs2	0.000	161.137	50	20	224	1	369	41.3	5.62	705.42	20	cell organization and biogenesis;metabolic process	cytoplasm	catalytic activity;nucleotide binding	Pf00120, Pf03951	32087	FBgn0001145	X		Gs2			0	0	0.819	1.230	1.290	1.431	1.128	1.177	1.745	1.290	1.122	1.571	1.213	1.224	1.179	1.135	1.602	14.8	12.1	18.2	19.1	21.2
5973994413967582769	False	High	IsMasterProtein	P09180	60S ribosomal protein L4 OS=Drosophila melanogaster OX=7227 GN=RpL4 PE=1 SV=2	0.000	161.081	55	29	187	29	401	45.0	11.47	609.96	29	metabolic process	ribosome	RNA binding;structural molecule activity	Pf00573, Pf14374	43349	FBgn0003279	3R		RpL4	Ribosome	Formation of a pool of free 40S subunits; GTP hydrolysis and joining of the 60S ribosomal subunit; L13a-mediated translational silencing of Ceruloplasmin expression; SRP-dependent cotranslational protein targeting to membrane; Nonsense Mediated Decay (NMD) enhanced by the Exon Junction Complex (EJC); Nonsense Mediated Decay (NMD) independent of the Exon Junction Complex (EJC)	13	0	0.982	0.999	0.926	1.046	0.887	0.912	1.009	0.831	0.809	0.822	1.018	0.822	0.823	0.813	0.896	64559.5	63378.1	64511.5	59797.1	67534.7
6911654286829595465	False	High	IsMasterProtein	Q7JPS2	Igloo, isoform A OS=Drosophila melanogaster OX=7227 GN=igl PE=1 SV=1	0.000	161.023	65	11	113	11	240	25.0	5.33	521.40	11		membrane	protein binding	Pf00612	36681	FBgn0013467	2R		igl			0	0	0.793	0.826	0.938	0.774	0.979	0.969	0.932	0.901	0.992	0.911	0.949	0.854	0.933	1.038	0.800	39784.4	31529.6	32852.0	37321.0	30774.1
4525763155898535648	False	High	IsMasterProtein	Q9VEX6	ATPase family AAA domain-containing protein 3A homolog OS=Drosophila melanogaster OX=7227 GN=bor PE=1 SV=2	0.000	161.006	48	36	137	36	604	68.3	9.17	438.10	36	cell organization and biogenesis	membrane;mitochondrion	catalytic activity;nucleotide binding;RNA binding	Pf00004, Pf00910, Pf01078, Pf07726, Pf07728, Pf12037, Pf13191, Pf13207, Pf13401, Pf13671	53565	FBgn0040237	3R		bor		Neutrophil degranulation	3	0	0.854	0.922	0.902	0.932	0.949	0.962	1.001	0.958	0.950	0.932	1.051	0.887	0.945	0.979	0.903	41642.0	35559.2	38379.2	37574.3	38817.8
-3632396693279586017	False	High	IsMasterProtein	A0A0B4LGH1	Tubulin beta chain OS=Drosophila melanogaster OX=7227 GN=betaTub60D PE=1 SV=1	0.000	160.833	32	15	320	1	453	50.7	4.88	998.50	15	cell organization and biogenesis;cellular component movement;response to stimulus	cytoplasm;cytoskeleton	catalytic activity;nucleotide binding;structural molecule activity	Pf00091, Pf03953, Pf10644	37888	FBgn0003888	2R		betaTub60D			0	2	1.053	1.041	1.359	1.015	1.116	1.084	1.652	1.314	1.488	1.241	1.335	1.427	1.350	1.540	1.449	425.8	448.2	443.3	578.4	432.3
7285813068656287016	False	High	IsMasterProtein	Q9VPE2	NADH dehydrogenase (Ubiquinone) 39 kDa subunit, isoform A OS=Drosophila melanogaster OX=7227 GN=ND-39 PE=1 SV=1	0.000	160.767	52	23	175	23	416	46.8	9.39	544.04	23	metabolic process		catalytic activity	Pf01073, Pf01370, Pf04321, Pf05368, Pf07993	40272	FBgn0037001	3L	Electron Transport Chain	CG6020; ND-39	Metabolic pathways; Oxidative phosphorylation	Complex I biogenesis	8	0	0.993	0.987	1.019	0.989	1.023	1.058	1.049	1.047	0.990	1.039	1.110	1.045	1.022	1.023	0.997	43918.1	43629.5	43367.2	44773.8	43429.1
2460247820971695887	False	High	IsMasterProtein	M9PE12	Enhancer of bithorax, isoform I OS=Drosophila melanogaster OX=7227 GN=E(bx) PE=1 SV=1	0.000	160.715	16	41	67	41	2668	300.4	8.54	221.23	41	cell communication;cell differentiation;cell organization and biogenesis;metabolic process;regulation of biological process;response to stimulus		catalytic activity;metal ion binding;protein binding	Pf00439, Pf00628, Pf02791, Pf15612, Pf15613	44811	FBgn0000541	3L		E(bx)			0	0	1.060	1.039	1.034	1.021	1.061	1.069	1.028	1.094	1.020	1.078	1.012	1.115	1.085	1.098	1.002	8999.5	9543.7	9351.9	9301.3	9184.4
-2927237849353784257	False	High	IsMasterProtein	Q9VI75	Phosphatidylinositol-binding clathrin assembly protein LAP OS=Drosophila melanogaster OX=7227 GN=lap PE=1 SV=3	0.000	160.442	44	19	122	3	468	49.8	6.21	459.66	19	cell communication;cell organization and biogenesis;regulation of biological process;response to stimulus;transport	Golgi;membrane	protein binding	Pf01417, Pf07651	40863	FBgn0086372	3R		lap		Cargo recognition for clathrin-mediated endocytosis	4	0	0.924	0.892	1.038	0.856	0.998	1.036	0.986	1.199	1.091	1.136	0.797	1.199	1.195	1.139	1.007	842.5	778.1	751.2	874.5	721.0
-7681549097939376871	False	High	IsMasterProtein	B7YZL1	Uncharacterized protein, isoform O OS=Drosophila melanogaster OX=7227 GN=10737 PE=1 SV=1	0.000	160.371	31	27	65	2	944	102.4	8.22	255.71	27	regulation of biological process;response to stimulus	membrane	metal ion binding;protein binding	Pf00130, Pf00168	37202	FBgn0034420	2R		CG10737			0	30	1.051	1.125	1.090	1.099	1.051	1.179	1.124	1.204	1.145	1.158	1.118	1.164	1.158	1.151	1.214	8702.8	9142.5	9786.7	9489.0	9567.9
7836682333633654032	False	High	IsMasterProtein	Q9W1R3	Golgin-245 OS=Drosophila melanogaster OX=7227 GN=Golgin245 PE=1 SV=2	0.000	160.201	28	39	75	39	1489	170.0	5.20	234.17	39	metabolic process;transport	Golgi	protein binding	Pf01465, Pf04111, Pf05667, Pf12128	37702	FBgn0034854	2R		CG3493; Golgin245		Retrograde transport at the Trans-Golgi-Network	4	0	1.060	1.048	1.114	1.029	1.054	1.086	1.044	1.000	1.009	1.022	0.975	0.994	0.995	1.004	0.975	9105.6	9652.8	9544.8	10141.4	9373.1
3038431921659472901	False	High	IsMasterProtein	Q9VV60	Tyrosine--tRNA ligase OS=Drosophila melanogaster OX=7227 GN=TyrRS PE=1 SV=1	0.000	160.177	54	32	107	32	525	58.1	6.87	321.27	32	metabolic process;regulation of biological process;response to stimulus	cytoplasm	catalytic activity;nucleotide binding;RNA binding	Pf00579, Pf01588	39829	FBgn0027080	3L		Aats-tyr; TyrRS	Aminoacyl-tRNA biosynthesis		1	0	1.033	1.152	1.039	1.164	1.044	1.060	1.060	1.083	1.076	1.078	0.881	1.117	1.067	1.062	1.148	24089.7	24893.6	27759.6	25018.4	28029.2
-8047013992852947894	False	High	IsMasterProtein	X2JEY5	AMP deaminase OS=Drosophila melanogaster OX=7227 GN=AMPdeam PE=1 SV=1	0.000	160.125	36	29	112	1	798	91.5	6.10	359.84	29	metabolic process	cytosol	catalytic activity;metal ion binding	Pf00962	32352	FBgn0052626	X		CG32626; AMPdeam		Purine salvage; Neutrophil degranulation	7	0	1.087	1.104	0.967	1.041	0.933	1.272	1.141	1.096	0.891	1.034	1.011	1.113	0.904	0.983	1.185	156.2	169.9	172.5	151.0	162.6
-6023594605846509038	False	High	IsMasterProtein	P29613-1	Isoform A of Triosephosphate isomerase OS=Drosophila melanogaster OX=7227 GN=Tpi	0.000	160.103	50	18	273	18	348	37.9	7.64	967.74	18	metabolic process;response to stimulus	cytosol	catalytic activity;protein binding	Pf00121	43582	FBgn0086355	3R	Glycolysis and Gluconeogenesis; Fatty Acid Beta Oxidation 1; Beta Oxidation Meta MAPP	Tpi			3	0	1.037	1.002	1.028	0.966	1.034	1.075	1.043	0.905	0.957	0.961	0.827	0.922	0.906	0.913	0.899	68240.0	70736.5	68373.0	70164.4	65889.4
-6151097094003238439	False	High	IsMasterProtein	M9PB32	Dumpy, isoform AA OS=Drosophila melanogaster OX=7227 GN=dpy PE=4 SV=1	0.000	159.569	2	48	108	1	19560	2080.6	5.14	278.55	48	cell communication;regulation of biological process	membrane;nucleus	metal ion binding;structural molecule activity	Pf00100, Pf12947	318824	FBgn0053196	2L		dp; dpy		Degradation of the extracellular matrix; Regulation of Insulin-like Growth Factor (IGF) transport and uptake by Insulin-like Growth Factor Binding Proteins (IGFBPs); Molecules associated with elastic fibres; Post-translational protein phosphorylation; Integrin cell surface interactions	9	0	1.126	1.189	1.144	1.103	1.227	1.119	0.938	1.179	0.920	1.072	0.633	1.120	1.117	1.013	1.063	56.8	63.9	67.6	65.0	62.7
-1325306764364626633	False	High	IsMasterProtein	P12370	cAMP-dependent protein kinase catalytic subunit 1 OS=Drosophila melanogaster OX=7227 GN=Pka-C1 PE=1 SV=3	0.000	159.560	53	25	141	25	353	40.8	8.69	436.91	25	cell growth;metabolic process;regulation of biological process;response to stimulus	cytoplasm;cytosol;membrane	catalytic activity;nucleotide binding;protein binding	Pf00069, Pf07714, Pf14531	34284	FBgn0000273	2L		Pka-C1	Hedgehog signaling pathway - fly; Longevity regulating pathway - multiple species; Wnt signaling pathway	CREB phosphorylation through the activation of Adenylate Cyclase; Phosphorylation of CI; VEGFA-VEGFR2 Pathway; Vasopressin regulates renal water homeostasis via Aquaporins; DARPP-32 events; PKA activation in glucagon signalling; CD209 (DC-SIGN) signaling; Rap1 signalling; Ubiquitination and proteolysis of phosphorylated CI; Factors involved in megakaryocyte development and platelet production; Gl…	51	0	1.047	0.973	1.018	0.961	1.067	1.059	1.013	1.138	1.049	1.092	1.127	1.131	1.122	1.144	1.006	40018.1	41911.8	38924.0	40723.1	38446.6
2454109580621821916	False	High	IsMasterProtein	Q9VHL2	T-complex protein 1 subunit eta OS=Drosophila melanogaster OX=7227 GN=CCT7 PE=1 SV=2	0.000	159.315	45	27	93	27	544	59.3	6.34	307.25	27	metabolic process	cytoplasm;cytosol	nucleotide binding;protein binding	Pf00118	41054	FBgn0037632	3R		Tcp-1eta		Association of TriC/CCT with target proteins during biosynthesis; Cooperation of PDCL (PhLP1) and TRiC/CCT in G-protein beta folding	5	0	0.842	1.294	0.939	1.350	1.010	1.037	1.038	0.965	0.947	0.964	0.851	0.924	0.956	0.937	1.171	21824.0	18369.8	28232.2	20495.1	29467.9
-3168778551416010082	False	High	IsMasterProtein	Q9VKU1	Fatty acid transport protein 1, isoform A OS=Drosophila melanogaster OX=7227 GN=Fatp1 PE=1 SV=2	0.000	159.081	50	28	122	26	626	70.1	8.84	419.49	28	metabolic process;transport	membrane	catalytic activity;transporter activity	Pf00501, Pf13193	26067068	FBgn0021953	2L		Fatp		Transport of fatty acids	4	2	1.006	0.990	1.053	1.005	1.063	1.044	0.999	1.024	0.962	1.031	0.904	1.085	1.026	1.018	0.985	24356.4	24509.0	24104.6	25641.4	24483.6
-5674499157256020578	False	High	IsMasterProtein	X2JFT2	Gone early, isoform B OS=Drosophila melanogaster OX=7227 GN=goe PE=1 SV=1	0.000	158.718	33	29	71	29	874	99.5	6.47	252.14	29	metabolic process;regulation of biological process	membrane	catalytic activity	Pf05649	32660	FBgn0027528	X		CG9634; goe			0	0	1.084	1.001	1.033	0.990	1.044	1.055	1.008	1.090	1.027	1.135	0.947	1.124	1.064	1.078	1.035	14463.3	15674.5	14476.6	14947.2	14318.5
-8549386853349997965	False	High	IsMasterProtein	Q9VXJ0	Peroxisomal multifunctional enzyme type 2 OS=Drosophila melanogaster OX=7227 GN=Mfe2 PE=1 SV=1	0.000	158.628	44	22	92	22	598	64.0	6.57	335.63	22	metabolic process		catalytic activity;protein binding	Pf00106, Pf01575, Pf08659, Pf13452, Pf13561	32582	FBgn0030731	X		Mfe2	Peroxisome; Metabolic pathways		2	0	1.012	1.019	1.087	1.040	1.026	1.007	1.001	0.898	0.892	0.890	0.839	0.919	0.904	0.869	0.928	19164.5	19393.1	19538.2	20830.3	19931.7
-7662796457321845062	False	High	IsMasterProtein	Q9V773	Probable cytochrome P450 6a20 OS=Drosophila melanogaster OX=7227 GN=Cyp6a20 PE=2 SV=2	0.000	158.428	44	28	100	27	501	57.7	8.07	347.90	28	defense response;metabolic process;response to stimulus	endoplasmic reticulum;membrane	catalytic activity;metal ion binding	Pf00067	36664	FBgn0033980	2R		Cyp6a20			0	1	0.984	0.975	1.005	0.988	1.021	1.003	0.993	1.515	1.350	1.487	1.335	1.538	1.464	1.361	1.390	21968.2	21618.4	21427.9	22069.8	21712.1
-1890608775909259575	False	High	IsMasterProtein	M9PHB1	Ensconsin, isoform G OS=Drosophila melanogaster OX=7227 GN=ens PE=1 SV=1	0.000	158.424	32	36	93	1	1100	120.8	9.04	299.28	36	cell organization and biogenesis;regulation of biological process	cytoskeleton	protein binding;structural molecule activity		38491	FBgn0264693	3L		ens			0	36	1.219	0.890	0.995	0.940	1.011	0.976	0.957	0.990	1.076	1.026	0.765	0.987	0.986	1.011	0.939	23861.1	29096.7	21240.2	23734.7	22425.3
-4897676240664898755	False	High	IsMasterProtein	M9PIA6	Mi-2, isoform D OS=Drosophila melanogaster OX=7227 GN=Mi-2 PE=1 SV=1	0.000	158.186	22	39	72	39	1973	223.0	5.76	245.37	39	cell organization and biogenesis;metabolic process;regulation of biological process	chromosome;cytosol;nucleus	catalytic activity;DNA binding;metal ion binding;nucleotide binding;protein binding	Pf00176, Pf00271, Pf00385, Pf00628, Pf04851, Pf06461, Pf06465, Pf08073, Pf08074, Pf11496, Pf13401	40170	FBgn0262519	3L		Mi-2			0	0	1.053	1.021	1.034	1.025	1.055	1.051	1.011	1.054	1.019	1.095	0.801	1.096	1.065	1.048	1.007	14235.6	14996.1	14529.8	14713.0	14586.7
-5980054051134377757	False	High	IsMasterProtein	X2JC79	Eukaryotic translation initiation factor 4H OS=Drosophila melanogaster OX=7227 GN=eIF4H1 PE=1 SV=1	0.000	157.956	48	20	137	20	388	41.7	9.79	410.62	20	cell organization and biogenesis;metabolic process	cytosol	RNA binding	Pf00076, Pf14259	49809	FBgn0262734	X	Translation Factors	Rbp2		Ribosomal scanning and start codon recognition; Translation initiation complex formation; GTP hydrolysis and joining of the 60S ribosomal subunit; L13a-mediated translational silencing of Ceruloplasmin expression	10	0	1.053	0.967	1.018	0.949	0.994	1.001	0.977	0.902	0.951	0.934	0.841	0.896	0.891	0.925	0.851	25739.2	27096.6	24878.5	26213.4	24421.7
-3014409000034894515	False	High	IsMasterProtein	E1JJ78	Like-AP180, isoform D OS=Drosophila melanogaster OX=7227 GN=lap PE=1 SV=1	0.000	157.519	26	19	123	3	788	84.2	7.27	469.11	19	cell communication;cell organization and biogenesis;regulation of biological process;response to stimulus;transport		protein binding	Pf01417, Pf07651	40863	FBgn0086372	3R		lap			0	21	1.066	0.959	0.992	0.948	1.053	1.040	1.012	1.112	1.034	1.068	1.161	1.097	1.093	1.128	0.968	35119.5	37439.8	33689.9	34850.0	33285.2
-1329290674151768562	False	High	IsMasterProtein	Q8IRQ5	Fumarate hydratase OS=Drosophila melanogaster OX=7227 GN=Fum1 PE=1 SV=1	0.000	157.426	52	24	192	22	467	50.4	7.53	580.27	24	metabolic process	cytoplasm;mitochondrion	catalytic activity	Pf00206, Pf10415	31605	FBgn0028336	X	TCA Cycle	l(1)G0255		Citric acid cycle (TCA cycle)	5	3	1.045	1.000	0.992	1.004	1.016	1.011	1.010	1.010	0.968	1.016	1.110	1.031	1.020	1.023	1.032	73214.7	76543.4	73216.3	72595.6	73496.4
99897158787648638	False	High	IsMasterProtein	A8DRW0	Cuticular protein 49Aa OS=Drosophila melanogaster OX=7227 GN=Cpr49Aa PE=1 SV=1	0.000	157.391	63	7	187	7	144	15.6	4.81	922.06	7			structural molecule activity	Pf00379	246413	FBgn0050045	2R		Cpr49Aa			0	0	0.893	0.692	0.877	0.740	0.878	0.839	0.870	0.811	0.928	0.874	0.808	0.818	0.859	0.861	0.807	65826.6	58751.3	45540.1	57739.2	48738.3
8777983950203374921	False	High	IsMasterProtein	P08736	Elongation factor 1-alpha 1 OS=Drosophila melanogaster OX=7227 GN=eEF1alpha1 PE=1 SV=2	0.000	157.341	46	22	504	7	463	50.3	9.07	1523.77	22	metabolic process	cytoplasm;cytosol	catalytic activity;nucleotide binding;RNA binding	Pf00009, Pf03143, Pf03144	36271	FBgn0000556	2R	Translation Factors	Ef1alpha48D	RNA transport	Eukaryotic Translation Elongation; Protein methylation; HSF1 activation; Neutrophil degranulation	14	17	0.860	1.127	0.862	1.175	0.940	0.875	0.932	0.878	0.876	0.878	0.853	0.977	0.900	0.871	1.056	152379.6	131059.7	171688.4	131360.0	179110.4
-5550004339120775025	False	High	IsMasterProtein	Q7YTZ4	GH22187p OS=Drosophila melanogaster OX=7227 GN=Dmel\CG10737 PE=1 SV=1	0.000	157.099	32	26	64	1	903	98.1	8.72	251.67	26	regulation of biological process;response to stimulus	membrane	metal ion binding;protein binding	Pf00130, Pf00168	37202	FBgn0034420	2R		CG10737			0	0	0.932	0.968	1.115	1.004	0.986	0.972	0.958	1.189	1.035	1.196	1.124	1.158	1.141	0.972	1.142	193.1	180.0	187.0	215.2	193.9
8912631293463648587	False	High	IsMasterProtein	Q9VVC3	Cuticular protein 73D, isoform B OS=Drosophila melanogaster OX=7227 GN=Cpr73D PE=4 SV=4	0.000	157.095	46	29	113	29	597	62.3	8.15	349.34	29			structural molecule activity	Pf00379	39897	FBgn0036680	3L		Cpr73D			0	0	1.088	0.914	1.057	0.877	1.003	1.067	0.947	0.826	0.925	0.861	0.760	0.795	0.839	0.864	0.780	29605.5	32215.4	27066.2	31297.6	25962.7
-974876843011471477	False	High	IsMasterProtein	M9PCQ1	NADPH--cytochrome P450 reductase OS=Drosophila melanogaster OX=7227 GN=Cpr PE=1 SV=1	0.000	156.954	36	26	109	26	679	76.3	5.90	368.37	26	metabolic process	cytoplasm;endoplasmic reticulum;membrane	catalytic activity;nucleotide binding	Pf00175, Pf00258, Pf00667	33883	FBgn0015623	2L		Cpr		Cytochrome P450 - arranged by substrate type	4	0	1.001	1.156	1.088	1.065	1.027	1.066	1.034	0.987	0.939	0.969	0.984	1.013	0.981	0.943	1.039	27660.8	27685.3	31962.7	30084.7	29465.1
-1361085664861736859	False	High	IsMasterProtein	O77460	Inorganic pyrophosphatase OS=Drosophila melanogaster OX=7227 GN=Nurf-38 PE=1 SV=3	0.000	156.920	68	17	139	2	338	37.9	7.01	513.86	17	cell organization and biogenesis;metabolic process;regulation of biological process;response to stimulus	cytoplasm;nucleus	catalytic activity;metal ion binding	Pf00719	37922	FBgn0016687	2R		Nurf-38	Oxidative phosphorylation	Translation; Cytosolic tRNA aminoacylation; Pyrophosphate hydrolysis; tRNA Aminoacylation; Mitochondrial tRNA aminoacylation; Metabolism	8	23	1.040	0.997	1.051	0.938	1.029	0.980	1.014	0.845	0.915	0.949	0.751	0.900	0.879	0.859	0.840	50790.5	52821.2	50652.7	53399.5	47622.7
5195902359855106585	False	High	IsMasterProtein	P25007	Peptidyl-prolyl cis-trans isomerase OS=Drosophila melanogaster OX=7227 GN=Cyp1 PE=1 SV=2	0.000	156.813	44	13	332	12	227	24.7	9.22	1024.11	13	cell death;metabolic process	cytoplasm;cytosol;nucleus	catalytic activity	Pf00160	32595	FBgn0004432	X		Cyp1			0	1	0.900	0.914	0.906	0.897	0.946	0.897	0.926	0.846	0.910	0.870	1.555	0.822	0.867	0.879	0.841	97632.4	87891.7	89258.3	88489.4	87542.8
6901068668385722266	False	High	IsMasterProtein	A0A126GV04	Syntaxin 1A, isoform C OS=Drosophila melanogaster OX=7227 GN=Syx1A PE=3 SV=1	0.000	156.808	52	18	128	18	291	33.6	5.43	432.55	18	cell communication;cell organization and biogenesis;regulation of biological process;transport	membrane;vacuole	protein binding	Pf00804, Pf05739	42854	FBgn0013343	3R		Syx1A	SNARE interactions in vesicular transport	LGI-ADAM interactions; Developmental Biology; Other interleukin signaling	7	0	0.995	0.934	0.936	0.886	1.038	1.052	0.955	1.212	1.035	1.073	1.385	1.075	1.156	1.213	1.030	38315.6	38107.5	35767.7	35850.5	33940.0
-845497950090315874	False	High	IsMasterProtein	Q8MT58	Carnosine dipeptidase 2, isoform A OS=Drosophila melanogaster OX=7227 GN=Cndp2 PE=1 SV=1	0.000	156.464	51	24	108	24	478	53.1	5.66	398.90	24	metabolic process	extracellular	catalytic activity	Pf01546, Pf07687	35507	FBgn0259979	2R		CG17337		Glutathione synthesis and recycling	5	0	1.026	1.061	1.015	1.052	1.030	1.014	1.031	0.807	0.835	0.815	0.667	0.839	0.827	0.811	0.824	36371.0	37303.8	38604.3	36918.2	38275.7
5425029422622142230	False	High	IsMasterProtein	Q7K5K3	Pyruvate dehydrogenase E1 component subunit beta OS=Drosophila melanogaster OX=7227 GN=Pdhb PE=1 SV=1	0.000	156.104	59	17	171	14	365	39.3	7.80	676.49	17	metabolic process	mitochondrion;organelle lumen	catalytic activity	Pf02779, Pf02780	43437	FBgn0039635	3R	Glycolysis and Gluconeogenesis; TCA Cycle	CG11876	Pyruvate metabolism; Glycolysis / Gluconeogenesis; Metabolic pathways; Carbon metabolism; Citrate cycle (TCA cycle)	Regulation of pyruvate dehydrogenase (PDH) complex; Glyoxylate metabolism and glycine degradation; Signaling by Retinoic Acid	17	4	1.039	1.027	1.078	0.981	1.021	1.043	1.044	0.987	1.028	1.024	0.910	0.997	0.984	0.994	0.964	43163.1	44860.7	44333.9	46519.8	42359.6
6804867677627927298	False	High	IsMasterProtein	Q7JYW9	Phosphotransferase OS=Drosophila melanogaster OX=7227 GN=Hex-C PE=1 SV=1	0.000	156.028	52	23	165	23	454	50.7	6.55	558.41	23	cell communication;cellular homeostasis;metabolic process;regulation of biological process	cytosol	catalytic activity;enzyme regulator activity;nucleotide binding	Pf00349, Pf03727	44008	FBgn0001187	2R	Glycolysis and Gluconeogenesis	Hex-C	Glycolysis / Gluconeogenesis; Amino sugar and nucleotide sugar metabolism; Fructose and mannose metabolism; Metabolic pathways; Carbon metabolism; Galactose metabolism; Starch and sucrose metabolism	Regulation of Glucokinase by Glucokinase Regulatory Protein; Neutrophil degranulation	16	0	0.966	0.968	0.964	0.963	1.005	0.978	0.980	0.900	0.889	1.054	0.846	1.051	0.973	0.863	0.938	47354.8	45747.5	45846.0	45656.1	45591.2
-8383374824517717415	False	High	IsMasterProtein	M9NCS7	Uncharacterized protein, isoform G OS=Drosophila melanogaster OX=7227 GN=Dmel\CG8086 PE=4 SV=1	0.000	155.855	32	34	67	2	1569	171.2	8.57	241.77	34					34131	FBgn0032010	2L		CG8086			0	34	1.072	1.002	1.082	1.010	1.038	1.032	1.042	1.132	1.125	1.112	0.963	1.080	1.109	1.075	1.079	12912.0	13836.9	12940.3	13965.6	13040.3
-901015581061436651	False	High	IsMasterProtein	Q9VA36	CIN85 and CD2AP related, isoform C OS=Drosophila melanogaster OX=7227 GN=cindr PE=1 SV=2	0.000	155.546	33	28	69	28	882	92.4	9.00	251.75	28	cell communication;cell organization and biogenesis;cellular component movement;regulation of biological process		protein binding	Pf00018, Pf07653, Pf14604	43654	FBgn0027598	3R		cindr		Reelin signalling pathway; EGFR downregulation; Negative regulation of MET activity; Cargo recognition for clathrin-mediated endocytosis; Signaling by MET	13	0	1.096	1.003	1.097	0.967	1.062	1.044	1.003	1.059	1.105	1.086	0.827	1.031	1.050	1.091	0.946	13408.6	14699.7	13450.8	14707.1	12965.2
3441928760509984418	False	High	IsMasterProtein	Q02748	Eukaryotic initiation factor 4A OS=Drosophila melanogaster OX=7227 GN=eIF4A PE=1 SV=3	0.000	155.220	46	24	160	22	403	45.8	5.66	516.83	24	cell division;metabolic process;regulation of biological process;response to stimulus	cytoplasm;cytosol;nucleus	catalytic activity;nucleotide binding;protein binding;RNA binding	Pf00270, Pf00271	33835	FBgn0001942	2L	Translation Factors	eIF-4a	RNA transport	Deadenylation of mRNA; ISG15 antiviral mechanism; Ribosomal scanning and start codon recognition; Translation initiation complex formation; L13a-mediated translational silencing of Ceruloplasmin expression; GTP hydrolysis and joining of the 60S ribosomal subunit	19	2	0.969	1.058	0.951	1.154	0.997	0.933	1.012	0.937	0.922	0.948	0.932	0.920	0.947	0.929	1.014	53412.4	51738.6	56534.0	50820.4	61640.5
5262263312218082031	False	High	IsMasterProtein	Q7KTI6	Uncharacterized protein, isoform J OS=Drosophila melanogaster OX=7227 GN=Dmel\CG8086 PE=4 SV=3	0.000	155.217	34	33	66	1	1453	157.9	8.07	240.55	33					34131	FBgn0032010	2L		CG8086			0	0
947373157073420847	False	High	IsMasterProtein	P29310-3	Isoform C of 14-3-3 protein zeta OS=Drosophila melanogaster OX=7227 GN=14-3-3zeta	0.000	155.021	58	18	436	4	248	28.3	5.11	1342.21	18	metabolic process;regulation of biological process;response to stimulus	cytoplasm;membrane;nucleus	enzyme regulator activity;protein binding	Pf00244	36059	FBgn0004907	2R		14-3-3zeta			0	19	0.936	0.944	1.014	0.978	1.002	1.049	1.059	1.102	1.057	1.069	1.206	1.089	1.066	1.094	0.988	77826.7	72867.6	73446.7	78948.2	76150.5
-8730361291681936818	False	High	IsMasterProtein	Q9VQB4	LD06553p OS=Drosophila melanogaster OX=7227 GN=Dmel\CG3609 PE=1 SV=1	0.000	154.787	54	20	160	20	335	37.3	7.52	539.08	20	metabolic process		catalytic activity	Pf01408, Pf02894	33421	FBgn0031418	2L		CG3609	Metabolism of xenobiotics by cytochrome P450; Pentose and glucuronate interconversions		2	0	0.938	1.003	0.983	0.987	0.963	0.904	0.979	0.896	0.914	0.894	0.817	0.917	0.893	0.864	0.939	49829.6	46759.7	50000.3	48967.5	49198.8
-8397698321348713546	False	High	IsMasterProtein	Q9VHX4	LD24679p OS=Drosophila melanogaster OX=7227 GN=Dmel\CG2767 PE=1 SV=1	0.000	154.585	60	20	170	20	329	36.8	5.99	597.38	20	metabolic process		catalytic activity	Pf00248	40946	FBgn0037537	3R		CG2767	Glycolysis / Gluconeogenesis; Glycerolipid metabolism; Metabolic pathways; Pentose and glucuronate interconversions		4	0	1.055	0.919	1.103	0.935	1.036	1.010	1.019	0.946	0.977	0.995	0.895	0.962	0.953	0.950	0.865	47997.4	50644.2	44118.8	52936.0	44897.5
1747430232074874352	False	High	IsMasterProtein	Q9VD58	GH26270p OS=Drosophila melanogaster OX=7227 GN=Idh3b PE=1 SV=1	0.000	154.309	40	16	154	16	370	40.4	8.54	549.45	16	cell death;metabolic process;regulation of biological process;response to stimulus	organelle lumen	catalytic activity	Pf00180	42586	FBgn0038922	3R	TCA Cycle	CG6439	2-Oxocarboxylic acid metabolism; Metabolic pathways; Carbon metabolism; Citrate cycle (TCA cycle); Biosynthesis of amino acids	Citric acid cycle (TCA cycle)	10	0	1.073	0.988	1.089	1.036	1.040	1.089	1.119	1.176	1.214	1.194	0.980	1.147	1.144	1.145	1.134	33084.8	35490.2	32686.3	36027.9	34275.5
-2617578794548387633	False	High	IsMasterProtein	M9NE68	Heat shock protein 23, isoform B OS=Drosophila melanogaster OX=7227 GN=Hsp23 PE=3 SV=1	0.000	154.066	74	13	110	13	186	20.6	5.85	464.54	13	metabolic process;response to stimulus		protein binding	Pf00011	39077	FBgn0001224	3L		Hsp23		AUF1 (hnRNP D0) binds and destabilizes mRNA; HSF1-dependent transactivation	7	0	1.074	0.932	1.076	0.921	1.047	1.046	1.022	1.139	1.217	1.132	1.206	1.109	1.112	1.198	0.951	24359.8	26161.3	22702.3	26215.8	22447.0
113587126176733245	False	High	IsMasterProtein	Q8IPM8-3	Isoform C of Complexin OS=Drosophila melanogaster OX=7227 GN=cpx	0.000	153.984	72	15	113	1	139	16.2	4.97	427.80	15	cell communication;cell organization and biogenesis;regulation of biological process;transport	cytosol;membrane	protein binding;transporter activity	Pf05835	64877	FBgn0041605	3R		cpx			0	0	1.063	0.860	1.163	0.863	1.135	0.963	1.063	0.964	0.832	0.859	0.267	0.994	0.850	0.955	0.661	184.0	195.6	158.1	213.8	158.8
1203940518382430363	False	High	IsMasterProtein	Q9VZW7	Carnitine palmitoyltransferase 2 OS=Drosophila melanogaster OX=7227 GN=CPT2 PE=1 SV=1	0.000	153.846	40	27	101	27	667	75.1	8.35	328.65	27	metabolic process;response to stimulus		catalytic activity	Pf00755	38355	FBgn0035383	3L	Fatty Acid Beta Oxidation 1; Mitochondrial LC-Fatty Acid Beta-Oxidation; Beta Oxidation Meta MAPP	CG2107; CPT2	Fatty acid degradation; Fatty acid metabolism	Import of palmitoyl-CoA into the mitochondrial matrix	9	0	0.953	0.990	1.029	0.965	1.014	1.000	0.982	0.932	0.859	0.960	0.877	0.996	0.949	0.902	0.911	25125.2	23941.6	24873.1	25843.5	24238.3
-3978612599116582165	False	High	IsMasterProtein	Q0KI25	Uncharacterized protein, isoform B OS=Drosophila melanogaster OX=7227 GN=Dmel\CG4467 PE=1 SV=1	0.000	153.803	26	30	111	30	1125	126.5	8.21	358.89	30	metabolic process	cytoplasm;membrane	catalytic activity;metal ion binding	Pf01433, Pf11838	42747	FBgn0039064	3R		CG4467		Translocation of GLUT4 to the plasma membrane; Antigen Presentation: Folding, assembly and peptide loading of class I MHC; Antigen processing: Ubiquitination & Proteasome degradation	8	0	1.146	0.830	0.977	0.906	1.085	1.033	0.968	1.104	1.047	1.074	0.901	1.117	1.121	1.130	0.908	22857.2	26198.0	18970.5	22339.0	20710.1
-6051367014995364482	False	High	IsMasterProtein	X2JCY0	Inositol hexakisphosphate and diphosphoinositol-pentakisphosphate kinase OS=Drosophila melanogaster OX=7227 GN=l(1)G0196 PE=1 SV=1	0.000	153.307	23	38	67	8	1700	189.1	6.48	222.24	38	metabolic process	cytosol	catalytic activity;nucleotide binding	Pf00328	33137	FBgn0027279	X		l(1)G0196			0	32	1.068	0.972	1.036	0.980	1.063	1.071	1.015	1.126	1.058	1.151	1.021	1.179	1.120	1.139	1.029	14401.0	15379.0	13998.6	14912.4	14105.9
-2237860933983735135	False	High	IsMasterProtein	Q9VFT4	AT27578p OS=Drosophila melanogaster OX=7227 GN=rin PE=1 SV=1	0.000	153.098	31	22	111	22	690	74.9	7.37	334.90	22	metabolic process;regulation of biological process;response to stimulus;transport	cytoplasm;cytosol;spliceosomal complex	protein binding;RNA binding	Pf00076, Pf02136, Pf13893, Pf14259	47998	FBgn0015778	3R		rin			0	0	0.884	1.377	0.960	1.352	0.965	0.967	0.977	0.934	0.993	0.935	0.965	0.922	0.895	0.942	1.209	24386.3	21559.1	33581.3	23412.4	32958.8
-2942917389520993921	False	High	IsMasterProtein	Q9VX36	NADH dehydrogenase (Ubiquinone) 24 kDa subunit, isoform A OS=Drosophila melanogaster OX=7227 GN=ND-24 PE=1 SV=1	0.000	152.795	56	17	122	17	242	26.8	6.90	399.13	17	metabolic process	mitochondrion	catalytic activity;metal ion binding;protein binding	Pf01257	32740	FBgn0030853	X	Electron Transport Chain	CG5703; ND-24	Metabolic pathways; Oxidative phosphorylation	Complex I biogenesis	8	0	1.049	0.976	0.938	0.947	1.012	1.005	1.029	0.968	0.999	0.989	0.922	0.945	0.943	0.967	0.925	28151.9	29539.3	27469.5	26394.8	26662.2
341963617683548461	False	High	IsMasterProtein	P07486	Glyceraldehyde-3-phosphate dehydrogenase 1 OS=Drosophila melanogaster OX=7227 GN=Gapdh1 PE=2 SV=2	0.000	152.568	47	17	592	3	332	35.3	8.18	1961.19	17	metabolic process	cytoplasm	catalytic activity;nucleotide binding	Pf00044, Pf02800	35728	FBgn0001091	2R		Gapdh1	Metabolic pathways; Glycolysis / Gluconeogenesis; Biosynthesis of amino acids; Carbon metabolism	Gluconeogenesis; Glycolysis	9	21	1.008	1.026	0.999	1.029	0.987	0.988	1.044	0.966	0.976	0.973	0.970	0.960	0.951	0.961	0.995	174874.2	176353.4	179457.5	174617.0	180010.9
6378297504826803863	False	High	IsMasterProtein	Q9VF87	Cytoplasmic FMR1-interacting protein OS=Drosophila melanogaster OX=7227 GN=Sra-1 PE=1 SV=1	0.000	152.384	27	39	78	39	1291	149.2	7.12	222.61	39	cell differentiation;cell organization and biogenesis;cellular component movement;development;regulation of biological process;transport	cytoplasm	protein binding	Pf05994, Pf07159	41861	FBgn0038320	3R		Sra-1	RNA transport	RHO GTPases Activate WASPs and WAVEs; VEGFA-VEGFR2 Pathway; Neutrophil degranulation; Regulation of actin dynamics for phagocytic cup formation	13	0	1.034	0.947	0.982	0.960	1.030	1.050	0.994	1.070	1.010	1.106	1.018	1.111	1.061	1.087	0.972	12183.9	12595.2	11538.2	11964.7	11690.9
4107629174382259915	False	High	IsMasterProtein	Q9VDZ7	Mitochondrial import inner membrane translocase subunit TIM44 OS=Drosophila melanogaster OX=7227 GN=CG117799 PE=1 SV=1	0.000	152.203	50	27	98	27	459	52.8	8.38	344.66	27	response to stimulus;transport	membrane;mitochondrion	catalytic activity;protein binding;transporter activity	Pf04280	42298	FBgn0038683	3R		CG11779			0	0	1.058	0.974	1.058	0.964	1.007	1.049	1.029	1.023	1.007	1.023	0.900	1.027	1.002	1.032	0.908	27456.7	29054.9	26740.5	29046.4	26477.1
7576395703680748325	False	High	IsMasterProtein	Q0KHZ6	Electron transfer flavoprotein subunit beta OS=Drosophila melanogaster OX=7227 GN=ETFB PE=1 SV=1	0.000	151.824	68	17	219	17	253	27.2	8.05	738.03	17	metabolic process;regulation of biological process	cytosol;mitochondrion		Pf01012	43515	FBgn0039697	3R		CG7834		Respiratory electron transport	4	0	0.958	0.892	0.991	0.884	0.955	0.912	0.924	0.864	0.915	0.913	0.915	0.877	0.901	0.869	0.842	76299.2	73064.6	68059.9	75588.8	67426.3
-2763287739987510255	False	High	IsMasterProtein	Q9VVU1	FI09602p OS=Drosophila melanogaster OX=7227 GN=GH07925p PE=1 SV=1	0.000	151.822	39	19	189	19	414	45.3	6.71	603.12	19	metabolic process	cytosol;mitochondrion	catalytic activity;nucleotide binding	Pf00441, Pf02770, Pf02771, Pf08028	40059	FBgn0036824	3L		CG3902	Metabolic pathways; Fatty acid metabolism; Valine, leucine and isoleucine degradation; Fatty acid degradation	Branched-chain amino acid catabolism	7	0	0.889	0.943	0.976	0.846	0.932	0.899	0.919	0.724	0.808	0.844	0.661	0.855	0.842	0.723	0.807	80639.5	71681.5	76067.4	78698.7	68239.4
-2659807771378895192	False	High	IsMasterProtein	Q7KVB1	ATP binding cassette subfamily B member 7, isoform B OS=Drosophila melanogaster OX=7227 GN=ABCB7 PE=1 SV=1	0.000	151.697	32	25	82	25	709	76.7	9.26	264.90	25	cell organization and biogenesis;cellular homeostasis;metabolic process;transport	membrane	catalytic activity;nucleotide binding;transporter activity	Pf00005, Pf00664, Pf02463	38193	FBgn0035244	3L		ABCB7		Mitochondrial ABC transporters	3	0	1.004	0.997	1.034	1.015	1.021	1.053	1.001	1.072	0.976	1.067	0.980	1.062	1.057	1.052	0.996	19207.7	19290.8	19155.4	19854.1	19497.9
1056790917877874461	False	High	IsMasterProtein	Q9VW54	26S proteasome non-ATPase regulatory subunit 2 OS=Drosophila melanogaster OX=7227 GN=Rpn1 PE=1 SV=2	0.000	151.453	27	27	134	27	919	102.2	5.85	399.52	27	metabolic process;regulation of biological process;response to stimulus	cytosol;nucleus;proteasome	catalytic activity;enzyme regulator activity;metal ion binding	Pf01851	40174	FBgn0028695	3L	Proteasome Degradation	Rpn1	Proteasome	AUF1 (hnRNP D0) binds and destabilizes mRNA; Degradation of PER; Ub-specific processing proteases; Degradation of CLK; Degradation of AXIN; Degradation of DVL; SCF-beta-TrCP mediated degradation of Emi1; UCH proteinases; CDK-mediated phosphorylation and removal of Cdc6; FCERI mediated NF-kB activation; Regulation of RUNX3 expression and activity; Downstream TCR signaling; Nuclear CI is degraded; …	120	0	0.901	1.130	1.008	1.197	1.004	1.014	1.042	1.061	0.991	1.033	0.977	1.080	1.038	1.036	1.126	30412.2	27408.4	34367.6	30656.6	36397.2
-4565385607214484590	False	High	IsMasterProtein	Q9VCV4	Citrate hydro-lyase OS=Drosophila melanogaster OX=7227 GN=Irp-1A PE=1 SV=1	0.000	151.452	30	26	106	15	902	98.7	5.78	343.07	26	cellular homeostasis;metabolic process;response to stimulus	cytoplasm	catalytic activity;metal ion binding;RNA binding	Pf00330, Pf00694	42689	FBgn0024958	3R		Irp-1A	Biosynthesis of amino acids; Citrate cycle (TCA cycle); 2-Oxocarboxylic acid metabolism; Metabolic pathways; Carbon metabolism; Glyoxylate and dicarboxylate metabolism	Iron uptake and transport	8	0	1.009	1.030	1.072	1.020	1.052	1.061	1.034	1.043	0.982	1.082	0.981	1.081	1.061	1.011	1.011	11105.0	11206.6	11437.1	11903.1	11330.0
1408850394922317669	False	High	IsMasterProtein	Q9VQE0	Dynamin-1-like protein OS=Drosophila melanogaster OX=7227 GN=Drp1 PE=1 SV=1	0.000	151.399	42	32	120	32	735	82.5	6.98	361.40	32	cell organization and biogenesis;regulation of biological process	membrane	catalytic activity;nucleotide binding;protein binding	Pf00350, Pf01031, Pf02212	33445	FBgn0026479	2L		Drp1	Apoptosis - fly	Apoptotic execution phase	4	0	1.090	0.997	1.009	1.014	1.053	1.062	1.026	1.130	1.082	1.113	0.912	1.135	1.118	1.125	1.055	24839.4	27071.1	24761.5	25066.5	25198.7
-890113531812787896	False	High	IsMasterProtein	A0A0B4KH61	Neurexin 1, isoform G OS=Drosophila melanogaster OX=7227 GN=Nrx-1 PE=4 SV=1	0.000	151.011	21	32	72	32	1525	167.3	6.96	261.97	32	cell communication;cell organization and biogenesis;regulation of biological process;response to stimulus;transport	membrane	protein binding	Pf00008, Pf00054, Pf02210	42646	FBgn0038975	3R		Nrx-1		Neurexins and neuroligins	3	0	1.048	0.905	1.015	0.944	1.066	1.058	1.004	1.132	1.057	1.095	1.076	1.147	1.109	1.160	0.940	14320.2	15012.9	12964.3	14541.1	13521.4
-8867193801934041423	False	High	IsMasterProtein	P45437	Coatomer subunit beta OS=Drosophila melanogaster OX=7227 GN=betaCOP PE=2 SV=2	0.000	151.007	28	23	72	23	964	107.3	6.32	259.00	23	cell organization and biogenesis;defense response;regulation of biological process;response to stimulus;transport	cytoplasm;Golgi;membrane	structural molecule activity	Pf01602, Pf07718, Pf14806	32820	FBgn0008635	X		betaCop		COPI-dependent Golgi-to-ER retrograde traffic; Neutrophil degranulation; COPI-mediated anterograde transport	14	0	1.025	1.037	1.051	1.065	1.044	0.951	1.037	1.088	1.005	1.072	0.957	1.107	1.071	1.048	1.101	10610.0	10871.5	11000.5	11156.1	11304.5
-4310145873493185035	False	High	IsMasterProtein	Q9W457	Serine hydroxymethyltransferase OS=Drosophila melanogaster OX=7227 GN=Shmt PE=1 SV=1	0.000	150.905	51	33	195	33	537	58.8	9.04	639.03	33	metabolic process;regulation of biological process;response to stimulus	mitochondrion	catalytic activity	Pf00155, Pf00464	31524	FBgn0029823	X	One Carbon Metabolism	CG3011		Metabolism of folate and pterines; Carnitine synthesis	8	0	0.933	0.956	0.990	0.949	0.954	0.966	0.951	0.835	0.883	1.026	0.910	1.057	0.945	0.820	0.934	79020.0	73765.1	75504.8	78235.1	75007.2
7169944006142401660	False	High	IsMasterProtein	Q9VKW5	Post-proline cleaving enzyme OS=Drosophila melanogaster OX=7227 GN=Dmel\CG5355 PE=1 SV=2	0.000	150.690	39	33	135	33	756	86.3	6.19	431.45	33	metabolic process		catalytic activity	Pf00326, Pf02897	34421	FBgn0032242	2L		CG5355			0	0	1.080	1.058	1.094	1.059	1.045	1.032	1.016	0.996	0.985	1.021	0.852	1.029	1.001	1.013	0.967	40487.7	43737.8	42836.2	44284.2	42870.7
-2337895763987963440	False	High	IsMasterProtein	Q9VAJ9	SD09259p OS=Drosophila melanogaster OX=7227 GN=Dmel\CG1907 PE=1 SV=1	0.000	150.671	62	21	126	21	317	34.6	9.79	417.33	21	transport	membrane;mitochondrion	transporter activity	Pf00153	43483	FBgn0039674	3R		CG1907		Gluconeogenesis	4	0	0.978	0.953	1.028	0.957	1.023	1.023	1.012	0.906	0.833	0.921	0.911	0.949	0.935	0.897	0.866	40058.8	39191.6	38176.7	41174.5	38331.5
-3188542091660157908	False	High	IsMasterProtein	Q23997	Imaginal disk growth factor 6 OS=Drosophila melanogaster OX=7227 GN=Idgf6 PE=1 SV=2	0.000	150.598	43	21	146	19	452	50.3	7.90	564.14	21	development;metabolic process;response to stimulus	extracellular	catalytic activity;protein binding	Pf00704	36868	FBgn0013763	2R		CG5210; Idgf6			0	0	1.044	1.008	1.007	1.067	1.051	0.982	1.032	1.201	1.287	1.018	1.019	1.119	1.249	1.245	1.096	32185.7	33588.9	32442.8	32413.3	34330.3
1101692253278599737	False	High	IsMasterProtein	Q9VDI1	LD46328p OS=Drosophila melanogaster OX=7227 GN=Synd PE=1 SV=2	0.000	150.474	56	25	99	2	494	55.9	5.63	355.56	25	cell organization and biogenesis;regulation of biological process;transport	endosome;membrane	protein binding	Pf00018, Pf00611, Pf07653, Pf14604	42467	FBgn0053094	3R		Synd		Clathrin-mediated endocytosis	3	26	1.211	0.992	1.139	1.012	1.121	1.087	1.037	1.040	1.097	1.070	0.669	1.042	1.054	1.075	0.952	23889.0	28918.4	23691.0	27204.6	24164.7
594864686581967364	False	High	IsMasterProtein	A4V303	T-complex protein 1 subunit gamma OS=Drosophila melanogaster OX=7227 GN=CCT3 PE=1 SV=1	0.000	150.396	47	28	98	28	544	59.4	6.80	335.19	28	metabolic process	cytoplasm	catalytic activity;nucleotide binding;protein binding	Pf00118	42029	FBgn0015019	3R		Cctgamma		Association of TriC/CCT with target proteins during biosynthesis; Cooperation of PDCL (PhLP1) and TRiC/CCT in G-protein beta folding	5	0	1.054	1.372	0.993	1.419	1.027	0.992	1.016	0.994	1.022	0.985	0.891	1.005	0.984	0.988	1.231	26010.8	27427.8	35692.0	25823.7	36913.7
-6907205422586652354	False	High	IsMasterProtein	Q7KN94	Electron transfer flavoprotein subunit alpha OS=Drosophila melanogaster OX=7227 GN=wal PE=1 SV=1	0.000	150.368	60	17	196	17	330	34.2	8.32	689.54	17	metabolic process	mitochondrion;organelle lumen	catalytic activity;nucleotide binding	Pf00766, Pf01012	36252	FBgn0010516	2R		wal		Respiratory electron transport	4	0	0.945	0.887	0.998	0.889	0.946	0.923	0.949	0.773	0.795	0.819	0.738	0.796	0.804	0.769	0.740	69746.6	65923.1	61837.4	69578.1	62013.3
4383253351364905484	False	High	IsMasterProtein	Q9VM18	Trehalose 6-phosphate phosphatase OS=Drosophila melanogaster OX=7227 GN=21430192 PE=1 SV=1	0.000	150.161	65	21	200	21	276	31.2	7.12	660.68	21	metabolic process;response to stimulus	cytoplasm;extracellular	catalytic activity	Pf02358	34017	FBgn0031908	2L		CG5177	Starch and sucrose metabolism; Metabolic pathways		2	0	0.842	0.776	0.883	0.845	0.932	0.908	0.890	0.966	1.026	0.922	1.062	0.934	1.004	1.048	1.006	83568.4	70361.3	64810.4	73763.6	70595.7
-9169267835836003651	False	High	IsMasterProtein	Q9VXF1	Serine/threonine-protein phosphatase 2B catalytic subunit 3 OS=Drosophila melanogaster OX=7227 GN=CanA-14F PE=1 SV=4	0.000	150.144	40	25	144	13	584	64.2	6.07	457.10	25	metabolic process		catalytic activity;metal ion binding;protein binding	Pf00149	8674098	FBgn0030758	X		CanA-14F	Wnt signaling pathway	Ca2+ pathway; CLEC7A (Dectin-1) induces NFAT activation; FCERI mediated Ca+2 mobilization	12	17	1.097	0.968	1.058	1.007	1.085	1.062	1.050	1.122	1.152	1.144	1.043	1.179	1.126	1.187	0.972	34235.4	37554.8	33146.3	36223.6	34475.9
3803997590002035687	False	High	IsMasterProtein	A8DYJ3	Calpain-A, isoform C OS=Drosophila melanogaster OX=7227 GN=CalpA PE=1 SV=1	0.000	149.831	33	23	66	21	828	93.9	4.96	245.59	23	defense response;metabolic process;regulation of biological process;response to stimulus;transport	cytoplasm;cytoskeleton	catalytic activity;metal ion binding	Pf00648, Pf01067, Pf13833	37232	FBgn0012051	2R		CalpA		Neutrophil degranulation	3	2	1.043	0.959	1.051	0.987	1.046	1.081	1.046	1.134	1.042	1.119	0.912	1.157	1.137	1.118	1.041	11654.2	12154.9	11180.1	12252.4	11503.2
1517659605706228739	False	High	IsMasterProtein	P41042	40S ribosomal protein S4 OS=Drosophila melanogaster OX=7227 GN=RpS4 PE=1 SV=2	0.000	149.590	66	20	150	20	261	29.1	10.18	523.61	20	metabolic process	ribosome	RNA binding;structural molecule activity	Pf00900, Pf01479, Pf08071	39484	FBgn0011284	3L		RpS4	Ribosome	SRP-dependent cotranslational protein targeting to membrane; Formation of a pool of free 40S subunits; Ribosomal scanning and start codon recognition; Translation initiation complex formation; L13a-mediated translational silencing of Ceruloplasmin expression; GTP hydrolysis and joining of the 60S ribosomal subunit; Formation of the ternary complex, and subsequently, the 43S complex; Major pathway…	20	0	0.906	1.053	1.014	1.032	0.914	0.882	0.945	0.858	0.853	0.848	0.813	0.858	0.854	0.862	0.959	50128.2	45434.4	52770.3	50840.5	51749.4
4775817510566318763	False	High	IsMasterProtein	M9PDM4	Phosphatidylinositol 4-kinase III alpha, isoform D OS=Drosophila melanogaster OX=7227 GN=Pi4KIIIalpha PE=1 SV=1	0.000	149.564	20	41	72	41	2154	241.9	7.87	233.05	41	cell organization and biogenesis;metabolic process;regulation of biological process;response to stimulus	cytoplasm;membrane	catalytic activity	Pf00454, Pf00613	31247	FBgn0267350	X		PI4KIIIalpha	Metabolic pathways; Phosphatidylinositol signaling system; Inositol phosphate metabolism	Synthesis of PIPs at the ER membrane; Synthesis of PIPs at the Golgi membrane	9	0	1.096	0.933	1.005	0.968	1.080	1.083	1.039	1.092	1.031	1.109	0.911	1.120	1.095	1.128	0.968	12139.9	13303.8	11331.2	12195.1	11755.2
-3620238945785178819	False	High	IsMasterProtein	A4V0B5	Nervana 2, isoform F OS=Drosophila melanogaster OX=7227 GN=nrv2 PE=1 SV=1	0.000	149.363	57	17	174	3	323	37.3	7.34	552.60	17	cell organization and biogenesis;transport	membrane	catalytic activity;transporter activity	Pf00287	33953	FBgn0015777	2L		nrv2		Basigin interactions; SMAD2/SMAD3:SMAD4 heterotrimer regulates transcription	11	19	1.037	0.902	1.029	0.952	1.079	1.089	1.019	1.049	1.009	1.043	0.869	1.021	1.053	1.078	0.941	56219.7	58306.4	50692.4	57872.0	53547.3
3679916747387955064	False	High	IsMasterProtein	Q0KI67	Myosin heavy chain-like, isoform G OS=Drosophila melanogaster OX=7227 GN=Mhcl PE=3 SV=1	0.000	148.782	18	42	67	42	2160	241.5	6.64	207.76	42	regulation of biological process		catalytic activity;motor activity;nucleotide binding;protein binding;structural molecule activity	Pf00038, Pf00063, Pf00595, Pf01576, Pf04012, Pf05557, Pf05701, Pf07888, Pf09731, Pf11559, Pf12128, Pf14992	41955	FBgn0026059	3R		Mhcl			0	0	1.025	1.053	1.051	1.066	1.050	1.120	1.048	1.111	1.087	1.121	1.001	1.127	1.107	1.131	1.067	10639.0	10909.7	11198.6	11183.2	11342.3
-1906432232061072324	False	High	IsMasterProtein	Q9V3W7	Splicing factor, arginine/serine-rich 1 OS=Drosophila melanogaster OX=7227 GN=SF2 PE=1 SV=1	0.000	148.692	63	20	98	20	255	28.3	9.91	344.21	20	metabolic process;regulation of biological process;response to stimulus	nucleus;spliceosomal complex	DNA binding;protein binding;RNA binding	Pf00076, Pf13893, Pf14259	53443	FBgn0040284	3R	mRNA processing	SF2	Spliceosome	Transport of Mature mRNA derived from an Intron-Containing Transcript; mRNA Splicing - Minor Pathway; mRNA Splicing - Major Pathway; Cleavage of Growing Transcript in the Termination Region ; mRNA 3'-end processing	14	0	1.083	1.036	1.064	1.022	1.002	1.020	1.015	0.982	1.053	1.017	1.006	1.010	0.969	1.034	0.923	16350.5	17701.4	16937.7	17390.7	16703.4
-3887935437735513466	False	High	IsMasterProtein	P25455-1	Isoform A of 1-phosphatidylinositol 4,5-bisphosphate phosphodiesterase classes I and II OS=Drosophila melanogaster OX=7227 GN=Plc21C	0.000	148.631	21	30	87	30	1312	145.6	7.31	286.41	30	cellular homeostasis;metabolic process;regulation of biological process;response to stimulus		catalytic activity;metal ion binding;protein binding;signal transducer activity	Pf00168, Pf00387, Pf00388, Pf08703, Pf09279	33204	FBgn0004611	2L		Plc21C			0	0	1.123	0.967	1.020	0.973	1.086	1.066	0.999	1.045	1.000	1.041	0.960	1.092	1.047	1.068	0.929	20821.0	23387.8	20132.0	21247.0	20248.9
-7956996833734685378	False	High	IsMasterProtein	A0A0B4KHH8	Syncrip, isoform K OS=Drosophila melanogaster OX=7227 GN=Syp PE=1 SV=1	0.000	148.319	27	25	98	2	753	82.3	8.70	312.47	25	metabolic process;regulation of biological process	nucleus;spliceosomal complex	RNA binding	Pf00076, Pf13893, Pf14259	42460	FBgn0038826	3R	mRNA processing	CG17838; Syp		mRNA Splicing - Major Pathway; Formation of the Editosome	8	0	1.058	0.998	1.088	0.991	1.093	1.049	1.004	1.057	1.080	1.064	1.126	1.053	1.077	1.097	0.964	1903.3	2013.5	1899.5	2070.8	1885.9
-773358523060690906	False	High	IsMasterProtein	M9MSK4	Sh3beta, isoform D OS=Drosophila melanogaster OX=7227 GN=Sh3beta PE=3 SV=1	0.000	148.253	66	16	103	4	216	23.6	4.49	360.69	16	cellular homeostasis;regulation of biological process	cytoplasm	catalytic activity	Pf00462, Pf04908	38820	FBgn0035772	3L		Sh3beta			0	16	1.077	0.762	0.992	0.851	1.010	0.909	0.941	0.983	1.079	1.027	0.725	0.977	0.986	1.003	0.897	23815.7	25660.1	18155.3	23634.9	20260.3
2951682425234883826	False	High	IsMasterProtein	A0A0B4KH28	Syndapin, isoform C OS=Drosophila melanogaster OX=7227 GN=Synd PE=1 SV=1	0.000	147.447	57	24	100	1	495	56.0	5.63	359.72	24	cell organization and biogenesis;regulation of biological process;transport	endosome;membrane	protein binding	Pf00018, Pf00611, Pf07653, Pf14604	42467	FBgn0053094	3R		Synd		Clathrin-mediated endocytosis	3	0	1.144	1.030	1.234	1.001	1.197	1.137	1.100	1.264	1.322	1.290	0.595	1.249	1.262	1.286	1.080	372.2	425.9	383.2	459.1	372.5
3110791490835377026	False	High	IsMasterProtein	A0A0B4K7G9	Inorganic diphosphatase OS=Drosophila melanogaster OX=7227 GN=Nurf-38 PE=1 SV=1	0.000	147.037	72	16	136	1	290	32.5	5.86	502.20	16	cell organization and biogenesis;metabolic process;regulation of biological process;response to stimulus	cytoplasm;nucleus	catalytic activity;metal ion binding	Pf00719	37922	FBgn0016687	2R		Nurf-38			0	0	1.256	1.283	1.128	1.364	1.250	1.292	1.356	1.216	0.972	1.289	1.416	1.274	1.313	1.376	1.280	28.5	35.7	36.5	32.1	38.8
2230103665571440562	False	High	IsMasterProtein	A4V4F2	Flotillin 2, isoform F OS=Drosophila melanogaster OX=7227 GN=Flo2 PE=1 SV=1	0.000	146.917	53	23	114	23	425	46.6	5.90	420.78	23	defense response;metabolic process;regulation of biological process;response to stimulus	cytoplasm;cytosol;membrane	structural molecule activity	Pf01145	32425	FBgn0264078	X		Flo-2; Flo2			0	0	1.030	0.971	1.016	0.963	1.048	1.072	1.030	1.106	1.026	1.081	1.286	1.117	1.097	1.103	1.007	21441.7	22086.0	20826.1	21785.6	20656.9
-46677921100359417	False	High	IsMasterProtein	Q9V405	26S proteasome regulatory complex subunit p48A OS=Drosophila melanogaster OX=7227 GN=Rpt3 PE=1 SV=1	0.000	146.650	54	28	85	27	413	47.0	5.38	278.90	28	metabolic process;regulation of biological process;response to stimulus	cytoplasm;cytosol;nucleus;proteasome	catalytic activity;nucleotide binding;protein binding;RNA binding	Pf00004, Pf00006, Pf00910, Pf01057, Pf01078, Pf05496, Pf06068, Pf07726, Pf07728, Pf13191	32047	FBgn0028686	X	Proteasome Degradation	Rpt3	Proteasome	AUF1 (hnRNP D0) binds and destabilizes mRNA; Degradation of PER; Ub-specific processing proteases; Degradation of CLK; Degradation of AXIN; Degradation of DVL; SCF-beta-TrCP mediated degradation of Emi1; UCH proteinases; CDK-mediated phosphorylation and removal of Cdc6; FCERI mediated NF-kB activation; Regulation of RUNX3 expression and activity; Downstream TCR signaling; Nuclear CI is degraded; …	119	2	1.080	1.113	1.042	1.114	1.014	0.960	0.985	0.944	1.029	0.971	0.965	0.952	0.942	0.972	1.009	17064.1	18431.3	18990.5	17788.0	19009.2
6310031679933518481	False	High	IsMasterProtein	Q7KKI0	Chaperonin containing TCP1 subunit 5, isoform A OS=Drosophila melanogaster OX=7227 GN=CCT5 PE=1 SV=1	0.000	146.483	41	25	114	25	542	59.2	6.25	338.26	25	metabolic process	cytoplasm	catalytic activity;nucleotide binding;protein binding	Pf00118	36308	FBgn0010621	2R		Cct5		Association of TriC/CCT with target proteins during biosynthesis; Cooperation of PDCL (PhLP1) and TRiC/CCT in G-protein beta folding	5	0	1.043	1.369	1.063	1.359	1.013	1.013	1.018	0.984	1.019	0.986	0.946	0.994	0.959	0.973	1.162	26088.0	27210.4	35702.8	27726.3	35451.2
-2848113329249231228	False	High	IsMasterProtein	M9PCR7	Liprin-alpha, isoform D OS=Drosophila melanogaster OX=7227 GN=Liprin-alpha PE=1 SV=1	0.000	146.321	26	33	82	33	1205	135.0	6.28	265.71	33	cell communication;cell growth;cell organization and biogenesis;cellular component movement;metabolic process;regulation of biological process;transport	cytoskeleton	catalytic activity;motor activity;protein binding	Pf00536, Pf01576, Pf02463, Pf04111, Pf04156, Pf05557, Pf06008, Pf06160, Pf07647, Pf08317, Pf09726, Pf09731, Pf10174, Pf12128, Pf15619	249072	FBgn0046704	2L		Liprin-alpha		Receptor-type tyrosine-protein phosphatases	3	0	1.070	0.948	1.061	0.955	1.051	1.113	1.046	1.142	1.120	1.143	1.004	1.153	1.113	1.179	1.001	16704.0	17867.9	15840.1	17723.6	15953.2
-7773835590780947976	False	High	IsMasterProtein	M9PJN5	Histone deacetylase 6, isoform G OS=Drosophila melanogaster OX=7227 GN=HDAC6 PE=1 SV=1	0.000	145.954	23	30	93	30	1179	130.8	6.52	320.69	30	cell organization and biogenesis;metabolic process;regulation of biological process;transport	cytoplasm;nucleus	catalytic activity;metal ion binding	Pf00850, Pf02148	32461	FBgn0026428	X		HDAC6		HDACs deacetylate histones; Chromatin modifying enzymes	3	0	0.994	0.984	1.036	1.006	1.041	0.994	0.997	1.010	0.997	1.105	0.933	1.077	1.023	0.966	0.981	17469.3	17361.0	17188.0	18100.5	17573.8
-2812402286125522156	False	High	IsMasterProtein	Q9VHC3	Blistery, isoform A OS=Drosophila melanogaster OX=7227 GN=by PE=2 SV=1	0.000	145.899	40	27	86	27	720	79.4	8.94	289.70	27	cell organization and biogenesis		protein binding	Pf00017, Pf08416	41144	FBgn0000244	3R		by			0	0	1.051	1.039	1.079	1.031	1.011	1.027	1.048	1.076	1.120	1.100	1.111	1.057	1.046	1.067	1.086	13311.6	13991.8	13832.3	14361.4	13722.9
-244794616371748363	False	High	IsMasterProtein	Q7JWF1	Electron transfer flavoprotein-ubiquinone oxidoreductase OS=Drosophila melanogaster OX=7227 GN=Etf-QO PE=1 SV=1	0.000	145.767	37	20	130	20	604	65.9	6.64	453.94	20	metabolic process	membrane;mitochondrion	catalytic activity;nucleotide binding	Pf00890, Pf01494, Pf01946, Pf03486, Pf05187, Pf07992, Pf12831, Pf12838, Pf13450, Pf13454, Pf13738	36031	FBgn0033465	2R		CG12140; Etf-QO		Respiratory electron transport	4	0	0.995	1.002	1.030	0.993	1.024	0.988	0.994	0.906	0.860	0.950	1.148	0.968	0.951	0.860	0.921	30033.1	29874.6	30087.9	30949.1	29831.4
209551275976524942	False	High	IsMasterProtein	A0A0B4KGE4	CD98 heavy chain, isoform G OS=Drosophila melanogaster OX=7227 GN=CD98hc PE=1 SV=1	0.000	145.521	31	18	88	18	629	69.3	5.48	347.78	18												0	0	1.079	0.959	1.037	0.979	1.070	1.077	1.052	1.205	1.137	1.154	1.180	1.219	1.201	1.221	1.097	15275.7	16480.6	14653.6	15833.5	14955.0
-3842618009122283974	False	High	IsMasterProtein	A0A0B4K7H1	Lethal (2) 01289, isoform M OS=Drosophila melanogaster OX=7227 GN=l(2)01289 PE=1 SV=1	0.000	145.499	20	24	99	2	1193	136.5	4.26	349.58	24	cellular homeostasis;regulation of biological process		catalytic activity	Pf13848	46017	FBgn0010482	2R		l(2)01289			0	8	1.028	1.398	1.255	1.260	1.108	1.232	1.394	1.211	1.459	1.292	0.716	1.273	1.176	1.251	1.281	5808.6	5973.5	8117.7	7287.8	7316.3
3026561131546978815	False	High	IsMasterProtein	P21914	Succinate dehydrogenase [ubiquinone] iron-sulfur subunit, mitochondrial OS=Drosophila melanogaster OX=7227 GN=SdhB PE=2 SV=2	0.000	145.296	52	21	203	21	297	33.7	8.66	560.93	21	metabolic process;transport	membrane;mitochondrion	catalytic activity;metal ion binding	Pf13085, Pf13183, Pf13534	35590	FBgn0014028	2R	Electron Transport Chain; TCA Cycle	SdhB	Citrate cycle (TCA cycle); Metabolic pathways; Oxidative phosphorylation; Carbon metabolism	Citric acid cycle (TCA cycle)	10	0	0.954	1.023	1.022	0.999	0.968	1.079	1.092	1.106	1.023	1.040	1.453	1.004	1.026	1.062	1.027	50065.3	47743.2	51229.5	51168.6	50015.6
-4052210731719263661	False	High	IsMasterProtein	Q7JUS9	MIP16332p OS=Drosophila melanogaster OX=7227 GN=Mpcp1 PE=1 SV=1	0.000	145.229	39	19	274	16	374	40.5	8.97	854.76	19	transport	membrane	transporter activity	Pf00153	37297	FBgn0034497	2R		CG9090			0	5	1.088	1.011	0.944	1.048	1.059	1.019	1.077	1.065	1.027	1.027	0.924	1.001	1.025	0.987	1.075	89210.6	97094.2	90148.4	84238.9	93500.2
8005317212194990123	False	High	IsMasterProtein	Q8T5S9	GH12103p OS=Drosophila melanogaster OX=7227 GN=metro PE=1 SV=1	0.000	144.888	43	19	77	19	556	62.6	5.49	262.23	19	cell organization and biogenesis;metabolic process;regulation of biological process		catalytic activity;protein binding	Pf00018, Pf00595, Pf00625, Pf07653, Pf13180	36176	FBgn0050021	2R		metro			0	0	1.124	0.989	1.068	0.964	1.054	1.036	1.026	1.059	1.116	1.059	0.925	1.061	1.035	1.097	0.951	16726.8	18798.7	16545.4	17860.4	16119.5
4687249888749680522	False	High	IsMasterProtein	A1Z877	Nidogen OS=Drosophila melanogaster OX=7227 GN=Ndg PE=1 SV=1	0.000	144.818	21	30	91	30	1350	149.0	4.59	287.19	30		membrane	metal ion binding	Pf00058, Pf06119, Pf07474, Pf07645, Pf12947	36089	FBgn0026403	2R		Ndg			0	0	1.098	1.031	1.082	0.978	1.040	1.039	1.034	0.778	0.785	0.821	0.746	0.759	0.788	0.778	0.756	26265.1	28839.5	27074.6	28408.3	25682.0
-6885345918320315595	False	High	IsMasterProtein	Q9VL18	Probable elongation factor 1-delta OS=Drosophila melanogaster OX=7227 GN=eEF1delta PE=1 SV=1	0.000	144.730	81	25	112	25	256	28.9	4.87	406.66	25	metabolic process		RNA binding	Pf00736	34363	FBgn0032198	2L	Translation Factors	eEF1delta		Eukaryotic Translation Elongation	4	0	0.950	1.081	0.937	1.074	0.947	0.917	0.952	0.856	0.952	0.887	0.822	0.880	0.883	0.859	0.975	45373.5	43101.8	49037.7	42497.8	48730.4
-5287557757819569166	False	High	IsMasterProtein	Q9VXU2	Golgi microtubule-associated protein, isoform A OS=Drosophila melanogaster OX=7227 GN=Gmap PE=1 SV=2	0.000	144.709	29	35	54	35	1398	158.4	4.78	189.47	35	cell organization and biogenesis;transport	membrane	protein binding		32483	FBgn0027287	X		Gmap		Intra-Golgi traffic; Intraflagellar transport	7	0	1.045	0.996	1.072	0.993	1.011	1.049	1.039	0.972	0.999	1.010	0.868	0.989	0.967	1.005	0.919	6659.3	6958.6	6634.6	7138.1	6609.9
-4483734225674488968	False	High	IsMasterProtein	X2JDP6	Glyoxylate reductase 1 homolog OS=Drosophila melanogaster OX=7227 GN=Ndf PE=3 SV=1	0.000	144.684	37	21	81	21	602	65.2	6.10	327.33	21	metabolic process		catalytic activity;nucleotide binding	Pf00855, Pf01488, Pf02826, Pf03446, Pf03807, Pf14833	192507	FBgn0043456	2L		CG4747	Valine, leucine and isoleucine degradation; Metabolic pathways		2	0	0.956	1.046	1.072	1.012	1.029	1.137	1.080	1.085	1.032	1.066	1.178	1.072	1.071	1.097	1.013	15331.3	14662.2	16042.3	16436.7	15519.1
-7713623096882617072	False	High	IsMasterProtein	Q94516	ATP synthase subunit b, mitochondrial OS=Drosophila melanogaster OX=7227 GN=ATPsynB PE=2 SV=2	0.000	144.593	48	20	219	20	243	27.3	8.72	713.26	20	metabolic process;transport	membrane;mitochondrion	catalytic activity;transporter activity	Pf05405	39143	FBgn0019644	3L	Electron Transport Chain	ATPsyn-b; ATPsynB	Oxidative phosphorylation; Metabolic pathways	Cristae formation; Formation of ATP by chemiosmotic coupling	10	0	0.937	0.909	0.965	0.973	0.999	1.028	1.019	0.931	0.969	0.989	1.308	0.896	0.967	0.972	0.976	76814.3	71995.4	69817.9	74103.7	74715.0
-1757142982417888810	False	High	IsMasterProtein	P23226	205 kDa microtubule-associated protein OS=Drosophila melanogaster OX=7227 GN=Map205 PE=1 SV=2	0.000	144.509	27	28	80	28	1185	126.6	4.86	270.64	28	cell organization and biogenesis	cytoplasm;cytoskeleton	protein binding		43765	FBgn0002645	3R		Map205			0	0	1.030	1.221	1.050	1.236	0.991	0.977	0.980	1.022	1.105	1.071	0.917	1.020	0.980	1.039	1.116	20169.2	20770.4	24631.2	21168.6	24928.1
3128106821377361890	False	High	IsMasterProtein	Q07171	Gelsolin OS=Drosophila melanogaster OX=7227 GN=Gel PE=1 SV=2	0.000	144.390	31	25	101	25	798	88.3	5.10	391.68	25	cell organization and biogenesis;regulation of biological process;transport	cytoplasm;cytoskeleton;cytosol;extracellular	metal ion binding;protein binding	Pf00626	46008	FBgn0010225	3R		Gel			0	0	1.024	1.003	1.047	1.035	1.016	1.001	1.018	1.089	1.161	0.998	0.953	1.053	1.118	1.105	1.013	24157.7	24732.8	24222.5	25291.5	24997.7
-3711711331955377661	False	High	IsMasterProtein	A0A0B4LGN1	Inositol 1,4,5,-trisphosphate receptor, isoform C OS=Drosophila melanogaster OX=7227 GN=Itpr PE=3 SV=1	0.000	144.043	16	44	67	5	2828	318.0	5.96	197.14	44	cell death;cell organization and biogenesis;cellular homeostasis;regulation of biological process;response to stimulus;transport	endoplasmic reticulum;membrane	metal ion binding;receptor activity;signal transducer activity;transporter activity	Pf01365, Pf02815, Pf08454, Pf08709, Pf13520	40664	FBgn0010051	3R		Itp-r83A			0	40	1.053	0.972	1.020	1.000	1.063	1.047	0.991	1.066	1.007	1.095	0.866	1.114	1.085	1.083	1.011	10833.0	11410.6	10533.4	11048.3	10828.6
7867000853665556170	False	High	IsMasterProtein	B5RIV0	Bubblegum, isoform C OS=Drosophila melanogaster OX=7227 GN=bgm PE=1 SV=1	0.000	143.923	34	24	93	24	666	73.6	8.24	301.86	24	cellular homeostasis;metabolic process;response to stimulus		catalytic activity;nucleotide binding	Pf00501	44117	FBgn0027348	2L		bgm	Metabolic pathways; Fatty acid biosynthesis; Fatty acid degradation; Fatty acid metabolism	Synthesis of very long-chain fatty acyl-CoAs	9	0	0.985	1.015	1.053	1.033	1.042	1.016	1.024	1.372	1.317	1.422	1.273	1.444	1.336	1.352	1.432	20673.6	20356.4	20974.2	21775.8	21356.5
488927816711446951	False	High	IsMasterProtein	Q24211	Protein stoned-A OS=Drosophila melanogaster OX=7227 GN=stnA PE=1 SV=3	0.000	143.802	34	32	85	32	850	93.1	4.56	292.18	32	response to stimulus;transport	cytoplasm	protein binding		3355164	FBgn0016976	X		stnA			0	0	1.017	0.864	1.004	0.853	0.997	1.025	0.995	1.036	1.122	1.037	1.041	1.024	1.030	1.156	0.847	25811.1	26255.2	22288.7	25911.0	22023.7
3387881738121828184	False	High	IsMasterProtein	O62621	Coatomer subunit beta' OS=Drosophila melanogaster OX=7227 GN=beta'COP PE=2 SV=2	0.000	143.752	31	26	82	26	914	102.6	5.26	272.51	26	regulation of biological process;transport	cytoplasm;Golgi;membrane	protein binding;structural molecule activity	Pf00400, Pf04053	45757	FBgn0025724	2L		beta'Cop		COPI-dependent Golgi-to-ER retrograde traffic; COPI-mediated anterograde transport	11	0	1.065	1.062	1.069	1.103	1.070	1.091	1.023	1.077	1.017	1.049	0.869	1.085	1.070	1.053	1.096	17261.0	18377.4	18335.6	18444.0	19034.7
-8864784718923677652	False	High	IsMasterProtein	Q9V4I1	Cytochrome P450 9b2 OS=Drosophila melanogaster OX=7227 GN=Cyp9b2 PE=2 SV=1	0.000	143.706	42	21	92	20	505	58.9	8.21	284.01	21	metabolic process	endoplasmic reticulum;membrane	catalytic activity;metal ion binding	Pf00067	35635	FBgn0015039	2R		Cyp9b2			0	3	0.890	0.943	0.991	0.981	0.985	0.960	0.969	1.156	0.966	1.093	1.058	1.147	1.133	0.969	1.133	21740.1	19342.3	20497.0	21540.4	21319.5
-5897962909223798490	False	High	IsMasterProtein	P06002	Opsin Rh1 OS=Drosophila melanogaster OX=7227 GN=ninaE PE=1 SV=1	0.000	143.626	39	13	203	11	373	41.5	8.02	905.39	13	cell organization and biogenesis;metabolic process;regulation of biological process;response to stimulus	endoplasmic reticulum;endosome;membrane;vacuole	protein binding;receptor activity;signal transducer activity	Pf00001, Pf10328	42367	FBgn0002940	3R		ninaE	Phototransduction - fly	VxPx cargo-targeting to cilium; Inactivation, recovery and regulation of the phototransduction cascade; The retinoid cycle in cones (daylight vision); Activation of the phototransduction cascade; Opsins; The canonical retinoid cycle in rods (twilight vision)	18	2	0.978	0.755	0.905	0.857	1.094	0.959	0.907	1.069	0.820	0.917	0.679	0.850	0.936	0.960	0.940	64240.6	62812.7	48478.7	58152.4	55070.0
-8604072738754029787	False	High	IsMasterProtein	Q960M4	Peroxiredoxin-5 OS=Drosophila melanogaster OX=7227 GN=Prx5 PE=1 SV=1	0.000	143.446	66	12	124	12	190	19.9	8.68	424.23	12	cellular homeostasis;metabolic process;regulation of biological process;response to stimulus	cytosol;mitochondrion;nucleus	antioxidant activity;catalytic activity	Pf00578, Pf08534	3771951	FBgn0038570	3R		Prx5	Peroxisome	Detoxification of Reactive Oxygen Species	4	0	0.869	0.844	0.895	0.823	0.850	0.882	0.877	0.842	0.874	0.869	1.119	0.965	0.892	0.925	0.931	37855.0	32898.3	31933.5	33864.2	31151.3
4803703604524408525	False	High	IsMasterProtein	A0A0B4LGV1	ER membrane protein complex subunit 1 OS=Drosophila melanogaster OX=7227 GN=EMC1 PE=1 SV=1	0.000	143.132	27	24	76	1	908	100.0	8.25	247.25	24	metabolic process	membrane		Pf07774	40933	FBgn0037530	3R		CG2943; EMC1			0	0	1.029	0.729	0.836	0.927	0.988	0.833	0.917	0.912	0.783	0.885	1.331	0.836	0.869	0.849	0.799	1134.8	1167.6	827.7	948.9	1052.3
-267128289726651161	False	High	IsMasterProtein	Q9VK59	LD23647p OS=Drosophila melanogaster OX=7227 GN=Dmel\CG5787 PE=1 SV=2	0.000	142.991	39	40	95	40	950	100.2	9.74	288.64	40				Pf03154	34684	FBgn0032454	2L		CG5787			0	0	1.041	1.044	1.063	1.037	1.008	1.045	1.037	1.096	1.069	1.077	0.931	1.082	1.051	1.112	1.017	29177.2	30385.6	30448.7	31010.5	30264.7
7965371898556929303	False	High	IsMasterProtein	P13496	Dynactin subunit 1 OS=Drosophila melanogaster OX=7227 GN=DCTN1-p150 PE=1 SV=2	0.000	142.349	28	39	91	39	1265	141.1	5.62	280.56	39	cell differentiation;cell growth;cell organization and biogenesis;cellular component movement;defense response;metabolic process;regulation of biological process;response to stimulus;transport	chromosome;cytoplasm;cytoskeleton	catalytic activity;motor activity;protein binding	Pf00769, Pf01302, Pf01576, Pf02463, Pf03962, Pf04111, Pf05557, Pf05622, Pf09787, Pf12128, Pf12455, Pf13166, Pf13514, Pf13851	39536	FBgn0001108	3L		Gl; DCTN1-p150		HSP90 chaperone cycle for steroid hormone receptors (SHR); COPI-mediated anterograde transport; COPI-independent Golgi-to-ER retrograde traffic	14	0	1.033	1.030	1.017	1.060	1.033	1.032	1.008	1.107	1.021	1.094	1.024	1.122	1.076	1.063	1.081	19504.8	20146.1	20097.7	19844.4	20667.5
-658675947067543009	False	High	IsMasterProtein	Q9VHY6	ER membrane protein complex subunit 1 OS=Drosophila melanogaster OX=7227 GN=EMC1 PE=1 SV=1	0.000	142.336	27	24	77	1	915	100.9	8.13	248.91	24	metabolic process	membrane		Pf07774	40933	FBgn0037530	3R		CG2943; EMC1			0	28	1.023	1.069	1.036	1.081	1.036	1.068	1.060	1.086	0.994	1.069	1.075	1.091	1.058	1.053	1.083	14563.8	14901.0	15573.6	15092.3	15746.3
1087038444464892489	False	High	IsMasterProtein	Q9VLL3-2	Isoform B of A-kinase anchor protein 200 OS=Drosophila melanogaster OX=7227 GN=Akap200	0.000	141.992	41	17	76	1	372	38.1	4.54	283.55	17												0	0	1.061	0.989	0.984	1.026	0.968	0.968	0.994	0.896	1.030	0.906	0.834	0.882	0.901	0.961	0.945	1290.8	1368.9	1276.0	1270.3	1323.9
-93893188187096136	False	High	IsMasterProtein	Q9V3V6	26S proteasome regulatory complex subunit p50 OS=Drosophila melanogaster OX=7227 GN=Rpt5 PE=1 SV=1	0.000	141.912	41	18	96	17	428	47.8	5.34	351.09	18	metabolic process;regulation of biological process;response to stimulus	cytoplasm;cytosol;proteasome	catalytic activity;nucleotide binding;protein binding	Pf00004, Pf01078, Pf01695, Pf05496, Pf07724, Pf07728, Pf13191	42805	FBgn0028684	3R	Proteasome Degradation	Tbp-1; Rpt5	Proteasome	AUF1 (hnRNP D0) binds and destabilizes mRNA; Degradation of PER; Ub-specific processing proteases; Degradation of CLK; Degradation of AXIN; Degradation of DVL; SCF-beta-TrCP mediated degradation of Emi1; UCH proteinases; CDK-mediated phosphorylation and removal of Cdc6; FCERI mediated NF-kB activation; Regulation of RUNX3 expression and activity; Downstream TCR signaling; Nuclear CI is degraded; …	120	0	0.832	1.036	0.846	1.109	0.902	0.847	0.946	0.907	0.955	0.816	0.749	0.758	0.931	0.962	0.998	29344.7	24414.0	30400.1	24816.6	32545.4
-3383458112663627054	False	High	IsMasterProtein	E1JGY7	Lethal (2) 01289, isoform G OS=Drosophila melanogaster OX=7227 GN=l(2)01289 PE=1 SV=1	0.000	141.660	19	23	100	1	1191	136.5	4.25	350.05	23	cellular homeostasis;regulation of biological process		catalytic activity	Pf13848	46017	FBgn0010482	2R		l(2)01289			0	0	1.063	1.109	1.006	0.998	1.003	1.132	1.188	1.091	1.233	1.180	1.101	1.076	1.082	1.080	1.058	443.6	471.5	491.9	446.2	442.8
-3264631029572399679	False	High	IsMasterProtein	Q8IM93	FI18814p1 OS=Drosophila melanogaster OX=7227 GN=Dmel\CG32017 PE=2 SV=2	0.000	141.414	59	30	91	30	482	55.3	9.77	283.71	30					317823	FBgn0052017	4		CG32017			0	0	1.051	0.972	0.988	1.016	0.989	0.974	0.980	1.097	1.139	1.068	1.055	1.065	1.072	1.158	0.992	20153.2	21180.8	19590.5	19909.6	20484.5
7115321348466994352	False	High	IsMasterProtein	Q7JR58	Enoyl-CoA hydratase, short chain 1, isoform A OS=Drosophila melanogaster OX=7227 GN=Echs1 PE=1 SV=1	0.000	140.702	45	11	160	11	295	31.6	8.63	567.51	11	metabolic process	mitochondrion;organelle lumen	catalytic activity	Pf00378	36536	FBgn0033879	2R	Fatty Acid Beta Oxidation 2; Fatty Acid Beta Oxidation 3; Fatty Acid Beta Oxidation 1; Beta Oxidation Meta MAPP; Fatty Acid Biosynthesis	CG6543	Tryptophan metabolism; Carbon metabolism; Fatty acid elongation; Fatty acid degradation; beta-Alanine metabolism; Valine, leucine and isoleucine degradation; Butanoate metabolism; Fatty acid metabolism; Lysine degradation; Propanoate metabolism; Metabolic pathways	Beta oxidation of hexanoyl-CoA to butanoyl-CoA; Beta oxidation of butanoyl-CoA to acetyl-CoA; Beta oxidation of octanoyl-CoA to hexanoyl-CoA; Beta oxidation of decanoyl-CoA to octanoyl-CoA-CoA; Beta oxidation of lauroyl-CoA to decanoyl-CoA-CoA	26	0	0.980	0.914	1.043	0.966	0.995	0.949	0.933	0.814	0.849	0.903	0.786	0.875	0.863	0.787	0.813	45466.6	44579.7	41574.3	47439.2	43900.1
-8636287446791744439	False	High	IsMasterProtein	Q9VB96	Uncharacterized protein, isoform A OS=Drosophila melanogaster OX=7227 GN=Dmel\CG31075 PE=1 SV=2	0.000	140.395	38	19	117	19	485	52.6	6.67	405.96	19	metabolic process	organelle lumen	catalytic activity	Pf00171	43244	FBgn0051075	3R		CG31075			0	0	0.800	1.000	1.012	0.963	0.957	0.938	0.945	0.987	0.985	1.179	1.265	1.094	1.029	0.891	1.080	34539.1	27622.0	34549.8	34963.2	33261.1
1585166113555480998	False	High	IsMasterProtein	Q9VLG9	Argininosuccinate lyase, isoform B OS=Drosophila melanogaster OX=7227 GN=Argl PE=1 SV=3	0.000	140.005	46	20	97	20	469	52.2	6.37	366.16	20	metabolic process	cytoplasm	catalytic activity	Pf00206, Pf14698	3771738	FBgn0032076	2L		CG9510	Alanine, aspartate and glutamate metabolism; Biosynthesis of amino acids; Metabolic pathways; Arginine biosynthesis	Urea cycle	8	0	0.893	0.927	0.991	0.961	0.988	0.938	0.910	0.839	0.823	1.023	0.796	1.010	0.936	0.757	0.916	31759.4	28376.7	29454.1	31459.5	30508.7
-2383617173366959185	False	High	IsMasterProtein	O61604	Fimbrin OS=Drosophila melanogaster OX=7227 GN=Fim PE=1 SV=1	0.000	139.887	41	28	99	2	640	71.9	5.78	308.83	28	cell organization and biogenesis	cytosol	metal ion binding;protein binding	Pf00036, Pf00307, Pf13202, Pf13405, Pf13499	32721	FBgn0024238	X		Fim			0	32	1.021	1.058	1.010	1.095	1.036	1.013	1.005	1.182	1.085	1.138	1.083	1.168	1.170	1.159	1.142	27742.2	28314.6	29342.1	28015.5	30388.9
1721337788492272093	False	High	IsMasterProtein	Q9VFQ9	Dipeptidase B, isoform A OS=Drosophila melanogaster OX=7227 GN=Dip-B PE=1 SV=2	0.000	139.864	50	24	106	24	508	55.5	6.76	326.63	24	metabolic process	cytoplasm	catalytic activity;metal ion binding	Pf00883	48450	FBgn0000454	3R		Dip-B	Metabolic pathways; Glutathione metabolism		2	0	0.939	0.991	0.960	0.971	0.875	0.913	0.848	0.945	1.022	0.965	0.856	1.061	0.931	1.030	0.930	33178.7	31153.9	32894.6	31836.5	32220.9
6440851719737157445	False	High	IsMasterProtein	Q9VMI3	NADH dehydrogenase [ubiquinone] flavoprotein 1, mitochondrial OS=Drosophila melanogaster OX=7227 GN=ND-51 PE=1 SV=1	0.000	139.621	35	20	158	20	474	51.8	8.47	464.36	20	metabolic process;transport	membrane;mitochondrion	catalytic activity;metal ion binding;nucleotide binding	Pf01512, Pf10531, Pf10589	33852	FBgn0031771	2L	Electron Transport Chain	CG9140; ND-51	Metabolic pathways; Oxidative phosphorylation	Complex I biogenesis	8	0	1.013	0.967	1.006	0.985	1.013	1.085	1.067	1.004	0.964	1.007	1.004	1.032	1.002	0.997	0.958	47419.6	48041.8	45844.3	47690.9	46699.5
3153091220060456773	False	High	IsMasterProtein	P48809	Heterogeneous nuclear ribonucleoprotein 27C OS=Drosophila melanogaster OX=7227 GN=Hrb27C PE=1 SV=2	0.000	139.609	45	12	71	12	421	44.7	6.80	286.26	12	cell communication;cellular component movement;regulation of biological process	cytoplasm;nucleus	DNA binding;protein binding;RNA binding	Pf00076, Pf13893, Pf14259	33968	FBgn0004838	2L		Hrb27C	mRNA surveillance pathway		1	0	1.021	1.086	1.067	1.044	0.992	1.016	1.022	0.960	0.980	0.967	0.918	0.956	0.944	0.956	0.955	19782.2	20190.9	21473.8	21105.6	20659.9
3942676079615933621	False	High	IsMasterProtein	P54192	General odorant-binding protein 19d OS=Drosophila melanogaster OX=7227 GN=Obp19d PE=2 SV=2	0.000	139.291	52	9	207	9	150	16.8	4.89	817.38	9		extracellular		Pf01395	33040	FBgn0011280	X		Obp19d; Pbprp2			0	0	0.936	0.827	1.031	0.813	0.967	0.803	1.024	0.837	0.763	0.844	0.936	0.807	0.890	0.732	0.777	59958.1	56127.9	49600.3	61788.3	48737.9
6676197094181043359	False	High	IsMasterProtein	O18404	3-hydroxyacyl-CoA dehydrogenase type-2 OS=Drosophila melanogaster OX=7227 GN=scu PE=1 SV=1	0.000	138.790	60	12	166	9	255	26.9	9.03	557.70	12	metabolic process	cytosol;mitochondrion	catalytic activity	Pf00106, Pf01370, Pf03435, Pf08659, Pf13561	32789	FBgn0021765	X		scu	Metabolic pathways; Valine, leucine and isoleucine degradation	Branched-chain amino acid catabolism	5	5	1.007	0.969	1.024	0.933	0.996	0.919	0.962	0.837	0.860	0.881	0.779	0.855	0.850	0.853	0.809	48522.1	48843.6	47014.6	49701.2	45260.1
-5319814372364332746	False	High	IsMasterProtein	M9NEY5	Spinophilin, isoform G OS=Drosophila melanogaster OX=7227 GN=Spn PE=1 SV=1	0.000	138.438	19	34	47	34	2121	230.5	5.33	166.26	34	cellular component movement;response to stimulus		protein binding	Pf00536, Pf00595, Pf07647, Pf10473, Pf13851, Pf14932	46194	FBgn0010905	3L		Spn			0	0	1.123	0.927	1.066	0.969	1.065	1.074	1.033	1.100	1.132	1.123	1.050	1.065	1.065	1.153	0.946	6469.3	7267.7	5999.2	6894.4	6268.5
-391510024161681840	False	High	IsMasterProtein	A1Z847	Uncharacterized protein, isoform B OS=Drosophila melanogaster OX=7227 GN=Dmel\CG2269 PE=1 SV=1	0.000	138.196	25	19	75	19	783	88.6	5.53	329.20	19					36056	FBgn0033484	2R		CG2269			0	0	1.036	0.849	0.990	0.823	1.003	0.974	0.943	1.268	1.375	1.268	1.230	1.251	1.258	1.380	1.015	14052.4	14557.4	11928.5	13913.6	11559.8
-8744328399028169347	False	High	IsMasterProtein	A0A0B4K700	Mini spindles, isoform D OS=Drosophila melanogaster OX=7227 GN=msps PE=1 SV=1	0.000	138.123	18	39	69	39	2082	230.3	8.21	203.29	39	cell organization and biogenesis;cellular component movement;regulation of biological process	chromosome	protein binding		41952	FBgn0027948	3R		msps			0	0	1.021	1.350	1.064	1.434	1.062	1.070	1.047	1.151	1.078	1.115	0.970	1.118	1.105	1.101	1.350	12241.0	12500.9	16527.0	13028.2	17556.8
-9002322001300989638	False	High	IsMasterProtein	P40797	Protein peanut OS=Drosophila melanogaster OX=7227 GN=pnut PE=1 SV=2	0.000	137.780	36	21	85	20	539	60.1	8.75	332.38	21	cell death;cell division;cell organization and biogenesis;regulation of biological process	cytoplasm;cytoskeleton;membrane;mitochondrion	catalytic activity;nucleotide binding;protein binding	Pf00735, Pf01926	35801	FBgn0013726	2R		pnut			0	1	1.143	0.973	1.116	0.968	1.099	1.045	1.014	1.133	1.194	1.125	0.950	1.134	1.134	1.197	0.966	18139.5	20741.8	17648.4	20248.6	17559.2
-5803490238099750798	False	High	IsMasterProtein	A1ZBE9	Methionine--tRNA ligase, cytoplasmic OS=Drosophila melanogaster OX=7227 GN=MetRS PE=1 SV=1	0.000	137.776	31	28	73	28	1022	112.4	8.51	243.08	28	metabolic process	cytoplasm;cytosol	catalytic activity;nucleotide binding;protein binding	Pf00133, Pf00458, Pf09334, Pf14497	37177	FBgn0034401	2R		CG15100; MetRS	Selenocompound metabolism; Aminoacyl-tRNA biosynthesis		2	0	1.033	1.242	1.042	1.282	1.032	1.049	1.022	1.108	1.057	1.071	0.960	1.104	1.086	1.063	1.229	11788.4	12172.2	14644.1	12278.8	15118.1
2805493951119698191	False	High	IsMasterProtein	Q03043	cGMP-dependent protein kinase, isozyme 2 forms cD4/T1/T3A/T3B OS=Drosophila melanogaster OX=7227 GN=for PE=1 SV=3	0.000	137.680	25	31	106	30	1088	121.3	6.24	310.58	31	cellular component movement;metabolic process;regulation of biological process;response to stimulus	cytoplasm;cytosol;membrane	catalytic activity;nucleotide binding	Pf00027, Pf00069, Pf07714, Pf14531	44817	FBgn0000721	2L		for		Rap1 signalling	3	1	1.012	1.013	1.029	1.018	1.044	1.030	1.007	0.970	0.970	1.017	0.846	1.028	0.975	0.974	0.971	30806.3	31175.2	31206.0	31691.2	31349.4
7787421027653153303	False	High	IsMasterProtein	A1Z6L9	FI21274p1 OS=Drosophila melanogaster OX=7227 GN=Trap1 PE=1 SV=1	0.000	137.663	39	27	102	26	691	77.9	7.59	328.87	27	metabolic process;regulation of biological process;response to stimulus	membrane;mitochondrion;nucleus;organelle lumen	catalytic activity;nucleotide binding;protein binding;RNA binding	Pf00183, Pf02518, Pf13589	35559	FBgn0026761	2R		Trap1			0	0	0.985	1.040	1.060	1.007	0.991	1.024	1.039	0.997	0.949	0.985	0.785	0.978	0.982	0.956	0.975	22271.6	21932.2	23173.2	23603.9	22422.8
-2715739391706383494	False	High	IsMasterProtein	O97479	FI05212p OS=Drosophila melanogaster OX=7227 GN=Sodh-1 PE=1 SV=1	0.000	137.603	44	21	160	14	360	38.6	7.99	528.09	21	metabolic process		catalytic activity;metal ion binding	Pf00107, Pf08240	40836	FBgn0024289	3R		Sodh-1	Metabolic pathways; Fructose and mannose metabolism; Pentose and glucuronate interconversions	Catabolism of glucuronate to xylulose-5-phosphate; Fructose biosynthesis	8	9	0.847	0.940	0.996	0.992	0.941	0.981	0.975	0.791	0.746	0.988	0.759	1.002	0.909	0.729	1.014	46176.8	39099.5	43426.5	46014.1	45806.9
3961178377861312721	False	High	IsMasterProtein	Q9NB04	Patj homolog OS=Drosophila melanogaster OX=7227 GN=Patj PE=1 SV=2	0.000	137.531	28	23	80	23	871	92.8	4.97	270.35	23	cell organization and biogenesis;development;regulation of biological process	cytoplasm;membrane	protein binding	Pf00595	44100	FBgn0067864	3L		Patj	Hippo signaling pathway - fly		1	0	1.154	0.951	1.083	0.947	1.089	1.082	1.054	1.053	1.123	1.097	0.806	1.048	1.051	1.135	0.933	17854.3	20610.5	16987.8	19338.3	16916.3
4368190534610542113	False	High	IsMasterProtein	Q86BS3	Chromator, isoform A OS=Drosophila melanogaster OX=7227 GN=Chro PE=1 SV=1	0.000	137.468	30	27	86	27	926	101.0	7.17	289.65	27	cell organization and biogenesis;regulation of biological process	chromosome;nucleus	protein binding	Pf00385	40508	FBgn0044324	3L		Chro			0	0	1.099	0.990	1.068	0.946	1.026	1.008	0.986	0.981	1.057	1.021	0.827	0.976	0.976	1.020	0.886	18322.2	20133.3	18133.4	19576.8	17338.8
-8905889007462120297	False	High	IsMasterProtein	A0A0B4KHF0	Ferritin OS=Drosophila melanogaster OX=7227 GN=Fer2LCH PE=1 SV=1	0.000	137.339	76	16	132	16	236	26.2	6.52	495.18	16	cellular homeostasis;coagulation;defense response;metabolic process;response to stimulus;transport	cytoplasm;extracellular;Golgi	catalytic activity;metal ion binding	Pf00210	44965	FBgn0015221	3R		Fer2LCH			0	0	1.005	0.935	1.081	0.988	1.054	0.955	0.940	1.445	1.747	1.030	0.894	1.307	1.448	1.333	1.479	44220.3	44422.7	41332.2	47818.0	43672.3
-2275404058737274640	False	High	IsMasterProtein	Q8IQZ8	FI20019p1 OS=Drosophila melanogaster OX=7227 GN=Fim PE=1 SV=1	0.000	137.316	42	27	97	1	616	69.1	5.77	301.75	27	cell organization and biogenesis	cytosol	metal ion binding;protein binding	Pf00307, Pf13499	32721	FBgn0024238	X		Fim			0	0	1.002	1.007	1.256	0.884	1.020	1.029	1.000	1.222	1.047	1.259	1.024	1.441	1.097	1.222	1.104	230.9	231.4	232.6	290.0	204.0
5352375640015633624	False	High	IsMasterProtein	Q9VHC7	FI21236p1 OS=Drosophila melanogaster OX=7227 GN=rump PE=1 SV=1	0.000	137.245	28	18	76	18	632	66.7	7.85	247.74	18		cytoplasm;nucleus	RNA binding	Pf00076, Pf13893, Pf14259	41138	FBgn0267790	3R	mRNA processing	rump		mRNA Splicing - Major Pathway	5	0	1.196	0.990	1.043	0.998	1.057	0.995	1.004	0.977	0.995	1.004	0.669	0.988	0.984	1.004	0.938	14513.1	17355.4	14367.8	15135.7	14481.8
447258250087034146	False	High	IsMasterProtein	Q7KMJ6	RNA-binding protein spenito OS=Drosophila melanogaster OX=7227 GN=nito PE=1 SV=1	0.000	137.196	40	29	72	29	793	89.0	9.38	221.73	29	metabolic process;regulation of biological process	nucleus;spliceosomal complex	RNA binding	Pf00076, Pf07744, Pf13893, Pf14259	35756	FBgn0027548	2R		nito			0	0	1.110	1.054	1.136	1.030	1.075	1.102	1.064	1.031	1.081	1.062	0.909	1.031	1.029	1.076	0.978	14558.0	16161.5	15342.7	16536.7	14987.8
218480204267540363	False	High	IsMasterProtein	O97477	Inositol-3-phosphate synthase OS=Drosophila melanogaster OX=7227 GN=Inos PE=1 SV=1	0.000	137.179	32	20	104	20	565	62.2	6.23	361.80	20	metabolic process	cytoplasm	catalytic activity	Pf01658, Pf07994	35671	FBgn0025885	2R		Inos	Inositol phosphate metabolism; Metabolic pathways	Synthesis of IP2, IP, and Ins in the cytosol	5	0	0.978	0.928	1.018	0.991	1.022	1.029	0.978	1.141	1.215	1.117	1.277	1.136	1.138	1.175	1.053	24227.5	23686.9	22480.1	24658.9	24018.1
1618967147655076637	False	High	IsMasterProtein	E2QD73	Phosphodiesterase OS=Drosophila melanogaster OX=7227 GN=dnc PE=1 SV=1	0.000	137.145	28	25	66	7	1070	115.0	5.55	236.64	25	cell communication;cell growth;metabolic process;regulation of biological process;reproduction;response to stimulus		catalytic activity;metal ion binding;protein binding	Pf00233	31309	FBgn0000479	X		dnc		G alpha (s) signalling events; DARPP-32 events	6	22	1.038	0.977	1.042	0.982	1.042	1.090	1.043	1.080	1.026	1.068	1.004	1.111	1.044	1.091	0.989	11103.6	11527.3	10851.7	11565.7	10909.1
1114778013607035017	False	High	IsMasterProtein	Q9V9K7	Serrate RNA effector molecule homolog OS=Drosophila melanogaster OX=7227 GN=Ars2 PE=1 SV=2	0.000	137.011	38	36	82	1	943	107.2	5.55	268.13	36	defense response;metabolic process;regulation of biological process;response to stimulus	nucleus;spliceosomal complex	protein binding	Pf04959, Pf12066	35539	FBgn0033062	2R		Ars2		RNA polymerase II transcribes snRNA genes; mRNA Splicing - Major Pathway	7	36	1.099	1.013	1.091	1.026	1.047	1.066	1.018	1.052	1.056	1.080	0.843	1.067	1.054	1.084	0.967	17043.4	18729.8	17257.4	18588.7	17478.5
-4361827096797420303	False	High	IsMasterProtein	Q9VP57	LD15904p OS=Drosophila melanogaster OX=7227 GN=pzg PE=1 SV=1	0.000	136.810	26	19	69	19	996	105.0	4.89	250.48	19	cell organization and biogenesis;regulation of biological process;response to stimulus	chromosome;nucleus	metal ion binding;protein binding		40351	FBgn0259785	3L		pzg			0	0	1.086	1.015	1.098	0.969	1.033	1.060	1.025	1.003	1.034	1.023	0.887	0.990	0.989	1.018	0.918	10418.5	11312.5	10571.7	11436.5	10091.7
-6986634060216496323	False	High	IsMasterProtein	Q9VRW2	Uncharacterized protein, isoform A OS=Drosophila melanogaster OX=7227 GN=Dmel\CG10226 PE=4 SV=1	0.000	136.780	27	37	76	36	1320	146.4	7.74	224.52	37	response to stimulus;transport	membrane	catalytic activity;nucleotide binding;transporter activity	Pf00005, Pf00664, Pf13304, Pf13401, Pf13481	38725	FBgn0035695	3L		CG10226		ABC-family proteins mediated transport; Synthesis of bile acids and bile salts via 7alpha-hydroxycholesterol; Recycling of bile acids and salts	9	0	1.020	0.988	1.028	0.989	1.044	1.053	0.978	1.177	1.093	1.165	1.053	1.196	1.126	1.135	1.061	21299.2	21735.6	21043.6	21897.3	21072.6
-1464218942932303405	False	High	IsMasterProtein	Q9VZU4	NADH dehydrogenase [ubiquinone] iron-sulfur protein 3, mitochondrial OS=Drosophila melanogaster OX=7227 GN=ND-30 PE=1 SV=1	0.000	136.723	68	23	91	23	265	30.0	7.84	363.19	23	metabolic process	mitochondrion	catalytic activity	Pf00329	38378	FBgn0266582	3L	Electron Transport Chain	CG12079; NDUFS3; ND-30	Metabolic pathways; Oxidative phosphorylation	Complex I biogenesis	8	0	1.047	1.022	1.089	1.037	1.024	1.076	1.113	1.017	1.046	1.035	1.010	1.018	1.014	1.047	0.980	25594.6	26794.9	26150.3	27865.1	26546.4
-7592266376663231372	False	High	IsMasterProtein	Q9VQF7	Bacchus OS=Drosophila melanogaster OX=7227 GN=Bacc PE=2 SV=1	0.000	136.576	45	7	88	7	152	15.5	4.04	400.97	7	response to stimulus	nucleus			33462	FBgn0031453	2L		CG9894; Bacc			0	0	0.780	0.737	0.755	0.648	0.946	0.894	0.954	0.870	0.900	0.876	1.132	0.775	0.861	0.906	0.776	39178.7	30561.4	28867.7	29572.5	25403.4
-3767610954520187477	False	High	IsMasterProtein	Q0KHQ2	Uncharacterized protein, isoform C OS=Drosophila melanogaster OX=7227 GN=CG1819 PE=4 SV=1	0.000	136.530	16	31	66	31	1997	224.2	6.89	213.06	31	transport	membrane	catalytic activity;nucleotide binding;transporter activity	Pf00005, Pf01061, Pf03193, Pf12698, Pf13304	318066	FBgn0083956	X		CG34120		ABC transporters in lipid homeostasis	3	0	1.006	0.974	1.054	0.990	1.044	1.042	1.007	1.182	1.049	1.106	1.003	1.154	1.126	1.051	1.134	14870.0	14953.6	14481.2	15674.7	14723.8
-2055268395907429063	False	High	IsMasterProtein	E1JHA6	Uninflatable, isoform C OS=Drosophila melanogaster OX=7227 GN=uif PE=1 SV=1	0.000	136.506	10	37	70	37	3589	390.3	5.26	228.41	37	cellular homeostasis;regulation of biological process	cell surface;membrane	metal ion binding;protein binding	Pf00008, Pf00059, Pf00084, Pf00431, Pf00754, Pf02210, Pf02494, Pf03302, Pf06247, Pf07699, Pf12947, Pf13385, Pf14670	33983	FBgn0031879	2L		uif			0	0	1.109	1.046	1.115	1.037	1.078	1.097	1.086	1.216	1.127	1.209	1.055	1.227	1.181	1.168	1.145	17253.2	19136.3	18044.0	19242.2	17890.8
1103552431176384795	False	High	IsMasterProtein	Q9VH76	Synaptosomal-associated protein OS=Drosophila melanogaster OX=7227 GN=Snap24 PE=1 SV=1	0.000	136.481	70	15	88	13	212	23.5	4.79	303.27	15	cell organization and biogenesis;transport	membrane	protein binding	Pf00835, Pf05739	41193	FBgn0266720	3R		Snap24		Other interleukin signaling; Neutrophil degranulation	6	0	1.012	0.991	1.037	0.958	1.039	1.086	1.028	1.178	1.142	1.146	1.146	1.220	1.146	1.194	1.035	11717.9	11863.9	11610.6	12146.9	11221.6
-6100290007534532032	False	High	IsMasterProtein	Q9VB05	ALG-2 interacting protein X OS=Drosophila melanogaster OX=7227 GN=ALiX PE=1 SV=1	0.000	136.422	26	28	99	28	836	92.5	5.45	325.70	28	cell division;cell organization and biogenesis;metabolic process;regulation of biological process;transport	endosome	catalytic activity;protein binding	Pf03097, Pf13949	43330	FBgn0086346	3R		ALiX	Endocytosis		1	0	1.049	1.021	1.008	1.049	1.045	1.056	1.027	1.167	1.105	1.149	1.038	1.199	1.153	1.148	1.103	23814.9	24972.7	24304.2	24007.3	24979.9
7207355732172504479	False	High	IsMasterProtein	P91929	NADH dehydrogenase [ubiquinone] 1 alpha subcomplex subunit 10, mitochondrial OS=Drosophila melanogaster OX=7227 GN=ND-42 PE=1 SV=2	0.000	136.386	41	17	145	17	407	46.9	6.80	505.31	17	metabolic process;regulation of biological process;transport	mitochondrion;organelle lumen	catalytic activity	Pf01712, Pf13173, Pf13207, Pf13671	42591	FBgn0019957	3R	Electron Transport Chain	ND42; ND-42	Metabolic pathways; Oxidative phosphorylation	Complex I biogenesis	8	0	0.900	0.958	1.046	0.948	0.980	1.044	0.923	0.891	0.923	0.935	0.796	0.920	0.925	0.937	0.945	51075.8	45961.4	48920.1	53439.5	48418.3
-8649370723478127115	False	High	IsMasterProtein	O18333	GH01619p OS=Drosophila melanogaster OX=7227 GN=Rab2 PE=1 SV=1	0.000	136.360	75	17	92	17	213	23.5	6.39	327.51	17	regulation of biological process;response to stimulus;transport	Golgi;membrane	catalytic activity;metal ion binding;nucleotide binding;protein binding	Pf00009, Pf00025, Pf00071, Pf01926, Pf04670, Pf08477	35577	FBgn0014009	2R		Rab2		RAB geranylgeranylation; Golgi Cisternae Pericentriolar Stack Reorganization	8	0	1.060	0.973	1.017	1.030	1.057	1.028	1.034	1.147	1.066	1.102	1.023	1.164	1.126	1.136	1.056	18901.0	20042.4	18395.7	19217.5	19468.6
4825254971013432164	False	High	IsMasterProtein	Q7K3Z3	NSFL1 cofactor p47 OS=Drosophila melanogaster OX=7227 GN=p47 PE=1 SV=1	0.000	136.340	52	18	86	18	407	43.4	5.62	297.23	18	cell organization and biogenesis;metabolic process;regulation of biological process	cytoplasm;cytosol;nucleus	enzyme regulator activity;protein binding	Pf00789, Pf08059, Pf14555	35674	FBgn0033179	2R		p47	Protein processing in endoplasmic reticulum		1	0	1.001	1.009	1.004	1.021	0.975	0.963	0.966	0.968	1.054	1.012	0.893	0.948	0.928	0.978	0.956	17536.2	17546.1	17702.0	17608.1	17908.4
826519027191386515	False	High	IsMasterProtein	Q9VE75	V-type proton ATPase subunit a OS=Drosophila melanogaster OX=7227 GN=Vha100-2 PE=1 SV=2	0.000	136.305	24	23	90	23	834	94.8	6.68	312.45	23	cell organization and biogenesis;cellular homeostasis;metabolic process;transport	membrane	catalytic activity;protein binding;transporter activity	Pf01496, Pf03063	42216	FBgn0028670	3R		Vha100-2	Lysosome; Metabolic pathways; Phagosome; Oxidative phosphorylation	Insulin receptor recycling; Transferrin endocytosis and recycling; Ion channel transport; Neutrophil degranulation; ROS, RNS production in phagocytes	16	0	0.983	1.115	1.038	1.085	1.009	0.985	1.039	1.128	0.921	1.079	1.007	0.950	1.062	0.990	1.098	24418.3	24002.1	27227.5	25346.5	26500.3
2737481623687066100	False	High	IsMasterProtein	Q9W0P5	UDP-glucose 4-epimerase OS=Drosophila melanogaster OX=7227 GN=Gale PE=1 SV=1	0.000	136.157	63	23	127	23	350	38.7	7.46	424.39	23	metabolic process		catalytic activity	Pf00106, Pf01073, Pf01370, Pf02719, Pf04321, Pf07993, Pf08659, Pf13460, Pf13950	38076	FBgn0035147	3L		Gale	Galactose metabolism; Amino sugar and nucleotide sugar metabolism; Metabolic pathways	Galactose catabolism	6	0	1.001	0.987	1.007	0.901	1.038	0.930	1.012	0.846	0.935	0.975	0.919	0.953	0.925	0.869	0.906	37273.9	37295.6	36803.0	37542.0	33590.6
1027436053912764019	False	High	IsMasterProtein	A0A0B4K7Z5	Regulatory particle non-ATPase 6, isoform C OS=Drosophila melanogaster OX=7227 GN=Rpn6 PE=1 SV=1	0.000	136.087	45	21	81	21	422	47.2	5.88	328.61	21	cell organization and biogenesis;metabolic process;regulation of biological process;response to stimulus	cytosol;proteasome	protein binding;structural molecule activity	Pf01399	36638	FBgn0028689	2R	Proteasome Degradation	Rpn6	Proteasome	AUF1 (hnRNP D0) binds and destabilizes mRNA; Degradation of PER; Ub-specific processing proteases; Degradation of CLK; Degradation of AXIN; Degradation of DVL; SCF-beta-TrCP mediated degradation of Emi1; UCH proteinases; CDK-mediated phosphorylation and removal of Cdc6; FCERI mediated NF-kB activation; Regulation of RUNX3 expression and activity; Downstream TCR signaling; Nuclear CI is degraded; …	120	0	0.994	1.149	1.047	1.183	1.033	1.044	1.032	1.040	0.996	1.031	0.894	1.078	1.023	1.030	1.103	21675.5	21554.7	24896.8	22693.7	25647.2
2272010965059125642	False	High	IsMasterProtein	Q9W1H8	GH13256p OS=Drosophila melanogaster OX=7227 GN=Mtpbeta PE=1 SV=1	0.000	135.888	47	22	173	22	469	50.6	9.14	524.14	22	metabolic process	mitochondrion	catalytic activity	Pf00108, Pf00109, Pf02803	37784	FBgn0025352	2R	Fatty Acid Beta Oxidation 2; Beta Oxidation of Unsaturated Fatty Acids; Fatty Acid Beta Oxidation 3; Fatty Acid Beta Oxidation 1; Beta Oxidation Meta MAPP	Thiolase	Fatty acid metabolism; Metabolic pathways; Fatty acid elongation; Valine, leucine and isoleucine degradation; Fatty acid degradation	Beta oxidation of hexanoyl-CoA to butanoyl-CoA; Beta oxidation of palmitoyl-CoA to myristoyl-CoA; Acyl chain remodeling of CL; Beta oxidation of octanoyl-CoA to hexanoyl-CoA; Beta oxidation of decanoyl-CoA to octanoyl-CoA-CoA; Beta oxidation of lauroyl-CoA to decanoyl-CoA-CoA; Beta oxidation of myristoyl-CoA to lauroyl-CoA	24	0	0.944	1.015	1.055	0.997	0.981	0.967	1.045	0.904	0.890	0.904	0.948	0.899	0.902	0.902	0.892	51564.9	48674.7	52317.5	54378.3	51397.3
-7435624756968177865	False	High	IsMasterProtein	P36951	Putative hydroxypyruvate isomerase OS=Drosophila melanogaster OX=7227 GN=Gip PE=2 SV=1	0.000	135.855	74	17	113	17	264	29.1	6.54	382.95	17	metabolic process	extracellular	catalytic activity	Pf01261	31960	FBgn0011770	X		Gip	Glyoxylate and dicarboxylate metabolism; Metabolic pathways		2	0	0.943	0.983	1.102	0.999	1.037	1.047	1.053	0.871	0.921	1.014	0.842	0.954	0.898	0.856	0.871	32194.5	30371.7	31647.9	35475.9	32164.6
-5609186809641269764	False	High	IsMasterProtein	M9NE01	Serine/threonine-protein phosphatase OS=Drosophila melanogaster OX=7227 GN=Pp2B-14D PE=3 SV=1	0.000	135.829	39	23	109	11	570	63.1	5.88	355.61	23	cell organization and biogenesis;metabolic process;regulation of biological process		catalytic activity;metal ion binding;protein binding	Pf00149	32624	FBgn0011826	X		Pp2B-14D	Wnt signaling pathway	Ca2+ pathway; CLEC7A (Dectin-1) induces NFAT activation; FCERI mediated Ca+2 mobilization	12	0	1.064	1.043	1.053	1.043	1.038	0.993	1.061	1.122	1.128	1.110	1.152	1.128	1.114	1.170	1.027	9760.1	10380.1	10182.7	10278.5	10184.3
-817059482540704678	False	High	IsMasterProtein	X2JCS6	60S ribosomal protein L7a OS=Drosophila melanogaster OX=7227 GN=RpL7A PE=3 SV=1	0.000	135.720	45	17	120	17	271	30.7	10.71	436.31	17	metabolic process	ribosome	RNA binding;structural molecule activity	Pf01248	31588	FBgn0014026	X		RpL7A	Ribosome	Formation of a pool of free 40S subunits; GTP hydrolysis and joining of the 60S ribosomal subunit; L13a-mediated translational silencing of Ceruloplasmin expression; SRP-dependent cotranslational protein targeting to membrane; Nonsense Mediated Decay (NMD) enhanced by the Exon Junction Complex (EJC); Nonsense Mediated Decay (NMD) independent of the Exon Junction Complex (EJC)	13	0	0.838	0.912	0.783	0.986	0.681	0.852	1.054	0.727	0.713	0.682	0.802	0.735	0.721	0.765	0.799	50533.0	42343.4	46081.4	39554.5	49833.7
8687162180867823118	False	High	IsMasterProtein	A0A0B4KEI5	Arsenite-resistance protein 2 homolog OS=Drosophila melanogaster OX=7227 GN=Ars2 PE=1 SV=1	0.000	135.686	38	36	81	1	935	106.2	5.59	263.97	36	defense response;metabolic process;regulation of biological process;response to stimulus	spliceosomal complex	protein binding	Pf04959, Pf12066	35539	FBgn0033062	2R		Ars2			0	0	0.967	0.997	1.033	0.979	0.972	1.078	1.165	1.019	1.080	1.065	0.996	1.061	1.024	1.038	0.893	349.9	338.4	349.0	361.5	342.7
6880559629454879985	False	High	IsMasterProtein	P13469	DNA-binding protein modulo OS=Drosophila melanogaster OX=7227 GN=mod PE=1 SV=2	0.000	135.561	38	21	72	21	542	60.3	5.43	246.88	21	cell proliferation	cytoplasm;nucleus	DNA binding;protein binding;RNA binding	Pf00076, Pf13893, Pf14259	43764	FBgn0002780	3R		mod			0	0	1.039	1.174	1.072	1.002	0.952	1.007	1.059	0.878	0.924	0.902	0.899	0.942	0.858	0.901	0.900	22786.6	23678.8	26741.8	24431.7	22825.7
[truncated: 6,374 more rows]
[truncated: 61 more columns]
