# Supplementary material for: Functional screening of lysosomal storage disorder genes identifies modifiers of alpha-synuclein neurotoxicity
Source: PLoS Genet. 2023 May 18;19(5):e1010760. doi: 10.1371/journal.pgen.1010760 (PMC10231792; doi:10.1371/journal.pgen.1010760)
Supplement: S3 Dataset — (XLSX) [file pgen.1010760.s019.xlsx]

## Sheet: Figure 2_Raw Data
Figure	Panel	Age (Days)	Figure Label	Full Genotype	KD/LOF Reagent	Biological Replicate	Speed (mm/sec)
2	A	4	Control	elav-GAL4/+	N/A	1	11.5674
2	A	4	Control	elav-GAL4/+	N/A	2	11.1735
2	A	4	Control	elav-GAL4/+	N/A	3	12.0518
2	A	4	Control	elav-GAL4/+	N/A	4	12.4482
2	A	4	Control	elav-GAL4/+	N/A	5	11.1395
2	A	4	Control	elav-GAL4/+	N/A	6	11.3429
2	A	4	Control	elav-GAL4/+	N/A	7	11.4331
2	A	4	Control	elav-GAL4/+	N/A	8	11.3998
2	A	6	Control	elav-GAL4/+	N/A	1	12.1342
2	A	6	Control	elav-GAL4/+	N/A	2	11.5429
2	A	6	Control	elav-GAL4/+	N/A	3	12.5696
2	A	6	Control	elav-GAL4/+	N/A	4	12.8446
2	A	6	Control	elav-GAL4/+	N/A	5	12.6564
2	A	6	Control	elav-GAL4/+	N/A	6	11.8825
2	A	6	Control	elav-GAL4/+	N/A	7	11.7957
2	A	6	Control	elav-GAL4/+	N/A	8	12.1872
2	A	8	Control	elav-GAL4/+	N/A	1	11.4321
2	A	8	Control	elav-GAL4/+	N/A	2	11.7543
2	A	8	Control	elav-GAL4/+	N/A	3	11.4116
2	A	8	Control	elav-GAL4/+	N/A	4	11.7002
2	A	8	Control	elav-GAL4/+	N/A	5	12.4867
2	A	8	Control	elav-GAL4/+	N/A	6	11.4385
2	A	8	Control	elav-GAL4/+	N/A	7	11.0039
2	A	8	Control	elav-GAL4/+	N/A	8	11.0057
2	A	11	Control	elav-GAL4/+	N/A	1	10.8801
2	A	11	Control	elav-GAL4/+	N/A	2	11.4327
2	A	11	Control	elav-GAL4/+	N/A	3	11.9352
2	A	11	Control	elav-GAL4/+	N/A	4	12.3719
2	A	11	Control	elav-GAL4/+	N/A	5	11.0294
2	A	11	Control	elav-GAL4/+	N/A	6	11.5577
2	A	11	Control	elav-GAL4/+	N/A	7	11.0046
2	A	11	Control	elav-GAL4/+	N/A	8	10.5242
2	A	13	Control	elav-GAL4/+	N/A	1	11.533
2	A	13	Control	elav-GAL4/+	N/A	2	11.6423
2	A	13	Control	elav-GAL4/+	N/A	3	12.3603
2	A	13	Control	elav-GAL4/+	N/A	4	12.3486
2	A	13	Control	elav-GAL4/+	N/A	5	12.1036
2	A	13	Control	elav-GAL4/+	N/A	6	11.7909
2	A	13	Control	elav-GAL4/+	N/A	7	12.167
2	A	13	Control	elav-GAL4/+	N/A	8	12.0099
2	A	15	Control	elav-GAL4/+	N/A	1	10.5622
2	A	15	Control	elav-GAL4/+	N/A	2	10.5499
2	A	15	Control	elav-GAL4/+	N/A	3	11.8765
2	A	15	Control	elav-GAL4/+	N/A	4	11.7931
2	A	15	Control	elav-GAL4/+	N/A	5	10.9578
2	A	15	Control	elav-GAL4/+	N/A	6	11.1863
2	A	15	Control	elav-GAL4/+	N/A	7	10.028
2	A	15	Control	elav-GAL4/+	N/A	8	10.7102
2	A	18	Control	elav-GAL4/+	N/A	1	10.0007
2	A	18	Control	elav-GAL4/+	N/A	2	9.37015
2	A	18	Control	elav-GAL4/+	N/A	3	10.8835
2	A	18	Control	elav-GAL4/+	N/A	4	10.5415
2	A	18	Control	elav-GAL4/+	N/A	5	10.7745
2	A	18	Control	elav-GAL4/+	N/A	6	10.0978
2	A	18	Control	elav-GAL4/+	N/A	7	9.96823
2	A	18	Control	elav-GAL4/+	N/A	8	9.85364
2	A	20	Control	elav-GAL4/+	N/A	1	8.57726
2	A	20	Control	elav-GAL4/+	N/A	2	9.10097
2	A	20	Control	elav-GAL4/+	N/A	3	11.0042
2	A	20	Control	elav-GAL4/+	N/A	4	10.3432
2	A	20	Control	elav-GAL4/+	N/A	5	9.04685
2	A	20	Control	elav-GAL4/+	N/A	6	9.44467
2	A	20	Control	elav-GAL4/+	N/A	7	9.56678
2	A	20	Control	elav-GAL4/+	N/A	8	8.85817
2	A	22	Control	elav-GAL4/+	N/A	1	9.49484
2	A	22	Control	elav-GAL4/+	N/A	2	8.39275
2	A	22	Control	elav-GAL4/+	N/A	3	9.77467
2	A	22	Control	elav-GAL4/+	N/A	4	7.3648
2	A	22	Control	elav-GAL4/+	N/A	5	9.74744
2	A	22	Control	elav-GAL4/+	N/A	6	9.17505
2	A	22	Control	elav-GAL4/+	N/A	7	9.2356
2	A	22	Control	elav-GAL4/+	N/A	8	8.18043
2	A	25	Control	elav-GAL4/+	N/A	1	9.01416
2	A	25	Control	elav-GAL4/+	N/A	2	9.65525
2	A	25	Control	elav-GAL4/+	N/A	3	9.8093
2	A	25	Control	elav-GAL4/+	N/A	4	9.26628
2	A	25	Control	elav-GAL4/+	N/A	5	8.92643
2	A	25	Control	elav-GAL4/+	N/A	6	9.2692
2	A	25	Control	elav-GAL4/+	N/A	7	8.65845
2	A	25	Control	elav-GAL4/+	N/A	8	9.04816
2	A	27	Control	elav-GAL4/+	N/A	1	8.98779
2	A	27	Control	elav-GAL4/+	N/A	2	7.82333
2	A	27	Control	elav-GAL4/+	N/A	3	10.1695
2	A	27	Control	elav-GAL4/+	N/A	4	9.7828
2	A	27	Control	elav-GAL4/+	N/A	5	8.56228
2	A	27	Control	elav-GAL4/+	N/A	6	9.54439
2	A	27	Control	elav-GAL4/+	N/A	7	9.0447
2	A	27	Control	elav-GAL4/+	N/A	8	11.5914
2	A	29	Control	elav-GAL4/+	N/A	1	8.7159
2	A	29	Control	elav-GAL4/+	N/A	2	9.22172
2	A	29	Control	elav-GAL4/+	N/A	3	9.59534
2	A	29	Control	elav-GAL4/+	N/A	4	9.11591
2	A	29	Control	elav-GAL4/+	N/A	5	8.52423
2	A	29	Control	elav-GAL4/+	N/A	6	8.73831
2	A	29	Control	elav-GAL4/+	N/A	7	9.0059
2	A	4	αSyn	elav-Gal4/+; UAS-αSyn/+	N/A	1	9.94606
2	A	4	αSyn	elav-Gal4/+; UAS-αSyn/+	N/A	2	9.65658
2	A	4	αSyn	elav-Gal4/+; UAS-αSyn/+	N/A	3	8.52953
2	A	4	αSyn	elav-Gal4/+; UAS-αSyn/+	N/A	4	9.70378
2	A	4	αSyn	elav-Gal4/+; UAS-αSyn/+	N/A	5	9.29773
2	A	4	αSyn	elav-Gal4/+; UAS-αSyn/+	N/A	6	9.0716
2	A	4	αSyn	elav-Gal4/+; UAS-αSyn/+	N/A	7	9.02201
2	A	4	αSyn	elav-Gal4/+; UAS-αSyn/+	N/A	8	9.07426
2	A	6	αSyn	elav-Gal4/+; UAS-αSyn/+	N/A	1	10.1882
2	A	6	αSyn	elav-Gal4/+; UAS-αSyn/+	N/A	2	10.5599
2	A	6	αSyn	elav-Gal4/+; UAS-αSyn/+	N/A	3	9.29542
2	A	6	αSyn	elav-Gal4/+; UAS-αSyn/+	N/A	4	9.81666
2	A	6	αSyn	elav-Gal4/+; UAS-αSyn/+	N/A	5	9.25525
2	A	6	αSyn	elav-Gal4/+; UAS-αSyn/+	N/A	6	9.32538
2	A	6	αSyn	elav-Gal4/+; UAS-αSyn/+	N/A	7	9.83569
2	A	6	αSyn	elav-Gal4/+; UAS-αSyn/+	N/A	8	9.57185
2	A	8	αSyn	elav-Gal4/+; UAS-αSyn/+	N/A	1	8.73114
2	A	8	αSyn	elav-Gal4/+; UAS-αSyn/+	N/A	2	9.53404
2	A	8	αSyn	elav-Gal4/+; UAS-αSyn/+	N/A	3	9.35064
2	A	8	αSyn	elav-Gal4/+; UAS-αSyn/+	N/A	4	9.47185
2	A	8	αSyn	elav-Gal4/+; UAS-αSyn/+	N/A	5	8.39507
2	A	8	αSyn	elav-Gal4/+; UAS-αSyn/+	N/A	6	8.93896
2	A	8	αSyn	elav-Gal4/+; UAS-αSyn/+	N/A	7	8.80394
2	A	8	αSyn	elav-Gal4/+; UAS-αSyn/+	N/A	8	8.82771
2	A	11	αSyn	elav-Gal4/+; UAS-αSyn/+	N/A	1	8.2096
2	A	11	αSyn	elav-Gal4/+; UAS-αSyn/+	N/A	2	8.26983
2	A	11	αSyn	elav-Gal4/+; UAS-αSyn/+	N/A	3	8.32271
2	A	11	αSyn	elav-Gal4/+; UAS-αSyn/+	N/A	4	8.85684
2	A	11	αSyn	elav-Gal4/+; UAS-αSyn/+	N/A	5	7.31132
2	A	11	αSyn	elav-Gal4/+; UAS-αSyn/+	N/A	6	6.99031
2	A	11	αSyn	elav-Gal4/+; UAS-αSyn/+	N/A	7	6.98025
2	A	11	αSyn	elav-Gal4/+; UAS-αSyn/+	N/A	8	7.58142
2	A	13	αSyn	elav-Gal4/+; UAS-αSyn/+	N/A	1	7.05588
2	A	13	αSyn	elav-Gal4/+; UAS-αSyn/+	N/A	2	8.70504
2	A	13	αSyn	elav-Gal4/+; UAS-αSyn/+	N/A	3	8.8922
2	A	13	αSyn	elav-Gal4/+; UAS-αSyn/+	N/A	4	8.06854
2	A	13	αSyn	elav-Gal4/+; UAS-αSyn/+	N/A	5	6.97867
2	A	13	αSyn	elav-Gal4/+; UAS-αSyn/+	N/A	6	7.10179
2	A	13	αSyn	elav-Gal4/+; UAS-αSyn/+	N/A	7	8.18
2	A	13	αSyn	elav-Gal4/+; UAS-αSyn/+	N/A	8	7.81797
2	A	15	αSyn	elav-Gal4/+; UAS-αSyn/+	N/A	1	6.21807
2	A	15	αSyn	elav-Gal4/+; UAS-αSyn/+	N/A	2	8.62361
2	A	15	αSyn	elav-Gal4/+; UAS-αSyn/+	N/A	3	7.96162
2	A	15	αSyn	elav-Gal4/+; UAS-αSyn/+	N/A	4	8.5759
2	A	15	αSyn	elav-Gal4/+; UAS-αSyn/+	N/A	5	6.31759
2	A	15	αSyn	elav-Gal4/+; UAS-αSyn/+	N/A	6	6.37396
2	A	15	αSyn	elav-Gal4/+; UAS-αSyn/+	N/A	7	7.32569
2	A	15	αSyn	elav-Gal4/+; UAS-αSyn/+	N/A	8	6.6174
2	A	18	αSyn	elav-Gal4/+; UAS-αSyn/+	N/A	1	5.60291
2	A	18	αSyn	elav-Gal4/+; UAS-αSyn/+	N/A	2	8.11793
2	A	18	αSyn	elav-Gal4/+; UAS-αSyn/+	N/A	3	7.37503
2	A	18	αSyn	elav-Gal4/+; UAS-αSyn/+	N/A	4	7.05751
2	A	18	αSyn	elav-Gal4/+; UAS-αSyn/+	N/A	5	5.60847
2	A	18	αSyn	elav-Gal4/+; UAS-αSyn/+	N/A	6	5.15098
2	A	18	αSyn	elav-Gal4/+; UAS-αSyn/+	N/A	7	7.09461
2	A	18	αSyn	elav-Gal4/+; UAS-αSyn/+	N/A	8	6.81549
2	A	20	αSyn	elav-Gal4/+; UAS-αSyn/+	N/A	1	5.75841
2	A	20	αSyn	elav-Gal4/+; UAS-αSyn/+	N/A	2	6.66177
2	A	20	αSyn	elav-Gal4/+; UAS-αSyn/+	N/A	3	6.14387
2	A	20	αSyn	elav-Gal4/+; UAS-αSyn/+	N/A	4	6.48397
2	A	20	αSyn	elav-Gal4/+; UAS-αSyn/+	N/A	5	5.40006
2	A	20	αSyn	elav-Gal4/+; UAS-αSyn/+	N/A	6	4.60804
2	A	20	αSyn	elav-Gal4/+; UAS-αSyn/+	N/A	7	5.4509
2	A	20	αSyn	elav-Gal4/+; UAS-αSyn/+	N/A	8	5.12148
2	A	22	αSyn	elav-Gal4/+; UAS-αSyn/+	N/A	1	4.7963
2	A	22	αSyn	elav-Gal4/+; UAS-αSyn/+	N/A	2	5.5525
2	A	22	αSyn	elav-Gal4/+; UAS-αSyn/+	N/A	3	4.62858
2	A	22	αSyn	elav-Gal4/+; UAS-αSyn/+	N/A	4	4.92032
2	A	22	αSyn	elav-Gal4/+; UAS-αSyn/+	N/A	5	4.63811
2	A	22	αSyn	elav-Gal4/+; UAS-αSyn/+	N/A	6	4.35589
2	A	22	αSyn	elav-Gal4/+; UAS-αSyn/+	N/A	7	4.0668
2	A	22	αSyn	elav-Gal4/+; UAS-αSyn/+	N/A	8	4.48264
2	A	25	αSyn	elav-Gal4/+; UAS-αSyn/+	N/A	1	3.82598
2	A	25	αSyn	elav-Gal4/+; UAS-αSyn/+	N/A	2	5.37788
2	A	25	αSyn	elav-Gal4/+; UAS-αSyn/+	N/A	3	5.20233
2	A	25	αSyn	elav-Gal4/+; UAS-αSyn/+	N/A	4	4.91761
2	A	25	αSyn	elav-Gal4/+; UAS-αSyn/+	N/A	5	3.87117
2	A	25	αSyn	elav-Gal4/+; UAS-αSyn/+	N/A	6	3.48688
2	A	25	αSyn	elav-Gal4/+; UAS-αSyn/+	N/A	7	4.21007
2	A	25	αSyn	elav-Gal4/+; UAS-αSyn/+	N/A	8	3.83959
2	A	27	αSyn	elav-Gal4/+; UAS-αSyn/+	N/A	1	3.08102
2	A	27	αSyn	elav-Gal4/+; UAS-αSyn/+	N/A	2	4.77922
2	A	27	αSyn	elav-Gal4/+; UAS-αSyn/+	N/A	3	4.03584
2	A	27	αSyn	elav-Gal4/+; UAS-αSyn/+	N/A	4	4.70045
2	A	27	αSyn	elav-Gal4/+; UAS-αSyn/+	N/A	5	3.84725
2	A	27	αSyn	elav-Gal4/+; UAS-αSyn/+	N/A	6	2.7461
2	A	27	αSyn	elav-Gal4/+; UAS-αSyn/+	N/A	7	3.5528
2	A	27	αSyn	elav-Gal4/+; UAS-αSyn/+	N/A	8	4.25655
2	A	29	αSyn	elav-Gal4/+; UAS-αSyn/+	N/A	1	3.63785
2	A	29	αSyn	elav-Gal4/+; UAS-αSyn/+	N/A	2	3.82808
2	A	29	αSyn	elav-Gal4/+; UAS-αSyn/+	N/A	3	3.52809
2	A	29	αSyn	elav-Gal4/+; UAS-αSyn/+	N/A	4	4.48743
2	A	29	αSyn	elav-Gal4/+; UAS-αSyn/+	N/A	5	3.35961
2	A	29	αSyn	elav-Gal4/+; UAS-αSyn/+	N/A	6	3.42108
2	A	29	αSyn	elav-Gal4/+; UAS-αSyn/+	N/A	7	3.38948
2	A	29	αSyn	elav-Gal4/+; UAS-αSyn/+	N/A	8	3.59724
2	B	4	Control	elav-GAL4/+	N/A	1	13.7079
2	B	4	Control	elav-GAL4/+	N/A	2	13.2858
2	B	4	Control	elav-GAL4/+	N/A	3	11.43
2	B	4	Control	elav-GAL4/+	N/A	4	10.9516
2	B	4	Control	elav-GAL4/+	N/A	5	12.7041
2	B	4	Control	elav-GAL4/+	N/A	6	12.0476
2	B	4	Control	elav-GAL4/+	N/A	7	12.7145
2	B	4	Control	elav-GAL4/+	N/A	8	10.7407
2	B	6	Control	elav-GAL4/+	N/A	1	13.6279
2	B	6	Control	elav-GAL4/+	N/A	2	13.4346
2	B	6	Control	elav-GAL4/+	N/A	3	12.7145
2	B	6	Control	elav-GAL4/+	N/A	4	12.1857
2	B	6	Control	elav-GAL4/+	N/A	5	13.6468
2	B	6	Control	elav-GAL4/+	N/A	6	12.6889
2	B	6	Control	elav-GAL4/+	N/A	7	13.2288
2	B	6	Control	elav-GAL4/+	N/A	8	11.3313
2	B	8	Control	elav-GAL4/+	N/A	1	13.4727
2	B	8	Control	elav-GAL4/+	N/A	2	12.807
2	B	8	Control	elav-GAL4/+	N/A	3	11.8458
2	B	8	Control	elav-GAL4/+	N/A	4	11.298
2	B	8	Control	elav-GAL4/+	N/A	5	12.1542
2	B	8	Control	elav-GAL4/+	N/A	6	12.3254
2	B	8	Control	elav-GAL4/+	N/A	7	12.6669
2	B	8	Control	elav-GAL4/+	N/A	8	10.675
2	B	11	Control	elav-GAL4/+	N/A	1	12.901
2	B	11	Control	elav-GAL4/+	N/A	2	13.1102
2	B	11	Control	elav-GAL4/+	N/A	3	12.0113
2	B	11	Control	elav-GAL4/+	N/A	4	11.2126
2	B	11	Control	elav-GAL4/+	N/A	5	12.5674
2	B	11	Control	elav-GAL4/+	N/A	6	11.8101
2	B	11	Control	elav-GAL4/+	N/A	7	12.3264
2	B	11	Control	elav-GAL4/+	N/A	8	10.6965
2	B	13	Control	elav-GAL4/+	N/A	1	13.9526
2	B	13	Control	elav-GAL4/+	N/A	2	13.2331
2	B	13	Control	elav-GAL4/+	N/A	3	12.0593
2	B	13	Control	elav-GAL4/+	N/A	4	11.3697
2	B	13	Control	elav-GAL4/+	N/A	5	12.755
2	B	13	Control	elav-GAL4/+	N/A	6	11.9296
2	B	13	Control	elav-GAL4/+	N/A	7	11.9209
2	B	13	Control	elav-GAL4/+	N/A	8	11.1089
2	B	15	Control	elav-GAL4/+	N/A	1	12.9207
2	B	15	Control	elav-GAL4/+	N/A	2	13.3955
2	B	15	Control	elav-GAL4/+	N/A	3	11.7834
2	B	15	Control	elav-GAL4/+	N/A	4	11.3827
2	B	15	Control	elav-GAL4/+	N/A	5	11.9917
2	B	15	Control	elav-GAL4/+	N/A	6	11.3321
2	B	15	Control	elav-GAL4/+	N/A	7	11.9436
2	B	15	Control	elav-GAL4/+	N/A	8	10.4045
2	B	18	Control	elav-GAL4/+	N/A	1	11.5669
2	B	18	Control	elav-GAL4/+	N/A	2	10.9204
2	B	18	Control	elav-GAL4/+	N/A	3	10.3399
2	B	18	Control	elav-GAL4/+	N/A	4	9.5857
2	B	18	Control	elav-GAL4/+	N/A	5	10.7967
2	B	18	Control	elav-GAL4/+	N/A	6	9.7962
2	B	18	Control	elav-GAL4/+	N/A	7	10.6853
2	B	18	Control	elav-GAL4/+	N/A	8	9.7739
2	B	20	Control	elav-GAL4/+	N/A	1	9.82125
2	B	20	Control	elav-GAL4/+	N/A	2	8.68394
2	B	20	Control	elav-GAL4/+	N/A	3	9.81115
2	B	20	Control	elav-GAL4/+	N/A	4	9.7911
2	B	20	Control	elav-GAL4/+	N/A	5	8.87058
2	B	20	Control	elav-GAL4/+	N/A	6	9.83461
2	B	20	Control	elav-GAL4/+	N/A	7	9.72894
2	B	20	Control	elav-GAL4/+	N/A	8	9.30975
2	B	22	Control	elav-GAL4/+	N/A	1	11.6854
2	B	22	Control	elav-GAL4/+	N/A	2	10.9808
2	B	22	Control	elav-GAL4/+	N/A	3	9.79711
2	B	22	Control	elav-GAL4/+	N/A	4	9.59559
2	B	22	Control	elav-GAL4/+	N/A	5	11.0139
2	B	22	Control	elav-GAL4/+	N/A	6	9.67553
2	B	22	Control	elav-GAL4/+	N/A	7	10.1819
2	B	22	Control	elav-GAL4/+	N/A	8	9.04479
2	B	25	Control	elav-GAL4/+	N/A	1	8.05246
2	B	25	Control	elav-GAL4/+	N/A	2	7.50477
2	B	25	Control	elav-GAL4/+	N/A	3	8.62012
2	B	25	Control	elav-GAL4/+	N/A	4	7.53087
2	B	25	Control	elav-GAL4/+	N/A	5	7.47244
2	B	25	Control	elav-GAL4/+	N/A	6	7.36119
2	B	25	Control	elav-GAL4/+	N/A	7	9.23548
2	B	25	Control	elav-GAL4/+	N/A	8	7.94746
2	B	27	Control	elav-GAL4/+	N/A	1	6.24609
2	B	27	Control	elav-GAL4/+	N/A	2	6.09573
2	B	27	Control	elav-GAL4/+	N/A	3	7.69956
2	B	27	Control	elav-GAL4/+	N/A	4	6.82389
2	B	27	Control	elav-GAL4/+	N/A	5	7.03746
2	B	27	Control	elav-GAL4/+	N/A	6	7.05413
2	B	27	Control	elav-GAL4/+	N/A	7	8.22047
2	B	27	Control	elav-GAL4/+	N/A	8	6.88533
2	B	29	Control	elav-GAL4/+	N/A	1	8.2571
2	B	29	Control	elav-GAL4/+	N/A	2	6.84697
2	B	29	Control	elav-GAL4/+	N/A	3	5.93941
2	B	29	Control	elav-GAL4/+	N/A	4	6.87143
2	B	29	Control	elav-GAL4/+	N/A	5	6.91749
2	B	29	Control	elav-GAL4/+	N/A	6	7.18172
2	B	29	Control	elav-GAL4/+	N/A	7	8.67299
2	B	29	Control	elav-GAL4/+	N/A	8	7.44294
2	B	4	Ect3KD/+ (-αSyn)	elav-GAL4/+; UAS-3132R-1/+	3132R-1	1	10.1522
2	B	4	Ect3KD/+ (-αSyn)	elav-GAL4/+; UAS-3132R-1/+	3132R-1	2	10.456
2	B	4	Ect3KD/+ (-αSyn)	elav-GAL4/+; UAS-3132R-1/+	3132R-1	3	10.3753
2	B	4	Ect3KD/+ (-αSyn)	elav-GAL4/+; UAS-3132R-1/+	3132R-1	4	10.0601
2	B	4	Ect3KD/+ (-αSyn)	elav-GAL4/+; UAS-3132R-1/+	3132R-1	5	9.53296
2	B	4	Ect3KD/+ (-αSyn)	elav-GAL4/+; UAS-3132R-1/+	3132R-1	6	9.89657
2	B	4	Ect3KD/+ (-αSyn)	elav-GAL4/+; UAS-3132R-1/+	3132R-1	7	10.181
2	B	4	Ect3KD/+ (-αSyn)	elav-GAL4/+; UAS-3132R-1/+	3132R-1	8	10.244
2	B	6	Ect3KD/+ (-αSyn)	elav-GAL4/+; UAS-3132R-1/+	3132R-1	1	10.3883
2	B	6	Ect3KD/+ (-αSyn)	elav-GAL4/+; UAS-3132R-1/+	3132R-1	2	10.7061
2	B	6	Ect3KD/+ (-αSyn)	elav-GAL4/+; UAS-3132R-1/+	3132R-1	3	10.5938
2	B	6	Ect3KD/+ (-αSyn)	elav-GAL4/+; UAS-3132R-1/+	3132R-1	4	10.3314
2	B	6	Ect3KD/+ (-αSyn)	elav-GAL4/+; UAS-3132R-1/+	3132R-1	5	10.4311
2	B	6	Ect3KD/+ (-αSyn)	elav-GAL4/+; UAS-3132R-1/+	3132R-1	6	10.2572
2	B	6	Ect3KD/+ (-αSyn)	elav-GAL4/+; UAS-3132R-1/+	3132R-1	7	9.94528
2	B	6	Ect3KD/+ (-αSyn)	elav-GAL4/+; UAS-3132R-1/+	3132R-1	8	10.4765
2	B	8	Ect3KD/+ (-αSyn)	elav-GAL4/+; UAS-3132R-1/+	3132R-1	1	9.37143
2	B	8	Ect3KD/+ (-αSyn)	elav-GAL4/+; UAS-3132R-1/+	3132R-1	2	9.82893
2	B	8	Ect3KD/+ (-αSyn)	elav-GAL4/+; UAS-3132R-1/+	3132R-1	3	10.8421
2	B	8	Ect3KD/+ (-αSyn)	elav-GAL4/+; UAS-3132R-1/+	3132R-1	4	10.3407
2	B	8	Ect3KD/+ (-αSyn)	elav-GAL4/+; UAS-3132R-1/+	3132R-1	5	10.7821
2	B	8	Ect3KD/+ (-αSyn)	elav-GAL4/+; UAS-3132R-1/+	3132R-1	6	9.01611
2	B	8	Ect3KD/+ (-αSyn)	elav-GAL4/+; UAS-3132R-1/+	3132R-1	7	10.4017
2	B	8	Ect3KD/+ (-αSyn)	elav-GAL4/+; UAS-3132R-1/+	3132R-1	8	9.61328
2	B	11	Ect3KD/+ (-αSyn)	elav-GAL4/+; UAS-3132R-1/+	3132R-1	1	10.9138
2	B	11	Ect3KD/+ (-αSyn)	elav-GAL4/+; UAS-3132R-1/+	3132R-1	2	10.7151
2	B	11	Ect3KD/+ (-αSyn)	elav-GAL4/+; UAS-3132R-1/+	3132R-1	3	11.0522
2	B	11	Ect3KD/+ (-αSyn)	elav-GAL4/+; UAS-3132R-1/+	3132R-1	4	9.57615
2	B	11	Ect3KD/+ (-αSyn)	elav-GAL4/+; UAS-3132R-1/+	3132R-1	5	11.2139
2	B	11	Ect3KD/+ (-αSyn)	elav-GAL4/+; UAS-3132R-1/+	3132R-1	6	9.57999
2	B	11	Ect3KD/+ (-αSyn)	elav-GAL4/+; UAS-3132R-1/+	3132R-1	7	9.94132
2	B	11	Ect3KD/+ (-αSyn)	elav-GAL4/+; UAS-3132R-1/+	3132R-1	8	9.6052
2	B	13	Ect3KD/+ (-αSyn)	elav-GAL4/+; UAS-3132R-1/+	3132R-1	1	9.51088
2	B	13	Ect3KD/+ (-αSyn)	elav-GAL4/+; UAS-3132R-1/+	3132R-1	2	9.65079
2	B	13	Ect3KD/+ (-αSyn)	elav-GAL4/+; UAS-3132R-1/+	3132R-1	3	10.5168
2	B	13	Ect3KD/+ (-αSyn)	elav-GAL4/+; UAS-3132R-1/+	3132R-1	4	9.84542
2	B	13	Ect3KD/+ (-αSyn)	elav-GAL4/+; UAS-3132R-1/+	3132R-1	5	9.08374
2	B	13	Ect3KD/+ (-αSyn)	elav-GAL4/+; UAS-3132R-1/+	3132R-1	6	9.67642
2	B	13	Ect3KD/+ (-αSyn)	elav-GAL4/+; UAS-3132R-1/+	3132R-1	7	10.335
2	B	13	Ect3KD/+ (-αSyn)	elav-GAL4/+; UAS-3132R-1/+	3132R-1	8	10.1131
2	B	15	Ect3KD/+ (-αSyn)	elav-GAL4/+; UAS-3132R-1/+	3132R-1	1	8.66889
2	B	15	Ect3KD/+ (-αSyn)	elav-GAL4/+; UAS-3132R-1/+	3132R-1	2	9.09489
2	B	15	Ect3KD/+ (-αSyn)	elav-GAL4/+; UAS-3132R-1/+	3132R-1	3	10.1833
2	B	15	Ect3KD/+ (-αSyn)	elav-GAL4/+; UAS-3132R-1/+	3132R-1	4	8.51183
2	B	15	Ect3KD/+ (-αSyn)	elav-GAL4/+; UAS-3132R-1/+	3132R-1	5	9.61995
2	B	15	Ect3KD/+ (-αSyn)	elav-GAL4/+; UAS-3132R-1/+	3132R-1	6	8.84167
2	B	15	Ect3KD/+ (-αSyn)	elav-GAL4/+; UAS-3132R-1/+	3132R-1	7	9.62997
2	B	15	Ect3KD/+ (-αSyn)	elav-GAL4/+; UAS-3132R-1/+	3132R-1	8	8.08881
2	B	18	Ect3KD/+ (-αSyn)	elav-GAL4/+; UAS-3132R-1/+	3132R-1	1	7.50377
2	B	18	Ect3KD/+ (-αSyn)	elav-GAL4/+; UAS-3132R-1/+	3132R-1	2	8.55106
2	B	18	Ect3KD/+ (-αSyn)	elav-GAL4/+; UAS-3132R-1/+	3132R-1	3	7.7451
2	B	18	Ect3KD/+ (-αSyn)	elav-GAL4/+; UAS-3132R-1/+	3132R-1	4	9.0735
2	B	18	Ect3KD/+ (-αSyn)	elav-GAL4/+; UAS-3132R-1/+	3132R-1	5	8.33992
2	B	18	Ect3KD/+ (-αSyn)	elav-GAL4/+; UAS-3132R-1/+	3132R-1	6	7.27319
2	B	18	Ect3KD/+ (-αSyn)	elav-GAL4/+; UAS-3132R-1/+	3132R-1	7	8.67723
2	B	18	Ect3KD/+ (-αSyn)	elav-GAL4/+; UAS-3132R-1/+	3132R-1	8	7.97953
2	B	20	Ect3KD/+ (-αSyn)	elav-GAL4/+; UAS-3132R-1/+	3132R-1	1	8.55879
2	B	20	Ect3KD/+ (-αSyn)	elav-GAL4/+; UAS-3132R-1/+	3132R-1	2	7.78928
2	B	20	Ect3KD/+ (-αSyn)	elav-GAL4/+; UAS-3132R-1/+	3132R-1	3	7.78444
2	B	20	Ect3KD/+ (-αSyn)	elav-GAL4/+; UAS-3132R-1/+	3132R-1	4	7.17161
2	B	20	Ect3KD/+ (-αSyn)	elav-GAL4/+; UAS-3132R-1/+	3132R-1	5	8.45865
2	B	20	Ect3KD/+ (-αSyn)	elav-GAL4/+; UAS-3132R-1/+	3132R-1	6	6.48098
2	B	20	Ect3KD/+ (-αSyn)	elav-GAL4/+; UAS-3132R-1/+	3132R-1	7	8.33461
2	B	20	Ect3KD/+ (-αSyn)	elav-GAL4/+; UAS-3132R-1/+	3132R-1	8	7.35599
2	B	22	Ect3KD/+ (-αSyn)	elav-GAL4/+; UAS-3132R-1/+	3132R-1	1	7.29612
2	B	22	Ect3KD/+ (-αSyn)	elav-GAL4/+; UAS-3132R-1/+	3132R-1	2	6.82766
2	B	22	Ect3KD/+ (-αSyn)	elav-GAL4/+; UAS-3132R-1/+	3132R-1	3	8.03111
2	B	22	Ect3KD/+ (-αSyn)	elav-GAL4/+; UAS-3132R-1/+	3132R-1	4	8.37078
2	B	22	Ect3KD/+ (-αSyn)	elav-GAL4/+; UAS-3132R-1/+	3132R-1	5	6.03443
2	B	22	Ect3KD/+ (-αSyn)	elav-GAL4/+; UAS-3132R-1/+	3132R-1	6	6.61158
2	B	22	Ect3KD/+ (-αSyn)	elav-GAL4/+; UAS-3132R-1/+	3132R-1	7	6.74316
2	B	22	Ect3KD/+ (-αSyn)	elav-GAL4/+; UAS-3132R-1/+	3132R-1	8	7.92241
2	B	25	Ect3KD/+ (-αSyn)	elav-GAL4/+; UAS-3132R-1/+	3132R-1	1	8.27662
2	B	25	Ect3KD/+ (-αSyn)	elav-GAL4/+; UAS-3132R-1/+	3132R-1	2	7.69334
2	B	25	Ect3KD/+ (-αSyn)	elav-GAL4/+; UAS-3132R-1/+	3132R-1	3	9.45388
2	B	25	Ect3KD/+ (-αSyn)	elav-GAL4/+; UAS-3132R-1/+	3132R-1	4	7.38222
2	B	25	Ect3KD/+ (-αSyn)	elav-GAL4/+; UAS-3132R-1/+	3132R-1	5	8.10351
2	B	25	Ect3KD/+ (-αSyn)	elav-GAL4/+; UAS-3132R-1/+	3132R-1	6	6.86538
2	B	25	Ect3KD/+ (-αSyn)	elav-GAL4/+; UAS-3132R-1/+	3132R-1	7	8.54472
2	B	25	Ect3KD/+ (-αSyn)	elav-GAL4/+; UAS-3132R-1/+	3132R-1	8	7.96125
2	B	27	Ect3KD/+ (-αSyn)	elav-GAL4/+; UAS-3132R-1/+	3132R-1	1	8.28324
2	B	27	Ect3KD/+ (-αSyn)	elav-GAL4/+; UAS-3132R-1/+	3132R-1	2	7.99861
2	B	27	Ect3KD/+ (-αSyn)	elav-GAL4/+; UAS-3132R-1/+	3132R-1	3	5.97185
2	B	27	Ect3KD/+ (-αSyn)	elav-GAL4/+; UAS-3132R-1/+	3132R-1	4	6.29116
2	B	27	Ect3KD/+ (-αSyn)	elav-GAL4/+; UAS-3132R-1/+	3132R-1	5	7.65809
2	B	27	Ect3KD/+ (-αSyn)	elav-GAL4/+; UAS-3132R-1/+	3132R-1	6	5.28127
2	B	27	Ect3KD/+ (-αSyn)	elav-GAL4/+; UAS-3132R-1/+	3132R-1	7	8.54564
2	B	27	Ect3KD/+ (-αSyn)	elav-GAL4/+; UAS-3132R-1/+	3132R-1	8	7.76132
2	B	29	Ect3KD/+ (-αSyn)	elav-GAL4/+; UAS-3132R-1/+	3132R-1	1	8.75757
2	B	29	Ect3KD/+ (-αSyn)	elav-GAL4/+; UAS-3132R-1/+	3132R-1	2	6.78413
2	B	29	Ect3KD/+ (-αSyn)	elav-GAL4/+; UAS-3132R-1/+	3132R-1	3	9.01629
2	B	29	Ect3KD/+ (-αSyn)	elav-GAL4/+; UAS-3132R-1/+	3132R-1	4	7.33672
2	B	29	Ect3KD/+ (-αSyn)	elav-GAL4/+; UAS-3132R-1/+	3132R-1	5	6.90015
2	B	29	Ect3KD/+ (-αSyn)	elav-GAL4/+; UAS-3132R-1/+	3132R-1	6	5.67279
2	B	29	Ect3KD/+ (-αSyn)	elav-GAL4/+; UAS-3132R-1/+	3132R-1	7	7.65311
2	B	29	Ect3KD/+ (-αSyn)	elav-GAL4/+; UAS-3132R-1/+	3132R-1	8	7.0507
2	B	4	Lip4KD/+ (-αSyn)	elav-GAL4/+;; UAS-v31021*/+	v31021	1	13.9087
2	B	4	Lip4KD/+ (-αSyn)	elav-GAL4/+;; UAS-v31021*/+	v31021	2	12.9352
2	B	4	Lip4KD/+ (-αSyn)	elav-GAL4/+;; UAS-v31021*/+	v31021	3	14.1424
2	B	4	Lip4KD/+ (-αSyn)	elav-GAL4/+;; UAS-v31021*/+	v31021	4	11.3436
2	B	4	Lip4KD/+ (-αSyn)	elav-GAL4/+;; UAS-v31021*/+	v31021	5	13.154
2	B	4	Lip4KD/+ (-αSyn)	elav-GAL4/+;; UAS-v31021*/+	v31021	6	11.3119
2	B	4	Lip4KD/+ (-αSyn)	elav-GAL4/+;; UAS-v31021*/+	v31021	7	13.3936
2	B	4	Lip4KD/+ (-αSyn)	elav-GAL4/+;; UAS-v31021*/+	v31021	8	13.735
2	B	6	Lip4KD/+ (-αSyn)	elav-GAL4/+;; UAS-v31021*/+	v31021	1	14.0008
2	B	6	Lip4KD/+ (-αSyn)	elav-GAL4/+;; UAS-v31021*/+	v31021	2	12.8569
2	B	6	Lip4KD/+ (-αSyn)	elav-GAL4/+;; UAS-v31021*/+	v31021	3	13.557
2	B	6	Lip4KD/+ (-αSyn)	elav-GAL4/+;; UAS-v31021*/+	v31021	4	11.4475
2	B	6	Lip4KD/+ (-αSyn)	elav-GAL4/+;; UAS-v31021*/+	v31021	5	12.8806
2	B	6	Lip4KD/+ (-αSyn)	elav-GAL4/+;; UAS-v31021*/+	v31021	6	11.8498
2	B	6	Lip4KD/+ (-αSyn)	elav-GAL4/+;; UAS-v31021*/+	v31021	7	13.7944
2	B	8	Lip4KD/+ (-αSyn)	elav-GAL4/+;; UAS-v31021*/+	v31021	1	13.8208
2	B	8	Lip4KD/+ (-αSyn)	elav-GAL4/+;; UAS-v31021*/+	v31021	2	12.5441
2	B	8	Lip4KD/+ (-αSyn)	elav-GAL4/+;; UAS-v31021*/+	v31021	3	13.1235
2	B	8	Lip4KD/+ (-αSyn)	elav-GAL4/+;; UAS-v31021*/+	v31021	4	11.0157
2	B	8	Lip4KD/+ (-αSyn)	elav-GAL4/+;; UAS-v31021*/+	v31021	5	12.7559
2	B	8	Lip4KD/+ (-αSyn)	elav-GAL4/+;; UAS-v31021*/+	v31021	6	11.4953
2	B	8	Lip4KD/+ (-αSyn)	elav-GAL4/+;; UAS-v31021*/+	v31021	7	13.0318
2	B	11	Lip4KD/+ (-αSyn)	elav-GAL4/+;; UAS-v31021*/+	v31021	1	13.9662
2	B	11	Lip4KD/+ (-αSyn)	elav-GAL4/+;; UAS-v31021*/+	v31021	2	11.8126
2	B	11	Lip4KD/+ (-αSyn)	elav-GAL4/+;; UAS-v31021*/+	v31021	3	11.8269
2	B	11	Lip4KD/+ (-αSyn)	elav-GAL4/+;; UAS-v31021*/+	v31021	4	11.3601
2	B	11	Lip4KD/+ (-αSyn)	elav-GAL4/+;; UAS-v31021*/+	v31021	5	13.0058
2	B	11	Lip4KD/+ (-αSyn)	elav-GAL4/+;; UAS-v31021*/+	v31021	6	10.9695
2	B	11	Lip4KD/+ (-αSyn)	elav-GAL4/+;; UAS-v31021*/+	v31021	7	13.3207
2	B	13	Lip4KD/+ (-αSyn)	elav-GAL4/+;; UAS-v31021*/+	v31021	1	13.7723
2	B	13	Lip4KD/+ (-αSyn)	elav-GAL4/+;; UAS-v31021*/+	v31021	2	12.1407
2	B	13	Lip4KD/+ (-αSyn)	elav-GAL4/+;; UAS-v31021*/+	v31021	3	12.7521
2	B	13	Lip4KD/+ (-αSyn)	elav-GAL4/+;; UAS-v31021*/+	v31021	4	11.4685
2	B	13	Lip4KD/+ (-αSyn)	elav-GAL4/+;; UAS-v31021*/+	v31021	5	11.9692
2	B	13	Lip4KD/+ (-αSyn)	elav-GAL4/+;; UAS-v31021*/+	v31021	6	11.2912
2	B	13	Lip4KD/+ (-αSyn)	elav-GAL4/+;; UAS-v31021*/+	v31021	7	13.4184
2	B	15	Lip4KD/+ (-αSyn)	elav-GAL4/+;; UAS-v31021*/+	v31021	1	13.6562
2	B	15	Lip4KD/+ (-αSyn)	elav-GAL4/+;; UAS-v31021*/+	v31021	2	12.8314
2	B	15	Lip4KD/+ (-αSyn)	elav-GAL4/+;; UAS-v31021*/+	v31021	3	12.7072
2	B	15	Lip4KD/+ (-αSyn)	elav-GAL4/+;; UAS-v31021*/+	v31021	4	11.8246
2	B	15	Lip4KD/+ (-αSyn)	elav-GAL4/+;; UAS-v31021*/+	v31021	5	12.1308
2	B	15	Lip4KD/+ (-αSyn)	elav-GAL4/+;; UAS-v31021*/+	v31021	6	10.9594
2	B	15	Lip4KD/+ (-αSyn)	elav-GAL4/+;; UAS-v31021*/+	v31021	7	13.2387
2	B	18	Lip4KD/+ (-αSyn)	elav-GAL4/+;; UAS-v31021*/+	v31021	1	12.0676
2	B	18	Lip4KD/+ (-αSyn)	elav-GAL4/+;; UAS-v31021*/+	v31021	2	10.818
2	B	18	Lip4KD/+ (-αSyn)	elav-GAL4/+;; UAS-v31021*/+	v31021	3	10.6617
2	B	18	Lip4KD/+ (-αSyn)	elav-GAL4/+;; UAS-v31021*/+	v31021	4	10.4457
2	B	18	Lip4KD/+ (-αSyn)	elav-GAL4/+;; UAS-v31021*/+	v31021	5	11.0056
2	B	18	Lip4KD/+ (-αSyn)	elav-GAL4/+;; UAS-v31021*/+	v31021	6	9.52577
2	B	18	Lip4KD/+ (-αSyn)	elav-GAL4/+;; UAS-v31021*/+	v31021	7	11.2515
2	B	20	Lip4KD/+ (-αSyn)	elav-GAL4/+;; UAS-v31021*/+	v31021	1	11.1317
2	B	20	Lip4KD/+ (-αSyn)	elav-GAL4/+;; UAS-v31021*/+	v31021	2	9.9328
2	B	20	Lip4KD/+ (-αSyn)	elav-GAL4/+;; UAS-v31021*/+	v31021	3	9.85219
2	B	20	Lip4KD/+ (-αSyn)	elav-GAL4/+;; UAS-v31021*/+	v31021	4	8.52536
2	B	20	Lip4KD/+ (-αSyn)	elav-GAL4/+;; UAS-v31021*/+	v31021	5	7.21839
2	B	20	Lip4KD/+ (-αSyn)	elav-GAL4/+;; UAS-v31021*/+	v31021	6	8.56585
2	B	20	Lip4KD/+ (-αSyn)	elav-GAL4/+;; UAS-v31021*/+	v31021	7	8.17382
2	B	22	Lip4KD/+ (-αSyn)	elav-GAL4/+;; UAS-v31021*/+	v31021	1	12.8642
2	B	22	Lip4KD/+ (-αSyn)	elav-GAL4/+;; UAS-v31021*/+	v31021	2	11.0577
2	B	22	Lip4KD/+ (-αSyn)	elav-GAL4/+;; UAS-v31021*/+	v31021	3	11.3579
2	B	22	Lip4KD/+ (-αSyn)	elav-GAL4/+;; UAS-v31021*/+	v31021	4	9.54728
2	B	22	Lip4KD/+ (-αSyn)	elav-GAL4/+;; UAS-v31021*/+	v31021	5	10.8208
2	B	22	Lip4KD/+ (-αSyn)	elav-GAL4/+;; UAS-v31021*/+	v31021	6	9.06287
2	B	22	Lip4KD/+ (-αSyn)	elav-GAL4/+;; UAS-v31021*/+	v31021	7	10.639
2	B	25	Lip4KD/+ (-αSyn)	elav-GAL4/+;; UAS-v31021*/+	v31021	1	10.1609
2	B	25	Lip4KD/+ (-αSyn)	elav-GAL4/+;; UAS-v31021*/+	v31021	2	8.44126
2	B	25	Lip4KD/+ (-αSyn)	elav-GAL4/+;; UAS-v31021*/+	v31021	3	8.28606
2	B	25	Lip4KD/+ (-αSyn)	elav-GAL4/+;; UAS-v31021*/+	v31021	4	7.74218
2	B	25	Lip4KD/+ (-αSyn)	elav-GAL4/+;; UAS-v31021*/+	v31021	5	6.35744
2	B	25	Lip4KD/+ (-αSyn)	elav-GAL4/+;; UAS-v31021*/+	v31021	6	8.06232
2	B	25	Lip4KD/+ (-αSyn)	elav-GAL4/+;; UAS-v31021*/+	v31021	7	6.35812
2	B	27	Lip4KD/+ (-αSyn)	elav-GAL4/+;; UAS-v31021*/+	v31021	1	10.7112
2	B	27	Lip4KD/+ (-αSyn)	elav-GAL4/+;; UAS-v31021*/+	v31021	2	6.60429
2	B	27	Lip4KD/+ (-αSyn)	elav-GAL4/+;; UAS-v31021*/+	v31021	3	7.08447
2	B	27	Lip4KD/+ (-αSyn)	elav-GAL4/+;; UAS-v31021*/+	v31021	4	7.53344
2	B	27	Lip4KD/+ (-αSyn)	elav-GAL4/+;; UAS-v31021*/+	v31021	5	7.99708
2	B	27	Lip4KD/+ (-αSyn)	elav-GAL4/+;; UAS-v31021*/+	v31021	6	7.34423
2	B	27	Lip4KD/+ (-αSyn)	elav-GAL4/+;; UAS-v31021*/+	v31021	7	7.99081
2	B	29	Lip4KD/+ (-αSyn)	elav-GAL4/+;; UAS-v31021*/+	v31021	1	10.2066
2	B	29	Lip4KD/+ (-αSyn)	elav-GAL4/+;; UAS-v31021*/+	v31021	2	5.31662
2	B	29	Lip4KD/+ (-αSyn)	elav-GAL4/+;; UAS-v31021*/+	v31021	3	7.00282
2	B	29	Lip4KD/+ (-αSyn)	elav-GAL4/+;; UAS-v31021*/+	v31021	4	7.63248
2	B	29	Lip4KD/+ (-αSyn)	elav-GAL4/+;; UAS-v31021*/+	v31021	5	7.28679
2	B	29	Lip4KD/+ (-αSyn)	elav-GAL4/+;; UAS-v31021*/+	v31021	6	7.73302
2	B	29	Lip4KD/+ (-αSyn)	elav-GAL4/+;; UAS-v31021*/+	v31021	7	7.89372
2	B	4	Npc1aKD/+ (-αSyn)	elav-GAL4/+; UAS-v105405	v105405	1	11.7093
2	B	4	Npc1aKD/+ (-αSyn)	elav-GAL4/+; UAS-v105405	v105405	2	10.5032
2	B	4	Npc1aKD/+ (-αSyn)	elav-GAL4/+; UAS-v105405	v105405	3	11.3031
2	B	4	Npc1aKD/+ (-αSyn)	elav-GAL4/+; UAS-v105405	v105405	4	11.2683
2	B	4	Npc1aKD/+ (-αSyn)	elav-GAL4/+; UAS-v105405	v105405	5	11.4583
2	B	4	Npc1aKD/+ (-αSyn)	elav-GAL4/+; UAS-v105405	v105405	6	11.3001
2	B	4	Npc1aKD/+ (-αSyn)	elav-GAL4/+; UAS-v105405	v105405	7	11.4326
2	B	4	Npc1aKD/+ (-αSyn)	elav-GAL4/+; UAS-v105405	v105405	8	11.4901
2	B	6	Npc1aKD/+ (-αSyn)	elav-GAL4/+; UAS-v105405	v105405	1	10.9922
2	B	6	Npc1aKD/+ (-αSyn)	elav-GAL4/+; UAS-v105405	v105405	2	9.72956
2	B	6	Npc1aKD/+ (-αSyn)	elav-GAL4/+; UAS-v105405	v105405	3	8.03668
2	B	6	Npc1aKD/+ (-αSyn)	elav-GAL4/+; UAS-v105405	v105405	4	9.63196
2	B	6	Npc1aKD/+ (-αSyn)	elav-GAL4/+; UAS-v105405	v105405	5	8.82284
2	B	6	Npc1aKD/+ (-αSyn)	elav-GAL4/+; UAS-v105405	v105405	6	10.2024
2	B	6	Npc1aKD/+ (-αSyn)	elav-GAL4/+; UAS-v105405	v105405	7	10.2896
2	B	6	Npc1aKD/+ (-αSyn)	elav-GAL4/+; UAS-v105405	v105405	8	11.2991
2	B	8	Npc1aKD/+ (-αSyn)	elav-GAL4/+; UAS-v105405	v105405	1	11.7882
2	B	8	Npc1aKD/+ (-αSyn)	elav-GAL4/+; UAS-v105405	v105405	2	8.36614
2	B	8	Npc1aKD/+ (-αSyn)	elav-GAL4/+; UAS-v105405	v105405	3	10.7778
2	B	8	Npc1aKD/+ (-αSyn)	elav-GAL4/+; UAS-v105405	v105405	4	10.7857
2	B	8	Npc1aKD/+ (-αSyn)	elav-GAL4/+; UAS-v105405	v105405	5	9.60696
2	B	8	Npc1aKD/+ (-αSyn)	elav-GAL4/+; UAS-v105405	v105405	6	10.7026
2	B	8	Npc1aKD/+ (-αSyn)	elav-GAL4/+; UAS-v105405	v105405	7	5.62919
2	B	8	Npc1aKD/+ (-αSyn)	elav-GAL4/+; UAS-v105405	v105405	8	11.7873
2	B	11	Npc1aKD/+ (-αSyn)	elav-GAL4/+; UAS-v105405	v105405	1	8.50091
2	B	11	Npc1aKD/+ (-αSyn)	elav-GAL4/+; UAS-v105405	v105405	2	8.22997
2	B	11	Npc1aKD/+ (-αSyn)	elav-GAL4/+; UAS-v105405	v105405	3	10.1726
2	B	11	Npc1aKD/+ (-αSyn)	elav-GAL4/+; UAS-v105405	v105405	4	10.6341
2	B	11	Npc1aKD/+ (-αSyn)	elav-GAL4/+; UAS-v105405	v105405	5	7.51534
2	B	11	Npc1aKD/+ (-αSyn)	elav-GAL4/+; UAS-v105405	v105405	6	6.40627
2	B	11	Npc1aKD/+ (-αSyn)	elav-GAL4/+; UAS-v105405	v105405	7	8.80838
2	B	11	Npc1aKD/+ (-αSyn)	elav-GAL4/+; UAS-v105405	v105405	8	9.63828
2	B	13	Npc1aKD/+ (-αSyn)	elav-GAL4/+; UAS-v105405	v105405	1	5.46918
2	B	13	Npc1aKD/+ (-αSyn)	elav-GAL4/+; UAS-v105405	v105405	2	6.36578
2	B	13	Npc1aKD/+ (-αSyn)	elav-GAL4/+; UAS-v105405	v105405	3	5.5332
2	B	13	Npc1aKD/+ (-αSyn)	elav-GAL4/+; UAS-v105405	v105405	4	5.52202
2	B	13	Npc1aKD/+ (-αSyn)	elav-GAL4/+; UAS-v105405	v105405	5	6.25596
2	B	13	Npc1aKD/+ (-αSyn)	elav-GAL4/+; UAS-v105405	v105405	6	4.84237
2	B	13	Npc1aKD/+ (-αSyn)	elav-GAL4/+; UAS-v105405	v105405	7	6.01525
2	B	13	Npc1aKD/+ (-αSyn)	elav-GAL4/+; UAS-v105405	v105405	8	5.59269
2	B	15	Npc1aKD/+ (-αSyn)	elav-GAL4/+; UAS-v105405	v105405	1	6.57595
2	B	15	Npc1aKD/+ (-αSyn)	elav-GAL4/+; UAS-v105405	v105405	2	6.68868
2	B	15	Npc1aKD/+ (-αSyn)	elav-GAL4/+; UAS-v105405	v105405	3	5.04374
2	B	15	Npc1aKD/+ (-αSyn)	elav-GAL4/+; UAS-v105405	v105405	4	4.46717
2	B	15	Npc1aKD/+ (-αSyn)	elav-GAL4/+; UAS-v105405	v105405	5	4.61554
2	B	15	Npc1aKD/+ (-αSyn)	elav-GAL4/+; UAS-v105405	v105405	6	4.54974
2	B	15	Npc1aKD/+ (-αSyn)	elav-GAL4/+; UAS-v105405	v105405	7	5.04155
2	B	15	Npc1aKD/+ (-αSyn)	elav-GAL4/+; UAS-v105405	v105405	8	7.25592
2	B	18	Npc1aKD/+ (-αSyn)	elav-GAL4/+; UAS-v105405	v105405	1	4.20291
2	B	18	Npc1aKD/+ (-αSyn)	elav-GAL4/+; UAS-v105405	v105405	2	7.67378
2	B	18	Npc1aKD/+ (-αSyn)	elav-GAL4/+; UAS-v105405	v105405	3	7.57204
2	B	18	Npc1aKD/+ (-αSyn)	elav-GAL4/+; UAS-v105405	v105405	4	6.88366
2	B	18	Npc1aKD/+ (-αSyn)	elav-GAL4/+; UAS-v105405	v105405	5	5.66213
2	B	18	Npc1aKD/+ (-αSyn)	elav-GAL4/+; UAS-v105405	v105405	6	7.60191
2	B	18	Npc1aKD/+ (-αSyn)	elav-GAL4/+; UAS-v105405	v105405	7	4.93749
2	B	18	Npc1aKD/+ (-αSyn)	elav-GAL4/+; UAS-v105405	v105405	8	9.21956
2	B	20	Npc1aKD/+ (-αSyn)	elav-GAL4/+; UAS-v105405	v105405	1	6.54618
2	B	20	Npc1aKD/+ (-αSyn)	elav-GAL4/+; UAS-v105405	v105405	2	4.60894
2	B	20	Npc1aKD/+ (-αSyn)	elav-GAL4/+; UAS-v105405	v105405	3	3.99481
2	B	20	Npc1aKD/+ (-αSyn)	elav-GAL4/+; UAS-v105405	v105405	4	3.30821
2	B	20	Npc1aKD/+ (-αSyn)	elav-GAL4/+; UAS-v105405	v105405	5	5.06554
2	B	20	Npc1aKD/+ (-αSyn)	elav-GAL4/+; UAS-v105405	v105405	6	4.34383
2	B	20	Npc1aKD/+ (-αSyn)	elav-GAL4/+; UAS-v105405	v105405	7	8.39694
2	B	20	Npc1aKD/+ (-αSyn)	elav-GAL4/+; UAS-v105405	v105405	8	7.38942
2	B	22	Npc1aKD/+ (-αSyn)	elav-GAL4/+; UAS-v105405	v105405	1	3.46232
2	B	22	Npc1aKD/+ (-αSyn)	elav-GAL4/+; UAS-v105405	v105405	2	6.10315
2	B	22	Npc1aKD/+ (-αSyn)	elav-GAL4/+; UAS-v105405	v105405	3	5.24349
2	B	22	Npc1aKD/+ (-αSyn)	elav-GAL4/+; UAS-v105405	v105405	4	3.12097
2	B	22	Npc1aKD/+ (-αSyn)	elav-GAL4/+; UAS-v105405	v105405	5	6.30926
2	B	22	Npc1aKD/+ (-αSyn)	elav-GAL4/+; UAS-v105405	v105405	6	4.09338
2	B	22	Npc1aKD/+ (-αSyn)	elav-GAL4/+; UAS-v105405	v105405	7	3.76959
2	B	22	Npc1aKD/+ (-αSyn)	elav-GAL4/+; UAS-v105405	v105405	8	9.70195
2	B	25	Npc1aKD/+ (-αSyn)	elav-GAL4/+; UAS-v105405	v105405	1	4.67317
2	B	25	Npc1aKD/+ (-αSyn)	elav-GAL4/+; UAS-v105405	v105405	2	7.04636
2	B	25	Npc1aKD/+ (-αSyn)	elav-GAL4/+; UAS-v105405	v105405	3	5.21369
2	B	25	Npc1aKD/+ (-αSyn)	elav-GAL4/+; UAS-v105405	v105405	4	4.07298
2	B	25	Npc1aKD/+ (-αSyn)	elav-GAL4/+; UAS-v105405	v105405	5	6.94917
2	B	25	Npc1aKD/+ (-αSyn)	elav-GAL4/+; UAS-v105405	v105405	6	5.73251
2	B	25	Npc1aKD/+ (-αSyn)	elav-GAL4/+; UAS-v105405	v105405	7	3.90002
2	B	25	Npc1aKD/+ (-αSyn)	elav-GAL4/+; UAS-v105405	v105405	8	9.33465
2	B	27	Npc1aKD/+ (-αSyn)	elav-GAL4/+; UAS-v105405	v105405	1	4.94246
2	B	27	Npc1aKD/+ (-αSyn)	elav-GAL4/+; UAS-v105405	v105405	2	6.21087
2	B	27	Npc1aKD/+ (-αSyn)	elav-GAL4/+; UAS-v105405	v105405	3	4.77845
2	B	27	Npc1aKD/+ (-αSyn)	elav-GAL4/+; UAS-v105405	v105405	4	3.64459
2	B	27	Npc1aKD/+ (-αSyn)	elav-GAL4/+; UAS-v105405	v105405	5	6.27823
2	B	27	Npc1aKD/+ (-αSyn)	elav-GAL4/+; UAS-v105405	v105405	6	5.6815
2	B	27	Npc1aKD/+ (-αSyn)	elav-GAL4/+; UAS-v105405	v105405	7	6.41379
2	B	27	Npc1aKD/+ (-αSyn)	elav-GAL4/+; UAS-v105405	v105405	8	8.69627
2	B	29	Npc1aKD/+ (-αSyn)	elav-GAL4/+; UAS-v105405	v105405	1	6.89866
2	B	29	Npc1aKD/+ (-αSyn)	elav-GAL4/+; UAS-v105405	v105405	2	7.16506
2	B	29	Npc1aKD/+ (-αSyn)	elav-GAL4/+; UAS-v105405	v105405	3	5.28554
2	B	29	Npc1aKD/+ (-αSyn)	elav-GAL4/+; UAS-v105405	v105405	4	6.68499
2	B	29	Npc1aKD/+ (-αSyn)	elav-GAL4/+; UAS-v105405	v105405	5	5.69498
2	B	29	Npc1aKD/+ (-αSyn)	elav-GAL4/+; UAS-v105405	v105405	6	6.37671
2	B	29	Npc1aKD/+ (-αSyn)	elav-GAL4/+; UAS-v105405	v105405	7	4.52483
2	B	29	Npc1aKD/+ (-αSyn)	elav-GAL4/+; UAS-v105405	v105405	8	7.53144
2	B	4	αSyn	elav-Gal4/+; UAS-αSyn/+	N/A	1	9.73476
2	B	4	αSyn	elav-Gal4/+; UAS-αSyn/+	N/A	2	10.4023
2	B	4	αSyn	elav-Gal4/+; UAS-αSyn/+	N/A	3	9.88458
2	B	4	αSyn	elav-Gal4/+; UAS-αSyn/+	N/A	4	10.344
2	B	4	αSyn	elav-Gal4/+; UAS-αSyn/+	N/A	5	9.9543
2	B	4	αSyn	elav-Gal4/+; UAS-αSyn/+	N/A	6	10.0153
2	B	4	αSyn	elav-Gal4/+; UAS-αSyn/+	N/A	7	10.2952
2	B	4	αSyn	elav-Gal4/+; UAS-αSyn/+	N/A	8	9.9874
2	B	6	αSyn	elav-Gal4/+; UAS-αSyn/+	N/A	1	9.71668
2	B	6	αSyn	elav-Gal4/+; UAS-αSyn/+	N/A	2	9.69861
2	B	6	αSyn	elav-Gal4/+; UAS-αSyn/+	N/A	3	9.98527
2	B	6	αSyn	elav-Gal4/+; UAS-αSyn/+	N/A	4	9.89245
2	B	6	αSyn	elav-Gal4/+; UAS-αSyn/+	N/A	5	9.36827
2	B	6	αSyn	elav-Gal4/+; UAS-αSyn/+	N/A	6	10.0322
2	B	6	αSyn	elav-Gal4/+; UAS-αSyn/+	N/A	7	9.6457
2	B	6	αSyn	elav-Gal4/+; UAS-αSyn/+	N/A	8	9.1103
2	B	8	αSyn	elav-Gal4/+; UAS-αSyn/+	N/A	1	9.49984
2	B	8	αSyn	elav-Gal4/+; UAS-αSyn/+	N/A	2	9.41344
2	B	8	αSyn	elav-Gal4/+; UAS-αSyn/+	N/A	3	9.42273
2	B	8	αSyn	elav-Gal4/+; UAS-αSyn/+	N/A	4	8.52482
2	B	8	αSyn	elav-Gal4/+; UAS-αSyn/+	N/A	5	9.11104
2	B	8	αSyn	elav-Gal4/+; UAS-αSyn/+	N/A	6	9.39452
2	B	8	αSyn	elav-Gal4/+; UAS-αSyn/+	N/A	7	9.21139
2	B	8	αSyn	elav-Gal4/+; UAS-αSyn/+	N/A	8	8.96274
2	B	13	αSyn	elav-Gal4/+; UAS-αSyn/+	N/A	1	7.72401
2	B	13	αSyn	elav-Gal4/+; UAS-αSyn/+	N/A	2	8.35019
2	B	13	αSyn	elav-Gal4/+; UAS-αSyn/+	N/A	3	8.58029
2	B	13	αSyn	elav-Gal4/+; UAS-αSyn/+	N/A	4	8.28754
2	B	13	αSyn	elav-Gal4/+; UAS-αSyn/+	N/A	5	8.66512
2	B	13	αSyn	elav-Gal4/+; UAS-αSyn/+	N/A	6	9.00664
2	B	13	αSyn	elav-Gal4/+; UAS-αSyn/+	N/A	7	8.55038
2	B	13	αSyn	elav-Gal4/+; UAS-αSyn/+	N/A	8	8.08213
2	B	15	αSyn	elav-Gal4/+; UAS-αSyn/+	N/A	1	7.52388
2	B	15	αSyn	elav-Gal4/+; UAS-αSyn/+	N/A	2	7.1382
2	B	15	αSyn	elav-Gal4/+; UAS-αSyn/+	N/A	3	8.21427
2	B	15	αSyn	elav-Gal4/+; UAS-αSyn/+	N/A	4	7.54947
2	B	15	αSyn	elav-Gal4/+; UAS-αSyn/+	N/A	5	8.68255
2	B	15	αSyn	elav-Gal4/+; UAS-αSyn/+	N/A	6	8.28337
2	B	15	αSyn	elav-Gal4/+; UAS-αSyn/+	N/A	7	7.90533
2	B	15	αSyn	elav-Gal4/+; UAS-αSyn/+	N/A	8	8.00733
2	B	18	αSyn	elav-Gal4/+; UAS-αSyn/+	N/A	1	6.49072
2	B	18	αSyn	elav-Gal4/+; UAS-αSyn/+	N/A	2	6.6365
2	B	18	αSyn	elav-Gal4/+; UAS-αSyn/+	N/A	3	6.18797
2	B	18	αSyn	elav-Gal4/+; UAS-αSyn/+	N/A	4	6.68121
2	B	18	αSyn	elav-Gal4/+; UAS-αSyn/+	N/A	5	7.64748
2	B	18	αSyn	elav-Gal4/+; UAS-αSyn/+	N/A	6	6.93759
2	B	18	αSyn	elav-Gal4/+; UAS-αSyn/+	N/A	7	6.70841
2	B	18	αSyn	elav-Gal4/+; UAS-αSyn/+	N/A	8	7.24551
2	B	20	αSyn	elav-Gal4/+; UAS-αSyn/+	N/A	1	5.04025
2	B	20	αSyn	elav-Gal4/+; UAS-αSyn/+	N/A	2	4.08607
2	B	20	αSyn	elav-Gal4/+; UAS-αSyn/+	N/A	3	6.16298
2	B	20	αSyn	elav-Gal4/+; UAS-αSyn/+	N/A	4	5.48207
2	B	20	αSyn	elav-Gal4/+; UAS-αSyn/+	N/A	5	7.05454
2	B	20	αSyn	elav-Gal4/+; UAS-αSyn/+	N/A	6	5.09479
2	B	20	αSyn	elav-Gal4/+; UAS-αSyn/+	N/A	7	5.54586
2	B	20	αSyn	elav-Gal4/+; UAS-αSyn/+	N/A	8	6.29936
2	B	22	αSyn	elav-Gal4/+; UAS-αSyn/+	N/A	1	5.48212
2	B	22	αSyn	elav-Gal4/+; UAS-αSyn/+	N/A	2	5.39301
2	B	22	αSyn	elav-Gal4/+; UAS-αSyn/+	N/A	3	5.4456
2	B	22	αSyn	elav-Gal4/+; UAS-αSyn/+	N/A	4	5.22577
2	B	22	αSyn	elav-Gal4/+; UAS-αSyn/+	N/A	5	6.09532
2	B	22	αSyn	elav-Gal4/+; UAS-αSyn/+	N/A	6	5.4932
2	B	22	αSyn	elav-Gal4/+; UAS-αSyn/+	N/A	7	5.79593
2	B	25	αSyn	elav-Gal4/+; UAS-αSyn/+	N/A	1	4.01259
2	B	25	αSyn	elav-Gal4/+; UAS-αSyn/+	N/A	2	3.93781
2	B	25	αSyn	elav-Gal4/+; UAS-αSyn/+	N/A	3	4.10308
2	B	25	αSyn	elav-Gal4/+; UAS-αSyn/+	N/A	4	4.8558
2	B	25	αSyn	elav-Gal4/+; UAS-αSyn/+	N/A	5	3.58498
2	B	25	αSyn	elav-Gal4/+; UAS-αSyn/+	N/A	6	3.7953
2	B	27	αSyn	elav-Gal4/+; UAS-αSyn/+	N/A	1	4.10111
2	B	27	αSyn	elav-Gal4/+; UAS-αSyn/+	N/A	2	3.31553
2	B	27	αSyn	elav-Gal4/+; UAS-αSyn/+	N/A	3	3.83693
2	B	27	αSyn	elav-Gal4/+; UAS-αSyn/+	N/A	4	4.11406
2	B	27	αSyn	elav-Gal4/+; UAS-αSyn/+	N/A	5	4.54171
2	B	27	αSyn	elav-Gal4/+; UAS-αSyn/+	N/A	6	3.72042
2	B	27	αSyn	elav-Gal4/+; UAS-αSyn/+	N/A	7	3.4586
2	B	29	αSyn	elav-Gal4/+; UAS-αSyn/+	N/A	1	3.86178
2	B	29	αSyn	elav-Gal4/+; UAS-αSyn/+	N/A	2	2.79705
2	B	29	αSyn	elav-Gal4/+; UAS-αSyn/+	N/A	3	3.71219
2	B	29	αSyn	elav-Gal4/+; UAS-αSyn/+	N/A	4	3.95323
2	B	29	αSyn	elav-Gal4/+; UAS-αSyn/+	N/A	5	4.03551
2	B	29	αSyn	elav-Gal4/+; UAS-αSyn/+	N/A	6	4.20824
2	B	4	Ect3KD/+ (+αSyn)	elav-GAL4/+; UAS-αSyn/UAS-3132R-1	3132R-1	1	7.90462
2	B	4	Ect3KD/+ (+αSyn)	elav-GAL4/+; UAS-αSyn/UAS-3132R-1	3132R-1	2	7.77133
2	B	4	Ect3KD/+ (+αSyn)	elav-GAL4/+; UAS-αSyn/UAS-3132R-1	3132R-1	3	8.93816
2	B	4	Ect3KD/+ (+αSyn)	elav-GAL4/+; UAS-αSyn/UAS-3132R-1	3132R-1	4	7.67299
2	B	4	Ect3KD/+ (+αSyn)	elav-GAL4/+; UAS-αSyn/UAS-3132R-1	3132R-1	5	8.2261
2	B	4	Ect3KD/+ (+αSyn)	elav-GAL4/+; UAS-αSyn/UAS-3132R-1	3132R-1	6	7.81796
2	B	4	Ect3KD/+ (+αSyn)	elav-GAL4/+; UAS-αSyn/UAS-3132R-1	3132R-1	7	8.3291
2	B	4	Ect3KD/+ (+αSyn)	elav-GAL4/+; UAS-αSyn/UAS-3132R-1	3132R-1	8	6.97271
2	B	6	Ect3KD/+ (+αSyn)	elav-GAL4/+; UAS-αSyn/UAS-3132R-1	3132R-1	1	8.58167
2	B	6	Ect3KD/+ (+αSyn)	elav-GAL4/+; UAS-αSyn/UAS-3132R-1	3132R-1	2	8.68457
2	B	6	Ect3KD/+ (+αSyn)	elav-GAL4/+; UAS-αSyn/UAS-3132R-1	3132R-1	3	7.81219
2	B	6	Ect3KD/+ (+αSyn)	elav-GAL4/+; UAS-αSyn/UAS-3132R-1	3132R-1	4	7.7517
2	B	6	Ect3KD/+ (+αSyn)	elav-GAL4/+; UAS-αSyn/UAS-3132R-1	3132R-1	5	8.47742
2	B	6	Ect3KD/+ (+αSyn)	elav-GAL4/+; UAS-αSyn/UAS-3132R-1	3132R-1	6	7.94901
2	B	6	Ect3KD/+ (+αSyn)	elav-GAL4/+; UAS-αSyn/UAS-3132R-1	3132R-1	7	7.92563
2	B	6	Ect3KD/+ (+αSyn)	elav-GAL4/+; UAS-αSyn/UAS-3132R-1	3132R-1	8	7.20381
2	B	8	Ect3KD/+ (+αSyn)	elav-GAL4/+; UAS-αSyn/UAS-3132R-1	3132R-1	1	6.75866
2	B	8	Ect3KD/+ (+αSyn)	elav-GAL4/+; UAS-αSyn/UAS-3132R-1	3132R-1	2	6.84033
2	B	8	Ect3KD/+ (+αSyn)	elav-GAL4/+; UAS-αSyn/UAS-3132R-1	3132R-1	3	7.68443
2	B	8	Ect3KD/+ (+αSyn)	elav-GAL4/+; UAS-αSyn/UAS-3132R-1	3132R-1	4	6.24362
2	B	8	Ect3KD/+ (+αSyn)	elav-GAL4/+; UAS-αSyn/UAS-3132R-1	3132R-1	5	8.36789
2	B	8	Ect3KD/+ (+αSyn)	elav-GAL4/+; UAS-αSyn/UAS-3132R-1	3132R-1	6	7.65514
2	B	8	Ect3KD/+ (+αSyn)	elav-GAL4/+; UAS-αSyn/UAS-3132R-1	3132R-1	7	7.34175
2	B	8	Ect3KD/+ (+αSyn)	elav-GAL4/+; UAS-αSyn/UAS-3132R-1	3132R-1	8	6.43202
2	B	11	Ect3KD/+ (+αSyn)	elav-GAL4/+; UAS-αSyn/UAS-3132R-1	3132R-1	1	5.80834
2	B	11	Ect3KD/+ (+αSyn)	elav-GAL4/+; UAS-αSyn/UAS-3132R-1	3132R-1	2	6.15939
2	B	11	Ect3KD/+ (+αSyn)	elav-GAL4/+; UAS-αSyn/UAS-3132R-1	3132R-1	3	6.78792
2	B	11	Ect3KD/+ (+αSyn)	elav-GAL4/+; UAS-αSyn/UAS-3132R-1	3132R-1	4	5.6519
2	B	11	Ect3KD/+ (+αSyn)	elav-GAL4/+; UAS-αSyn/UAS-3132R-1	3132R-1	5	5.6662
2	B	11	Ect3KD/+ (+αSyn)	elav-GAL4/+; UAS-αSyn/UAS-3132R-1	3132R-1	6	6.92589
2	B	11	Ect3KD/+ (+αSyn)	elav-GAL4/+; UAS-αSyn/UAS-3132R-1	3132R-1	7	6.34034
2	B	11	Ect3KD/+ (+αSyn)	elav-GAL4/+; UAS-αSyn/UAS-3132R-1	3132R-1	8	5.45908
2	B	13	Ect3KD/+ (+αSyn)	elav-GAL4/+; UAS-αSyn/UAS-3132R-1	3132R-1	1	5.46404
2	B	13	Ect3KD/+ (+αSyn)	elav-GAL4/+; UAS-αSyn/UAS-3132R-1	3132R-1	2	5.63617
2	B	13	Ect3KD/+ (+αSyn)	elav-GAL4/+; UAS-αSyn/UAS-3132R-1	3132R-1	3	6.93919
2	B	13	Ect3KD/+ (+αSyn)	elav-GAL4/+; UAS-αSyn/UAS-3132R-1	3132R-1	4	5.49941
2	B	13	Ect3KD/+ (+αSyn)	elav-GAL4/+; UAS-αSyn/UAS-3132R-1	3132R-1	5	5.75857
2	B	13	Ect3KD/+ (+αSyn)	elav-GAL4/+; UAS-αSyn/UAS-3132R-1	3132R-1	6	5.93635
2	B	13	Ect3KD/+ (+αSyn)	elav-GAL4/+; UAS-αSyn/UAS-3132R-1	3132R-1	7	4.7598
2	B	13	Ect3KD/+ (+αSyn)	elav-GAL4/+; UAS-αSyn/UAS-3132R-1	3132R-1	8	5.33244
2	B	15	Ect3KD/+ (+αSyn)	elav-GAL4/+; UAS-αSyn/UAS-3132R-1	3132R-1	1	4.69304
2	B	15	Ect3KD/+ (+αSyn)	elav-GAL4/+; UAS-αSyn/UAS-3132R-1	3132R-1	2	4.99513
2	B	15	Ect3KD/+ (+αSyn)	elav-GAL4/+; UAS-αSyn/UAS-3132R-1	3132R-1	3	5.37276
2	B	15	Ect3KD/+ (+αSyn)	elav-GAL4/+; UAS-αSyn/UAS-3132R-1	3132R-1	4	4.30641
2	B	15	Ect3KD/+ (+αSyn)	elav-GAL4/+; UAS-αSyn/UAS-3132R-1	3132R-1	5	5.34933
2	B	15	Ect3KD/+ (+αSyn)	elav-GAL4/+; UAS-αSyn/UAS-3132R-1	3132R-1	6	4.81411
2	B	15	Ect3KD/+ (+αSyn)	elav-GAL4/+; UAS-αSyn/UAS-3132R-1	3132R-1	7	5.24632
2	B	15	Ect3KD/+ (+αSyn)	elav-GAL4/+; UAS-αSyn/UAS-3132R-1	3132R-1	8	4.91818
2	B	18	Ect3KD/+ (+αSyn)	elav-GAL4/+; UAS-αSyn/UAS-3132R-1	3132R-1	1	5.04189
2	B	18	Ect3KD/+ (+αSyn)	elav-GAL4/+; UAS-αSyn/UAS-3132R-1	3132R-1	2	5.51553
2	B	18	Ect3KD/+ (+αSyn)	elav-GAL4/+; UAS-αSyn/UAS-3132R-1	3132R-1	3	5.05546
2	B	18	Ect3KD/+ (+αSyn)	elav-GAL4/+; UAS-αSyn/UAS-3132R-1	3132R-1	4	4.39095
2	B	18	Ect3KD/+ (+αSyn)	elav-GAL4/+; UAS-αSyn/UAS-3132R-1	3132R-1	5	5.05
2	B	18	Ect3KD/+ (+αSyn)	elav-GAL4/+; UAS-αSyn/UAS-3132R-1	3132R-1	6	4.6294
2	B	18	Ect3KD/+ (+αSyn)	elav-GAL4/+; UAS-αSyn/UAS-3132R-1	3132R-1	7	4.15993
2	B	18	Ect3KD/+ (+αSyn)	elav-GAL4/+; UAS-αSyn/UAS-3132R-1	3132R-1	8	5.05619
2	B	20	Ect3KD/+ (+αSyn)	elav-GAL4/+; UAS-αSyn/UAS-3132R-1	3132R-1	1	4.31116
2	B	20	Ect3KD/+ (+αSyn)	elav-GAL4/+; UAS-αSyn/UAS-3132R-1	3132R-1	2	4.84656
2	B	20	Ect3KD/+ (+αSyn)	elav-GAL4/+; UAS-αSyn/UAS-3132R-1	3132R-1	3	4.92238
2	B	20	Ect3KD/+ (+αSyn)	elav-GAL4/+; UAS-αSyn/UAS-3132R-1	3132R-1	4	5.19804
2	B	20	Ect3KD/+ (+αSyn)	elav-GAL4/+; UAS-αSyn/UAS-3132R-1	3132R-1	5	4.22058
2	B	20	Ect3KD/+ (+αSyn)	elav-GAL4/+; UAS-αSyn/UAS-3132R-1	3132R-1	6	4.55556
2	B	20	Ect3KD/+ (+αSyn)	elav-GAL4/+; UAS-αSyn/UAS-3132R-1	3132R-1	7	4.23758
2	B	20	Ect3KD/+ (+αSyn)	elav-GAL4/+; UAS-αSyn/UAS-3132R-1	3132R-1	8	3.90977
2	B	22	Ect3KD/+ (+αSyn)	elav-GAL4/+; UAS-αSyn/UAS-3132R-1	3132R-1	1	4.15446
2	B	22	Ect3KD/+ (+αSyn)	elav-GAL4/+; UAS-αSyn/UAS-3132R-1	3132R-1	2	4.41712
2	B	22	Ect3KD/+ (+αSyn)	elav-GAL4/+; UAS-αSyn/UAS-3132R-1	3132R-1	3	5.21012
2	B	22	Ect3KD/+ (+αSyn)	elav-GAL4/+; UAS-αSyn/UAS-3132R-1	3132R-1	4	4.06784
2	B	22	Ect3KD/+ (+αSyn)	elav-GAL4/+; UAS-αSyn/UAS-3132R-1	3132R-1	5	4.70621
2	B	22	Ect3KD/+ (+αSyn)	elav-GAL4/+; UAS-αSyn/UAS-3132R-1	3132R-1	6	4.74532
2	B	22	Ect3KD/+ (+αSyn)	elav-GAL4/+; UAS-αSyn/UAS-3132R-1	3132R-1	7	3.96772
2	B	22	Ect3KD/+ (+αSyn)	elav-GAL4/+; UAS-αSyn/UAS-3132R-1	3132R-1	8	4.02851
2	B	25	Ect3KD/+ (+αSyn)	elav-GAL4/+; UAS-αSyn/UAS-3132R-1	3132R-1	1	3.85503
2	B	25	Ect3KD/+ (+αSyn)	elav-GAL4/+; UAS-αSyn/UAS-3132R-1	3132R-1	2	5.15144
2	B	25	Ect3KD/+ (+αSyn)	elav-GAL4/+; UAS-αSyn/UAS-3132R-1	3132R-1	3	3.58685
2	B	25	Ect3KD/+ (+αSyn)	elav-GAL4/+; UAS-αSyn/UAS-3132R-1	3132R-1	4	3.50841
2	B	25	Ect3KD/+ (+αSyn)	elav-GAL4/+; UAS-αSyn/UAS-3132R-1	3132R-1	5	4.21988
2	B	25	Ect3KD/+ (+αSyn)	elav-GAL4/+; UAS-αSyn/UAS-3132R-1	3132R-1	6	4.01065
2	B	25	Ect3KD/+ (+αSyn)	elav-GAL4/+; UAS-αSyn/UAS-3132R-1	3132R-1	7	3.43957
2	B	27	Ect3KD/+ (+αSyn)	elav-GAL4/+; UAS-αSyn/UAS-3132R-1	3132R-1	1	3.5426
2	B	27	Ect3KD/+ (+αSyn)	elav-GAL4/+; UAS-αSyn/UAS-3132R-1	3132R-1	2	3.37823
2	B	27	Ect3KD/+ (+αSyn)	elav-GAL4/+; UAS-αSyn/UAS-3132R-1	3132R-1	3	3.96441
2	B	27	Ect3KD/+ (+αSyn)	elav-GAL4/+; UAS-αSyn/UAS-3132R-1	3132R-1	4	3.04061
2	B	27	Ect3KD/+ (+αSyn)	elav-GAL4/+; UAS-αSyn/UAS-3132R-1	3132R-1	5	3.58851
2	B	27	Ect3KD/+ (+αSyn)	elav-GAL4/+; UAS-αSyn/UAS-3132R-1	3132R-1	6	5.07935
2	B	27	Ect3KD/+ (+αSyn)	elav-GAL4/+; UAS-αSyn/UAS-3132R-1	3132R-1	7	3.74871
2	B	27	Ect3KD/+ (+αSyn)	elav-GAL4/+; UAS-αSyn/UAS-3132R-1	3132R-1	8	3.52612
2	B	29	Ect3KD/+ (+αSyn)	elav-GAL4/+; UAS-αSyn/UAS-3132R-1	3132R-1	1	3.6813
2	B	29	Ect3KD/+ (+αSyn)	elav-GAL4/+; UAS-αSyn/UAS-3132R-1	3132R-1	2	3.39501
2	B	29	Ect3KD/+ (+αSyn)	elav-GAL4/+; UAS-αSyn/UAS-3132R-1	3132R-1	3	4.31653
2	B	29	Ect3KD/+ (+αSyn)	elav-GAL4/+; UAS-αSyn/UAS-3132R-1	3132R-1	4	3.56361
2	B	29	Ect3KD/+ (+αSyn)	elav-GAL4/+; UAS-αSyn/UAS-3132R-1	3132R-1	5	3.5544
2	B	29	Ect3KD/+ (+αSyn)	elav-GAL4/+; UAS-αSyn/UAS-3132R-1	3132R-1	6	3.88166
2	B	29	Ect3KD/+ (+αSyn)	elav-GAL4/+; UAS-αSyn/UAS-3132R-1	3132R-1	7	3.90406
2	B	29	Ect3KD/+ (+αSyn)	elav-GAL4/+; UAS-αSyn/UAS-3132R-1	3132R-1	8	3.71924
2	B	4	Lip4KD/+ (+αSyn)	elav-GAL4/+; UAS-αSyn/+; UAS-v31021*/+	v31021	1	7.22331
2	B	4	Lip4KD/+ (+αSyn)	elav-GAL4/+; UAS-αSyn/+; UAS-v31021*/+	v31021	2	7.94631
2	B	4	Lip4KD/+ (+αSyn)	elav-GAL4/+; UAS-αSyn/+; UAS-v31021*/+	v31021	3	6.33136
2	B	4	Lip4KD/+ (+αSyn)	elav-GAL4/+; UAS-αSyn/+; UAS-v31021*/+	v31021	4	7.78677
2	B	4	Lip4KD/+ (+αSyn)	elav-GAL4/+; UAS-αSyn/+; UAS-v31021*/+	v31021	5	7.46907
2	B	4	Lip4KD/+ (+αSyn)	elav-GAL4/+; UAS-αSyn/+; UAS-v31021*/+	v31021	6	7.6354
2	B	4	Lip4KD/+ (+αSyn)	elav-GAL4/+; UAS-αSyn/+; UAS-v31021*/+	v31021	7	7.2742
2	B	4	Lip4KD/+ (+αSyn)	elav-GAL4/+; UAS-αSyn/+; UAS-v31021*/+	v31021	8	7.58192
2	B	6	Lip4KD/+ (+αSyn)	elav-GAL4/+; UAS-αSyn/+; UAS-v31021*/+	v31021	1	7.02989
2	B	6	Lip4KD/+ (+αSyn)	elav-GAL4/+; UAS-αSyn/+; UAS-v31021*/+	v31021	2	7.5077
2	B	6	Lip4KD/+ (+αSyn)	elav-GAL4/+; UAS-αSyn/+; UAS-v31021*/+	v31021	3	5.8725
2	B	6	Lip4KD/+ (+αSyn)	elav-GAL4/+; UAS-αSyn/+; UAS-v31021*/+	v31021	4	7.23753
2	B	6	Lip4KD/+ (+αSyn)	elav-GAL4/+; UAS-αSyn/+; UAS-v31021*/+	v31021	5	7.13205
2	B	6	Lip4KD/+ (+αSyn)	elav-GAL4/+; UAS-αSyn/+; UAS-v31021*/+	v31021	6	7.4118
2	B	6	Lip4KD/+ (+αSyn)	elav-GAL4/+; UAS-αSyn/+; UAS-v31021*/+	v31021	7	6.86393
2	B	6	Lip4KD/+ (+αSyn)	elav-GAL4/+; UAS-αSyn/+; UAS-v31021*/+	v31021	8	6.85681
2	B	8	Lip4KD/+ (+αSyn)	elav-GAL4/+; UAS-αSyn/+; UAS-v31021*/+	v31021	1	5.19161
2	B	8	Lip4KD/+ (+αSyn)	elav-GAL4/+; UAS-αSyn/+; UAS-v31021*/+	v31021	2	6.75957
2	B	8	Lip4KD/+ (+αSyn)	elav-GAL4/+; UAS-αSyn/+; UAS-v31021*/+	v31021	3	4.75758
2	B	8	Lip4KD/+ (+αSyn)	elav-GAL4/+; UAS-αSyn/+; UAS-v31021*/+	v31021	4	5.277
2	B	8	Lip4KD/+ (+αSyn)	elav-GAL4/+; UAS-αSyn/+; UAS-v31021*/+	v31021	5	6.03969
2	B	8	Lip4KD/+ (+αSyn)	elav-GAL4/+; UAS-αSyn/+; UAS-v31021*/+	v31021	6	6.52961
2	B	8	Lip4KD/+ (+αSyn)	elav-GAL4/+; UAS-αSyn/+; UAS-v31021*/+	v31021	7	5.7893
2	B	8	Lip4KD/+ (+αSyn)	elav-GAL4/+; UAS-αSyn/+; UAS-v31021*/+	v31021	8	5.83029
2	B	13	Lip4KD/+ (+αSyn)	elav-GAL4/+; UAS-αSyn/+; UAS-v31021*/+	v31021	1	4.46614
2	B	13	Lip4KD/+ (+αSyn)	elav-GAL4/+; UAS-αSyn/+; UAS-v31021*/+	v31021	2	6.33284
2	B	13	Lip4KD/+ (+αSyn)	elav-GAL4/+; UAS-αSyn/+; UAS-v31021*/+	v31021	3	5.10076
2	B	13	Lip4KD/+ (+αSyn)	elav-GAL4/+; UAS-αSyn/+; UAS-v31021*/+	v31021	4	4.8372
2	B	13	Lip4KD/+ (+αSyn)	elav-GAL4/+; UAS-αSyn/+; UAS-v31021*/+	v31021	5	5.43056
2	B	13	Lip4KD/+ (+αSyn)	elav-GAL4/+; UAS-αSyn/+; UAS-v31021*/+	v31021	6	5.37653
2	B	13	Lip4KD/+ (+αSyn)	elav-GAL4/+; UAS-αSyn/+; UAS-v31021*/+	v31021	7	4.98717
2	B	13	Lip4KD/+ (+αSyn)	elav-GAL4/+; UAS-αSyn/+; UAS-v31021*/+	v31021	8	5.68755
2	B	15	Lip4KD/+ (+αSyn)	elav-GAL4/+; UAS-αSyn/+; UAS-v31021*/+	v31021	1	4.66077
2	B	15	Lip4KD/+ (+αSyn)	elav-GAL4/+; UAS-αSyn/+; UAS-v31021*/+	v31021	2	5.27301
2	B	15	Lip4KD/+ (+αSyn)	elav-GAL4/+; UAS-αSyn/+; UAS-v31021*/+	v31021	3	4.68912
2	B	15	Lip4KD/+ (+αSyn)	elav-GAL4/+; UAS-αSyn/+; UAS-v31021*/+	v31021	4	4.62321
2	B	15	Lip4KD/+ (+αSyn)	elav-GAL4/+; UAS-αSyn/+; UAS-v31021*/+	v31021	5	4.80732
2	B	15	Lip4KD/+ (+αSyn)	elav-GAL4/+; UAS-αSyn/+; UAS-v31021*/+	v31021	6	5.20337
2	B	15	Lip4KD/+ (+αSyn)	elav-GAL4/+; UAS-αSyn/+; UAS-v31021*/+	v31021	7	4.35805
2	B	15	Lip4KD/+ (+αSyn)	elav-GAL4/+; UAS-αSyn/+; UAS-v31021*/+	v31021	8	4.15067
2	B	18	Lip4KD/+ (+αSyn)	elav-GAL4/+; UAS-αSyn/+; UAS-v31021*/+	v31021	1	3.56382
2	B	18	Lip4KD/+ (+αSyn)	elav-GAL4/+; UAS-αSyn/+; UAS-v31021*/+	v31021	2	4.36638
2	B	18	Lip4KD/+ (+αSyn)	elav-GAL4/+; UAS-αSyn/+; UAS-v31021*/+	v31021	3	4.06142
2	B	18	Lip4KD/+ (+αSyn)	elav-GAL4/+; UAS-αSyn/+; UAS-v31021*/+	v31021	4	4.36268
2	B	18	Lip4KD/+ (+αSyn)	elav-GAL4/+; UAS-αSyn/+; UAS-v31021*/+	v31021	5	4.57801
2	B	18	Lip4KD/+ (+αSyn)	elav-GAL4/+; UAS-αSyn/+; UAS-v31021*/+	v31021	6	4.77046
2	B	18	Lip4KD/+ (+αSyn)	elav-GAL4/+; UAS-αSyn/+; UAS-v31021*/+	v31021	7	4.17346
2	B	18	Lip4KD/+ (+αSyn)	elav-GAL4/+; UAS-αSyn/+; UAS-v31021*/+	v31021	8	3.88365
2	B	20	Lip4KD/+ (+αSyn)	elav-GAL4/+; UAS-αSyn/+; UAS-v31021*/+	v31021	1	4.02504
2	B	20	Lip4KD/+ (+αSyn)	elav-GAL4/+; UAS-αSyn/+; UAS-v31021*/+	v31021	2	3.54645
2	B	20	Lip4KD/+ (+αSyn)	elav-GAL4/+; UAS-αSyn/+; UAS-v31021*/+	v31021	3	3.58422
2	B	20	Lip4KD/+ (+αSyn)	elav-GAL4/+; UAS-αSyn/+; UAS-v31021*/+	v31021	4	3.9519
2	B	20	Lip4KD/+ (+αSyn)	elav-GAL4/+; UAS-αSyn/+; UAS-v31021*/+	v31021	5	4.08886
2	B	20	Lip4KD/+ (+αSyn)	elav-GAL4/+; UAS-αSyn/+; UAS-v31021*/+	v31021	6	4.00593
2	B	20	Lip4KD/+ (+αSyn)	elav-GAL4/+; UAS-αSyn/+; UAS-v31021*/+	v31021	7	4.25669
2	B	22	Lip4KD/+ (+αSyn)	elav-GAL4/+; UAS-αSyn/+; UAS-v31021*/+	v31021	1	4.01133
2	B	22	Lip4KD/+ (+αSyn)	elav-GAL4/+; UAS-αSyn/+; UAS-v31021*/+	v31021	2	3.37505
2	B	22	Lip4KD/+ (+αSyn)	elav-GAL4/+; UAS-αSyn/+; UAS-v31021*/+	v31021	3	3.68906
2	B	22	Lip4KD/+ (+αSyn)	elav-GAL4/+; UAS-αSyn/+; UAS-v31021*/+	v31021	4	4.59547
2	B	22	Lip4KD/+ (+αSyn)	elav-GAL4/+; UAS-αSyn/+; UAS-v31021*/+	v31021	5	3.97002
2	B	22	Lip4KD/+ (+αSyn)	elav-GAL4/+; UAS-αSyn/+; UAS-v31021*/+	v31021	6	3.70819
2	B	25	Lip4KD/+ (+αSyn)	elav-GAL4/+; UAS-αSyn/+; UAS-v31021*/+	v31021	1	3.1006
2	B	25	Lip4KD/+ (+αSyn)	elav-GAL4/+; UAS-αSyn/+; UAS-v31021*/+	v31021	2	3.6046
2	B	25	Lip4KD/+ (+αSyn)	elav-GAL4/+; UAS-αSyn/+; UAS-v31021*/+	v31021	3	3.30643
2	B	25	Lip4KD/+ (+αSyn)	elav-GAL4/+; UAS-αSyn/+; UAS-v31021*/+	v31021	4	4.01205
2	B	27	Lip4KD/+ (+αSyn)	elav-GAL4/+; UAS-αSyn/+; UAS-v31021*/+	v31021	1	3.55881
2	B	27	Lip4KD/+ (+αSyn)	elav-GAL4/+; UAS-αSyn/+; UAS-v31021*/+	v31021	2	3.09717
2	B	29	Lip4KD/+ (+αSyn)	elav-GAL4/+; UAS-αSyn/+; UAS-v31021*/+	v31021	1	3.1997
2	B	4	Npc1aKD/+ (+αSyn)	elav-GAL4/+; UAS-αSyn/UAS-v105405	v105405	1	7.16464
2	B	4	Npc1aKD/+ (+αSyn)	elav-GAL4/+; UAS-αSyn/UAS-v105405	v105405	2	7.70305
2	B	4	Npc1aKD/+ (+αSyn)	elav-GAL4/+; UAS-αSyn/UAS-v105405	v105405	3	7.37837
2	B	4	Npc1aKD/+ (+αSyn)	elav-GAL4/+; UAS-αSyn/UAS-v105405	v105405	4	6.976
2	B	4	Npc1aKD/+ (+αSyn)	elav-GAL4/+; UAS-αSyn/UAS-v105405	v105405	5	6.08156
2	B	4	Npc1aKD/+ (+αSyn)	elav-GAL4/+; UAS-αSyn/UAS-v105405	v105405	6	7.94461
2	B	4	Npc1aKD/+ (+αSyn)	elav-GAL4/+; UAS-αSyn/UAS-v105405	v105405	7	6.37673
2	B	4	Npc1aKD/+ (+αSyn)	elav-GAL4/+; UAS-αSyn/UAS-v105405	v105405	8	7.91529
2	B	6	Npc1aKD/+ (+αSyn)	elav-GAL4/+; UAS-αSyn/UAS-v105405	v105405	1	5.23034
2	B	6	Npc1aKD/+ (+αSyn)	elav-GAL4/+; UAS-αSyn/UAS-v105405	v105405	2	6.18608
2	B	6	Npc1aKD/+ (+αSyn)	elav-GAL4/+; UAS-αSyn/UAS-v105405	v105405	3	5.88534
2	B	6	Npc1aKD/+ (+αSyn)	elav-GAL4/+; UAS-αSyn/UAS-v105405	v105405	4	5.2691
2	B	6	Npc1aKD/+ (+αSyn)	elav-GAL4/+; UAS-αSyn/UAS-v105405	v105405	5	4.84797
2	B	6	Npc1aKD/+ (+αSyn)	elav-GAL4/+; UAS-αSyn/UAS-v105405	v105405	6	5.77071
2	B	6	Npc1aKD/+ (+αSyn)	elav-GAL4/+; UAS-αSyn/UAS-v105405	v105405	7	4.75685
2	B	6	Npc1aKD/+ (+αSyn)	elav-GAL4/+; UAS-αSyn/UAS-v105405	v105405	8	6.37823
2	B	8	Npc1aKD/+ (+αSyn)	elav-GAL4/+; UAS-αSyn/UAS-v105405	v105405	1	3.47761
2	B	8	Npc1aKD/+ (+αSyn)	elav-GAL4/+; UAS-αSyn/UAS-v105405	v105405	2	5.57823
2	B	8	Npc1aKD/+ (+αSyn)	elav-GAL4/+; UAS-αSyn/UAS-v105405	v105405	3	4.61974
2	B	8	Npc1aKD/+ (+αSyn)	elav-GAL4/+; UAS-αSyn/UAS-v105405	v105405	4	5.94693
2	B	8	Npc1aKD/+ (+αSyn)	elav-GAL4/+; UAS-αSyn/UAS-v105405	v105405	5	6.05226
2	B	8	Npc1aKD/+ (+αSyn)	elav-GAL4/+; UAS-αSyn/UAS-v105405	v105405	6	4.56507
2	B	8	Npc1aKD/+ (+αSyn)	elav-GAL4/+; UAS-αSyn/UAS-v105405	v105405	7	3.11908
2	B	11	Npc1aKD/+ (+αSyn)	elav-GAL4/+; UAS-αSyn/UAS-v105405	v105405	1	5.48246
2	B	11	Npc1aKD/+ (+αSyn)	elav-GAL4/+; UAS-αSyn/UAS-v105405	v105405	2	5.86162
2	B	11	Npc1aKD/+ (+αSyn)	elav-GAL4/+; UAS-αSyn/UAS-v105405	v105405	3	5.56902
2	B	11	Npc1aKD/+ (+αSyn)	elav-GAL4/+; UAS-αSyn/UAS-v105405	v105405	4	5.54718
2	B	11	Npc1aKD/+ (+αSyn)	elav-GAL4/+; UAS-αSyn/UAS-v105405	v105405	5	4.99876
2	B	11	Npc1aKD/+ (+αSyn)	elav-GAL4/+; UAS-αSyn/UAS-v105405	v105405	6	5.3842
2	B	11	Npc1aKD/+ (+αSyn)	elav-GAL4/+; UAS-αSyn/UAS-v105405	v105405	7	3.4276
2	B	11	Npc1aKD/+ (+αSyn)	elav-GAL4/+; UAS-αSyn/UAS-v105405	v105405	8	3.81148
2	B	13	Npc1aKD/+ (+αSyn)	elav-GAL4/+; UAS-αSyn/UAS-v105405	v105405	1	4.50095
2	B	13	Npc1aKD/+ (+αSyn)	elav-GAL4/+; UAS-αSyn/UAS-v105405	v105405	2	4.46517
2	B	13	Npc1aKD/+ (+αSyn)	elav-GAL4/+; UAS-αSyn/UAS-v105405	v105405	3	4.09117
2	B	13	Npc1aKD/+ (+αSyn)	elav-GAL4/+; UAS-αSyn/UAS-v105405	v105405	4	4.97545
2	B	13	Npc1aKD/+ (+αSyn)	elav-GAL4/+; UAS-αSyn/UAS-v105405	v105405	5	4.71018
2	B	13	Npc1aKD/+ (+αSyn)	elav-GAL4/+; UAS-αSyn/UAS-v105405	v105405	6	4.97412
2	B	13	Npc1aKD/+ (+αSyn)	elav-GAL4/+; UAS-αSyn/UAS-v105405	v105405	7	3.67434
2	B	13	Npc1aKD/+ (+αSyn)	elav-GAL4/+; UAS-αSyn/UAS-v105405	v105405	8	4.64318
2	B	15	Npc1aKD/+ (+αSyn)	elav-GAL4/+; UAS-αSyn/UAS-v105405	v105405	1	4.30217
2	B	15	Npc1aKD/+ (+αSyn)	elav-GAL4/+; UAS-αSyn/UAS-v105405	v105405	2	6.32498
2	B	15	Npc1aKD/+ (+αSyn)	elav-GAL4/+; UAS-αSyn/UAS-v105405	v105405	3	5.03455
2	B	15	Npc1aKD/+ (+αSyn)	elav-GAL4/+; UAS-αSyn/UAS-v105405	v105405	4	3.67229
2	B	15	Npc1aKD/+ (+αSyn)	elav-GAL4/+; UAS-αSyn/UAS-v105405	v105405	5	4.62831
2	B	15	Npc1aKD/+ (+αSyn)	elav-GAL4/+; UAS-αSyn/UAS-v105405	v105405	6	3.73077
2	B	15	Npc1aKD/+ (+αSyn)	elav-GAL4/+; UAS-αSyn/UAS-v105405	v105405	7	4.08251
2	B	18	Npc1aKD/+ (+αSyn)	elav-GAL4/+; UAS-αSyn/UAS-v105405	v105405	1	5.07445
2	B	18	Npc1aKD/+ (+αSyn)	elav-GAL4/+; UAS-αSyn/UAS-v105405	v105405	2	5.39834
2	B	18	Npc1aKD/+ (+αSyn)	elav-GAL4/+; UAS-αSyn/UAS-v105405	v105405	3	5.0748
2	B	18	Npc1aKD/+ (+αSyn)	elav-GAL4/+; UAS-αSyn/UAS-v105405	v105405	4	3.55702
2	B	18	Npc1aKD/+ (+αSyn)	elav-GAL4/+; UAS-αSyn/UAS-v105405	v105405	5	2.92927
2	B	18	Npc1aKD/+ (+αSyn)	elav-GAL4/+; UAS-αSyn/UAS-v105405	v105405	6	3.47145
2	B	18	Npc1aKD/+ (+αSyn)	elav-GAL4/+; UAS-αSyn/UAS-v105405	v105405	7	4.4692
2	B	20	Npc1aKD/+ (+αSyn)	elav-GAL4/+; UAS-αSyn/UAS-v105405	v105405	1	4.26671
2	B	20	Npc1aKD/+ (+αSyn)	elav-GAL4/+; UAS-αSyn/UAS-v105405	v105405	2	5.23935
2	B	20	Npc1aKD/+ (+αSyn)	elav-GAL4/+; UAS-αSyn/UAS-v105405	v105405	3	5.18062
2	B	20	Npc1aKD/+ (+αSyn)	elav-GAL4/+; UAS-αSyn/UAS-v105405	v105405	4	4.98331
2	B	20	Npc1aKD/+ (+αSyn)	elav-GAL4/+; UAS-αSyn/UAS-v105405	v105405	5	4.39323
2	B	20	Npc1aKD/+ (+αSyn)	elav-GAL4/+; UAS-αSyn/UAS-v105405	v105405	6	3.85867
2	B	22	Npc1aKD/+ (+αSyn)	elav-GAL4/+; UAS-αSyn/UAS-v105405	v105405	1	4.66738
2	B	22	Npc1aKD/+ (+αSyn)	elav-GAL4/+; UAS-αSyn/UAS-v105405	v105405	2	3.79876
2	B	22	Npc1aKD/+ (+αSyn)	elav-GAL4/+; UAS-αSyn/UAS-v105405	v105405	3	5.57612
2	B	22	Npc1aKD/+ (+αSyn)	elav-GAL4/+; UAS-αSyn/UAS-v105405	v105405	4	4.14903
2	B	22	Npc1aKD/+ (+αSyn)	elav-GAL4/+; UAS-αSyn/UAS-v105405	v105405	5	4.88874
2	B	22	Npc1aKD/+ (+αSyn)	elav-GAL4/+; UAS-αSyn/UAS-v105405	v105405	6	4.203
2	B	22	Npc1aKD/+ (+αSyn)	elav-GAL4/+; UAS-αSyn/UAS-v105405	v105405	7	3.68073
2	B	22	Npc1aKD/+ (+αSyn)	elav-GAL4/+; UAS-αSyn/UAS-v105405	v105405	8	4.35795
2	B	25	Npc1aKD/+ (+αSyn)	elav-GAL4/+; UAS-αSyn/UAS-v105405	v105405	1	5.12695
2	B	25	Npc1aKD/+ (+αSyn)	elav-GAL4/+; UAS-αSyn/UAS-v105405	v105405	2	3.82498
2	B	25	Npc1aKD/+ (+αSyn)	elav-GAL4/+; UAS-αSyn/UAS-v105405	v105405	3	5.00192
2	B	25	Npc1aKD/+ (+αSyn)	elav-GAL4/+; UAS-αSyn/UAS-v105405	v105405	4	4.82699
2	B	25	Npc1aKD/+ (+αSyn)	elav-GAL4/+; UAS-αSyn/UAS-v105405	v105405	5	3.96475
2	B	25	Npc1aKD/+ (+αSyn)	elav-GAL4/+; UAS-αSyn/UAS-v105405	v105405	6	4.2132
2	B	25	Npc1aKD/+ (+αSyn)	elav-GAL4/+; UAS-αSyn/UAS-v105405	v105405	7	4.31131
2	B	27	Npc1aKD/+ (+αSyn)	elav-GAL4/+; UAS-αSyn/UAS-v105405	v105405	1	2.05445
2	B	27	Npc1aKD/+ (+αSyn)	elav-GAL4/+; UAS-αSyn/UAS-v105405	v105405	2	3.86787
2	B	27	Npc1aKD/+ (+αSyn)	elav-GAL4/+; UAS-αSyn/UAS-v105405	v105405	3	4.61005
2	B	27	Npc1aKD/+ (+αSyn)	elav-GAL4/+; UAS-αSyn/UAS-v105405	v105405	4	4.39468
2	B	27	Npc1aKD/+ (+αSyn)	elav-GAL4/+; UAS-αSyn/UAS-v105405	v105405	5	3.25951
2	B	27	Npc1aKD/+ (+αSyn)	elav-GAL4/+; UAS-αSyn/UAS-v105405	v105405	6	4.47227
2	B	27	Npc1aKD/+ (+αSyn)	elav-GAL4/+; UAS-αSyn/UAS-v105405	v105405	7	3.97075
2	B	27	Npc1aKD/+ (+αSyn)	elav-GAL4/+; UAS-αSyn/UAS-v105405	v105405	8	3.547
2	B	29	Npc1aKD/+ (+αSyn)	elav-GAL4/+; UAS-αSyn/UAS-v105405	v105405	1	3.70285
2	B	29	Npc1aKD/+ (+αSyn)	elav-GAL4/+; UAS-αSyn/UAS-v105405	v105405	2	5.40823
2	B	29	Npc1aKD/+ (+αSyn)	elav-GAL4/+; UAS-αSyn/UAS-v105405	v105405	3	4.12793
2	C	6	Control	elav-GAL4/+	N/A	1	13.8491
2	C	6	Control	elav-GAL4/+	N/A	2	13.9179
2	C	6	Control	elav-GAL4/+	N/A	3	13.1166
2	C	6	Control	elav-GAL4/+	N/A	4	13.8039
2	C	6	Control	elav-GAL4/+	N/A	5	12.7345
2	C	6	Control	elav-GAL4/+	N/A	6	13.0241
2	C	6	Control	elav-GAL4/+	N/A	7	13.8513
2	C	6	Control	elav-GAL4/+	N/A	8	11.9531
2	C	8	Control	elav-GAL4/+	N/A	1	12.3557
2	C	8	Control	elav-GAL4/+	N/A	2	13.299
2	C	8	Control	elav-GAL4/+	N/A	3	12.7224
2	C	8	Control	elav-GAL4/+	N/A	4	13.5263
2	C	8	Control	elav-GAL4/+	N/A	5	12.5818
2	C	8	Control	elav-GAL4/+	N/A	6	13.8457
2	C	8	Control	elav-GAL4/+	N/A	7	13.5511
2	C	8	Control	elav-GAL4/+	N/A	8	13.1083
2	C	11	Control	elav-GAL4/+	N/A	1	12.3787
2	C	11	Control	elav-GAL4/+	N/A	2	11.8322
2	C	11	Control	elav-GAL4/+	N/A	3	11.9687
2	C	11	Control	elav-GAL4/+	N/A	4	11.8039
2	C	11	Control	elav-GAL4/+	N/A	5	11.7991
2	C	11	Control	elav-GAL4/+	N/A	6	13.0252
2	C	11	Control	elav-GAL4/+	N/A	7	12.9665
2	C	11	Control	elav-GAL4/+	N/A	8	12.3081
2	C	13	Control	elav-GAL4/+	N/A	1	11.7397
2	C	13	Control	elav-GAL4/+	N/A	2	8.38245
2	C	13	Control	elav-GAL4/+	N/A	3	10.8259
2	C	13	Control	elav-GAL4/+	N/A	4	10.0395
2	C	13	Control	elav-GAL4/+	N/A	5	11.4234
2	C	13	Control	elav-GAL4/+	N/A	6	11.7112
2	C	13	Control	elav-GAL4/+	N/A	7	11.8604
2	C	13	Control	elav-GAL4/+	N/A	8	12.3896
2	C	15	Control	elav-GAL4/+	N/A	1	11.4836
2	C	15	Control	elav-GAL4/+	N/A	2	11.9025
2	C	15	Control	elav-GAL4/+	N/A	3	10.1539
2	C	15	Control	elav-GAL4/+	N/A	4	11.439
2	C	15	Control	elav-GAL4/+	N/A	5	12.4874
2	C	15	Control	elav-GAL4/+	N/A	6	12.1043
2	C	15	Control	elav-GAL4/+	N/A	7	12.8782
2	C	15	Control	elav-GAL4/+	N/A	8	12.3408
2	C	18	Control	elav-GAL4/+	N/A	1	10.7745
2	C	18	Control	elav-GAL4/+	N/A	2	9.4194
2	C	18	Control	elav-GAL4/+	N/A	3	10.0809
2	C	18	Control	elav-GAL4/+	N/A	4	10.3224
2	C	18	Control	elav-GAL4/+	N/A	5	9.60541
2	C	18	Control	elav-GAL4/+	N/A	6	10.5535
2	C	18	Control	elav-GAL4/+	N/A	7	11.5101
2	C	18	Control	elav-GAL4/+	N/A	8	10.5205
2	C	20	Control	elav-GAL4/+	N/A	1	10.8781
2	C	20	Control	elav-GAL4/+	N/A	2	10.654
2	C	20	Control	elav-GAL4/+	N/A	3	10.0621
2	C	20	Control	elav-GAL4/+	N/A	4	10.486
2	C	20	Control	elav-GAL4/+	N/A	5	10.3787
2	C	20	Control	elav-GAL4/+	N/A	6	9.22163
2	C	20	Control	elav-GAL4/+	N/A	7	10.0628
2	C	20	Control	elav-GAL4/+	N/A	8	10.0794
2	C	22	Control	elav-GAL4/+	N/A	1	10.2234
2	C	22	Control	elav-GAL4/+	N/A	2	11.1296
2	C	22	Control	elav-GAL4/+	N/A	3	9.65465
2	C	22	Control	elav-GAL4/+	N/A	4	9.99619
2	C	22	Control	elav-GAL4/+	N/A	5	9.99799
2	C	22	Control	elav-GAL4/+	N/A	6	9.19789
2	C	22	Control	elav-GAL4/+	N/A	7	10.9097
2	C	22	Control	elav-GAL4/+	N/A	8	9.39769
2	C	25	Control	elav-GAL4/+	N/A	1	6.40059
2	C	25	Control	elav-GAL4/+	N/A	2	7.92506
2	C	25	Control	elav-GAL4/+	N/A	3	5.99877
2	C	25	Control	elav-GAL4/+	N/A	4	6.66061
2	C	25	Control	elav-GAL4/+	N/A	5	8.86314
2	C	25	Control	elav-GAL4/+	N/A	6	7.09146
2	C	25	Control	elav-GAL4/+	N/A	7	9.944
2	C	25	Control	elav-GAL4/+	N/A	8	9.67831
2	C	27	Control	elav-GAL4/+	N/A	1	4.86
2	C	27	Control	elav-GAL4/+	N/A	2	8.06279
2	C	27	Control	elav-GAL4/+	N/A	3	4.94646
2	C	27	Control	elav-GAL4/+	N/A	4	4.37636
2	C	27	Control	elav-GAL4/+	N/A	5	7.17867
2	C	27	Control	elav-GAL4/+	N/A	6	7.15243
2	C	27	Control	elav-GAL4/+	N/A	7	7.98731
2	C	27	Control	elav-GAL4/+	N/A	8	7.19442
2	C	29	Control	elav-GAL4/+	N/A	1	7.28085
2	C	29	Control	elav-GAL4/+	N/A	2	8.54534
2	C	29	Control	elav-GAL4/+	N/A	3	6.32813
2	C	29	Control	elav-GAL4/+	N/A	4	5.62375
2	C	29	Control	elav-GAL4/+	N/A	5	5.05622
2	C	29	Control	elav-GAL4/+	N/A	6	5.61042
2	C	29	Control	elav-GAL4/+	N/A	7	7.80869
2	C	29	Control	elav-GAL4/+	N/A	8	4.45711
2	C	6	Gba1bKD/+ (-αSyn)	elav-GAL4/+;; UAS-v21336*/+	v21336	1	13.1377
2	C	6	Gba1bKD/+ (-αSyn)	elav-GAL4/+;; UAS-v21336*/+	v21336	2	11.9995
2	C	6	Gba1bKD/+ (-αSyn)	elav-GAL4/+;; UAS-v21336*/+	v21336	3	13.9096
2	C	6	Gba1bKD/+ (-αSyn)	elav-GAL4/+;; UAS-v21336*/+	v21336	4	11.8694
2	C	6	Gba1bKD/+ (-αSyn)	elav-GAL4/+;; UAS-v21336*/+	v21336	5	12.5599
2	C	6	Gba1bKD/+ (-αSyn)	elav-GAL4/+;; UAS-v21336*/+	v21336	6	12.9817
2	C	6	Gba1bKD/+ (-αSyn)	elav-GAL4/+;; UAS-v21336*/+	v21336	7	10.463
2	C	6	Gba1bKD/+ (-αSyn)	elav-GAL4/+;; UAS-v21336*/+	v21336	8	13.1124
2	C	8	Gba1bKD/+ (-αSyn)	elav-GAL4/+;; UAS-v21336*/+	v21336	1	12.4229
2	C	8	Gba1bKD/+ (-αSyn)	elav-GAL4/+;; UAS-v21336*/+	v21336	2	12.0349
2	C	8	Gba1bKD/+ (-αSyn)	elav-GAL4/+;; UAS-v21336*/+	v21336	3	14.1725
2	C	8	Gba1bKD/+ (-αSyn)	elav-GAL4/+;; UAS-v21336*/+	v21336	4	11.6687
2	C	8	Gba1bKD/+ (-αSyn)	elav-GAL4/+;; UAS-v21336*/+	v21336	5	11.3937
2	C	8	Gba1bKD/+ (-αSyn)	elav-GAL4/+;; UAS-v21336*/+	v21336	6	12.2685
2	C	8	Gba1bKD/+ (-αSyn)	elav-GAL4/+;; UAS-v21336*/+	v21336	7	11.8858
2	C	8	Gba1bKD/+ (-αSyn)	elav-GAL4/+;; UAS-v21336*/+	v21336	8	12.6153
2	C	11	Gba1bKD/+ (-αSyn)	elav-GAL4/+;; UAS-v21336*/+	v21336	1	12.1854
2	C	11	Gba1bKD/+ (-αSyn)	elav-GAL4/+;; UAS-v21336*/+	v21336	2	11.2635
2	C	11	Gba1bKD/+ (-αSyn)	elav-GAL4/+;; UAS-v21336*/+	v21336	3	13.2226
2	C	11	Gba1bKD/+ (-αSyn)	elav-GAL4/+;; UAS-v21336*/+	v21336	4	11.0138
2	C	11	Gba1bKD/+ (-αSyn)	elav-GAL4/+;; UAS-v21336*/+	v21336	5	12.2176
2	C	11	Gba1bKD/+ (-αSyn)	elav-GAL4/+;; UAS-v21336*/+	v21336	6	12.3571
2	C	11	Gba1bKD/+ (-αSyn)	elav-GAL4/+;; UAS-v21336*/+	v21336	7	10.6795
2	C	11	Gba1bKD/+ (-αSyn)	elav-GAL4/+;; UAS-v21336*/+	v21336	8	11.5155
2	C	13	Gba1bKD/+ (-αSyn)	elav-GAL4/+;; UAS-v21336*/+	v21336	1	11.0949
2	C	13	Gba1bKD/+ (-αSyn)	elav-GAL4/+;; UAS-v21336*/+	v21336	2	10.751
2	C	13	Gba1bKD/+ (-αSyn)	elav-GAL4/+;; UAS-v21336*/+	v21336	3	12.0615
2	C	13	Gba1bKD/+ (-αSyn)	elav-GAL4/+;; UAS-v21336*/+	v21336	4	11.3205
2	C	13	Gba1bKD/+ (-αSyn)	elav-GAL4/+;; UAS-v21336*/+	v21336	5	11.7227
2	C	13	Gba1bKD/+ (-αSyn)	elav-GAL4/+;; UAS-v21336*/+	v21336	6	11.6439
2	C	13	Gba1bKD/+ (-αSyn)	elav-GAL4/+;; UAS-v21336*/+	v21336	7	10.2261
2	C	13	Gba1bKD/+ (-αSyn)	elav-GAL4/+;; UAS-v21336*/+	v21336	8	10.9894
2	C	15	Gba1bKD/+ (-αSyn)	elav-GAL4/+;; UAS-v21336*/+	v21336	1	11.433
2	C	15	Gba1bKD/+ (-αSyn)	elav-GAL4/+;; UAS-v21336*/+	v21336	2	10.6863
2	C	15	Gba1bKD/+ (-αSyn)	elav-GAL4/+;; UAS-v21336*/+	v21336	3	13.1337
2	C	15	Gba1bKD/+ (-αSyn)	elav-GAL4/+;; UAS-v21336*/+	v21336	4	11.5715
2	C	15	Gba1bKD/+ (-αSyn)	elav-GAL4/+;; UAS-v21336*/+	v21336	5	10.7709
2	C	15	Gba1bKD/+ (-αSyn)	elav-GAL4/+;; UAS-v21336*/+	v21336	6	11.5553
2	C	15	Gba1bKD/+ (-αSyn)	elav-GAL4/+;; UAS-v21336*/+	v21336	7	9.58975
2	C	15	Gba1bKD/+ (-αSyn)	elav-GAL4/+;; UAS-v21336*/+	v21336	8	11.5552
2	C	18	Gba1bKD/+ (-αSyn)	elav-GAL4/+;; UAS-v21336*/+	v21336	1	10.3753
2	C	18	Gba1bKD/+ (-αSyn)	elav-GAL4/+;; UAS-v21336*/+	v21336	2	9.33975
2	C	18	Gba1bKD/+ (-αSyn)	elav-GAL4/+;; UAS-v21336*/+	v21336	3	11.5522
2	C	18	Gba1bKD/+ (-αSyn)	elav-GAL4/+;; UAS-v21336*/+	v21336	4	6.78568
2	C	18	Gba1bKD/+ (-αSyn)	elav-GAL4/+;; UAS-v21336*/+	v21336	5	10.5161
2	C	18	Gba1bKD/+ (-αSyn)	elav-GAL4/+;; UAS-v21336*/+	v21336	6	10.6346
2	C	18	Gba1bKD/+ (-αSyn)	elav-GAL4/+;; UAS-v21336*/+	v21336	7	9.46106
2	C	18	Gba1bKD/+ (-αSyn)	elav-GAL4/+;; UAS-v21336*/+	v21336	8	9.67698
2	C	20	Gba1bKD/+ (-αSyn)	elav-GAL4/+;; UAS-v21336*/+	v21336	1	8.59115
2	C	20	Gba1bKD/+ (-αSyn)	elav-GAL4/+;; UAS-v21336*/+	v21336	2	7.56431
2	C	20	Gba1bKD/+ (-αSyn)	elav-GAL4/+;; UAS-v21336*/+	v21336	3	10.7323
2	C	20	Gba1bKD/+ (-αSyn)	elav-GAL4/+;; UAS-v21336*/+	v21336	4	7.09223
2	C	20	Gba1bKD/+ (-αSyn)	elav-GAL4/+;; UAS-v21336*/+	v21336	5	7.82098
2	C	20	Gba1bKD/+ (-αSyn)	elav-GAL4/+;; UAS-v21336*/+	v21336	6	11.8474
2	C	20	Gba1bKD/+ (-αSyn)	elav-GAL4/+;; UAS-v21336*/+	v21336	7	6.51813
2	C	20	Gba1bKD/+ (-αSyn)	elav-GAL4/+;; UAS-v21336*/+	v21336	8	9.29992
2	C	22	Gba1bKD/+ (-αSyn)	elav-GAL4/+;; UAS-v21336*/+	v21336	1	9.81676
2	C	22	Gba1bKD/+ (-αSyn)	elav-GAL4/+;; UAS-v21336*/+	v21336	2	9.25114
2	C	22	Gba1bKD/+ (-αSyn)	elav-GAL4/+;; UAS-v21336*/+	v21336	3	11.6335
2	C	22	Gba1bKD/+ (-αSyn)	elav-GAL4/+;; UAS-v21336*/+	v21336	4	9.75364
2	C	22	Gba1bKD/+ (-αSyn)	elav-GAL4/+;; UAS-v21336*/+	v21336	5	10.5665
2	C	22	Gba1bKD/+ (-αSyn)	elav-GAL4/+;; UAS-v21336*/+	v21336	6	9.90724
2	C	22	Gba1bKD/+ (-αSyn)	elav-GAL4/+;; UAS-v21336*/+	v21336	7	6.61327
2	C	22	Gba1bKD/+ (-αSyn)	elav-GAL4/+;; UAS-v21336*/+	v21336	8	9.223
2	C	25	Gba1bKD/+ (-αSyn)	elav-GAL4/+;; UAS-v21336*/+	v21336	1	4.4511
2	C	25	Gba1bKD/+ (-αSyn)	elav-GAL4/+;; UAS-v21336*/+	v21336	2	7.31738
2	C	25	Gba1bKD/+ (-αSyn)	elav-GAL4/+;; UAS-v21336*/+	v21336	3	8.47784
2	C	25	Gba1bKD/+ (-αSyn)	elav-GAL4/+;; UAS-v21336*/+	v21336	4	5.26682
2	C	25	Gba1bKD/+ (-αSyn)	elav-GAL4/+;; UAS-v21336*/+	v21336	5	9.67707
2	C	25	Gba1bKD/+ (-αSyn)	elav-GAL4/+;; UAS-v21336*/+	v21336	6	8.06246
2	C	25	Gba1bKD/+ (-αSyn)	elav-GAL4/+;; UAS-v21336*/+	v21336	7	4.77488
2	C	25	Gba1bKD/+ (-αSyn)	elav-GAL4/+;; UAS-v21336*/+	v21336	8	5.30475
2	C	27	Gba1bKD/+ (-αSyn)	elav-GAL4/+;; UAS-v21336*/+	v21336	1	3.84826
2	C	27	Gba1bKD/+ (-αSyn)	elav-GAL4/+;; UAS-v21336*/+	v21336	2	5.275
2	C	27	Gba1bKD/+ (-αSyn)	elav-GAL4/+;; UAS-v21336*/+	v21336	3	6.14376
2	C	27	Gba1bKD/+ (-αSyn)	elav-GAL4/+;; UAS-v21336*/+	v21336	4	4.65841
2	C	27	Gba1bKD/+ (-αSyn)	elav-GAL4/+;; UAS-v21336*/+	v21336	5	5.32272
2	C	27	Gba1bKD/+ (-αSyn)	elav-GAL4/+;; UAS-v21336*/+	v21336	6	7.42399
2	C	27	Gba1bKD/+ (-αSyn)	elav-GAL4/+;; UAS-v21336*/+	v21336	7	4.07858
2	C	27	Gba1bKD/+ (-αSyn)	elav-GAL4/+;; UAS-v21336*/+	v21336	8	5.02054
2	C	29	Gba1bKD/+ (-αSyn)	elav-GAL4/+;; UAS-v21336*/+	v21336	1	6.16962
2	C	29	Gba1bKD/+ (-αSyn)	elav-GAL4/+;; UAS-v21336*/+	v21336	2	8.33401
2	C	29	Gba1bKD/+ (-αSyn)	elav-GAL4/+;; UAS-v21336*/+	v21336	3	8.50907
2	C	29	Gba1bKD/+ (-αSyn)	elav-GAL4/+;; UAS-v21336*/+	v21336	4	5.57486
2	C	29	Gba1bKD/+ (-αSyn)	elav-GAL4/+;; UAS-v21336*/+	v21336	5	4.08027
2	C	29	Gba1bKD/+ (-αSyn)	elav-GAL4/+;; UAS-v21336*/+	v21336	6	4.75619
2	C	29	Gba1bKD/+ (-αSyn)	elav-GAL4/+;; UAS-v21336*/+	v21336	7	4.55004
2	C	29	Gba1bKD/+ (-αSyn)	elav-GAL4/+;; UAS-v21336*/+	v21336	8	3.76247
2	C	6	CG15533KD/+ (-αSyn)	elav-GAL4;; UAS-v42520*/+	v42520	1	12.4666
2	C	6	CG15533KD/+ (-αSyn)	elav-GAL4;; UAS-v42520*/+	v42520	2	11.3148
2	C	6	CG15533KD/+ (-αSyn)	elav-GAL4;; UAS-v42520*/+	v42520	3	12.5008
2	C	6	CG15533KD/+ (-αSyn)	elav-GAL4;; UAS-v42520*/+	v42520	4	12.6781
2	C	6	CG15533KD/+ (-αSyn)	elav-GAL4;; UAS-v42520*/+	v42520	5	12.3029
2	C	6	CG15533KD/+ (-αSyn)	elav-GAL4;; UAS-v42520*/+	v42520	6	11.812
2	C	6	CG15533KD/+ (-αSyn)	elav-GAL4;; UAS-v42520*/+	v42520	7	11.2637
2	C	6	CG15533KD/+ (-αSyn)	elav-GAL4;; UAS-v42520*/+	v42520	8	11.8173
2	C	8	CG15533KD/+ (-αSyn)	elav-GAL4;; UAS-v42520*/+	v42520	1	11.6676
2	C	8	CG15533KD/+ (-αSyn)	elav-GAL4;; UAS-v42520*/+	v42520	2	11.1285
2	C	8	CG15533KD/+ (-αSyn)	elav-GAL4;; UAS-v42520*/+	v42520	3	12.2652
2	C	8	CG15533KD/+ (-αSyn)	elav-GAL4;; UAS-v42520*/+	v42520	4	12.4057
2	C	8	CG15533KD/+ (-αSyn)	elav-GAL4;; UAS-v42520*/+	v42520	5	11.9365
2	C	8	CG15533KD/+ (-αSyn)	elav-GAL4;; UAS-v42520*/+	v42520	6	12
2	C	8	CG15533KD/+ (-αSyn)	elav-GAL4;; UAS-v42520*/+	v42520	7	11.0753
2	C	8	CG15533KD/+ (-αSyn)	elav-GAL4;; UAS-v42520*/+	v42520	8	11.21
2	C	11	CG15533KD/+ (-αSyn)	elav-GAL4;; UAS-v42520*/+	v42520	1	12.2578
2	C	11	CG15533KD/+ (-αSyn)	elav-GAL4;; UAS-v42520*/+	v42520	2	11.0871
2	C	11	CG15533KD/+ (-αSyn)	elav-GAL4;; UAS-v42520*/+	v42520	3	11.9918
2	C	11	CG15533KD/+ (-αSyn)	elav-GAL4;; UAS-v42520*/+	v42520	4	12.1202
2	C	11	CG15533KD/+ (-αSyn)	elav-GAL4;; UAS-v42520*/+	v42520	5	11.6371
2	C	11	CG15533KD/+ (-αSyn)	elav-GAL4;; UAS-v42520*/+	v42520	6	11.7933
2	C	11	CG15533KD/+ (-αSyn)	elav-GAL4;; UAS-v42520*/+	v42520	7	10.9783
2	C	11	CG15533KD/+ (-αSyn)	elav-GAL4;; UAS-v42520*/+	v42520	8	10.7682
2	C	13	CG15533KD/+ (-αSyn)	elav-GAL4;; UAS-v42520*/+	v42520	1	12.1466
2	C	13	CG15533KD/+ (-αSyn)	elav-GAL4;; UAS-v42520*/+	v42520	2	10.8296
2	C	13	CG15533KD/+ (-αSyn)	elav-GAL4;; UAS-v42520*/+	v42520	3	12.0475
2	C	13	CG15533KD/+ (-αSyn)	elav-GAL4;; UAS-v42520*/+	v42520	4	12.2605
2	C	13	CG15533KD/+ (-αSyn)	elav-GAL4;; UAS-v42520*/+	v42520	5	11.4501
2	C	13	CG15533KD/+ (-αSyn)	elav-GAL4;; UAS-v42520*/+	v42520	6	11.2935
2	C	13	CG15533KD/+ (-αSyn)	elav-GAL4;; UAS-v42520*/+	v42520	7	11.0796
2	C	13	CG15533KD/+ (-αSyn)	elav-GAL4;; UAS-v42520*/+	v42520	8	11.258
2	C	15	CG15533KD/+ (-αSyn)	elav-GAL4;; UAS-v42520*/+	v42520	1	12.1803
2	C	15	CG15533KD/+ (-αSyn)	elav-GAL4;; UAS-v42520*/+	v42520	2	11.3955
2	C	15	CG15533KD/+ (-αSyn)	elav-GAL4;; UAS-v42520*/+	v42520	3	12.1015
2	C	15	CG15533KD/+ (-αSyn)	elav-GAL4;; UAS-v42520*/+	v42520	4	11.9983
2	C	15	CG15533KD/+ (-αSyn)	elav-GAL4;; UAS-v42520*/+	v42520	5	11.3923
2	C	15	CG15533KD/+ (-αSyn)	elav-GAL4;; UAS-v42520*/+	v42520	6	11.1161
2	C	15	CG15533KD/+ (-αSyn)	elav-GAL4;; UAS-v42520*/+	v42520	7	10.4961
2	C	15	CG15533KD/+ (-αSyn)	elav-GAL4;; UAS-v42520*/+	v42520	8	10.6838
2	C	18	CG15533KD/+ (-αSyn)	elav-GAL4;; UAS-v42520*/+	v42520	1	11.0039
2	C	18	CG15533KD/+ (-αSyn)	elav-GAL4;; UAS-v42520*/+	v42520	2	10.2002
2	C	18	CG15533KD/+ (-αSyn)	elav-GAL4;; UAS-v42520*/+	v42520	3	10.8586
2	C	18	CG15533KD/+ (-αSyn)	elav-GAL4;; UAS-v42520*/+	v42520	4	10.9762
2	C	18	CG15533KD/+ (-αSyn)	elav-GAL4;; UAS-v42520*/+	v42520	5	10.6464
2	C	18	CG15533KD/+ (-αSyn)	elav-GAL4;; UAS-v42520*/+	v42520	6	10.3282
2	C	18	CG15533KD/+ (-αSyn)	elav-GAL4;; UAS-v42520*/+	v42520	7	9.54248
2	C	18	CG15533KD/+ (-αSyn)	elav-GAL4;; UAS-v42520*/+	v42520	8	10.1697
2	C	20	CG15533KD/+ (-αSyn)	elav-GAL4;; UAS-v42520*/+	v42520	1	9.44664
2	C	20	CG15533KD/+ (-αSyn)	elav-GAL4;; UAS-v42520*/+	v42520	2	9.38036
2	C	20	CG15533KD/+ (-αSyn)	elav-GAL4;; UAS-v42520*/+	v42520	3	7.92359
2	C	20	CG15533KD/+ (-αSyn)	elav-GAL4;; UAS-v42520*/+	v42520	4	10.22
2	C	20	CG15533KD/+ (-αSyn)	elav-GAL4;; UAS-v42520*/+	v42520	5	10.819
2	C	20	CG15533KD/+ (-αSyn)	elav-GAL4;; UAS-v42520*/+	v42520	6	10.4985
2	C	20	CG15533KD/+ (-αSyn)	elav-GAL4;; UAS-v42520*/+	v42520	7	9.72168
2	C	20	CG15533KD/+ (-αSyn)	elav-GAL4;; UAS-v42520*/+	v42520	8	9.92103
2	C	22	CG15533KD/+ (-αSyn)	elav-GAL4;; UAS-v42520*/+	v42520	1	11.6544
2	C	22	CG15533KD/+ (-αSyn)	elav-GAL4;; UAS-v42520*/+	v42520	2	9.31686
2	C	22	CG15533KD/+ (-αSyn)	elav-GAL4;; UAS-v42520*/+	v42520	3	10.6998
2	C	22	CG15533KD/+ (-αSyn)	elav-GAL4;; UAS-v42520*/+	v42520	4	10.7643
2	C	22	CG15533KD/+ (-αSyn)	elav-GAL4;; UAS-v42520*/+	v42520	5	10.2129
2	C	22	CG15533KD/+ (-αSyn)	elav-GAL4;; UAS-v42520*/+	v42520	6	10.3096
2	C	22	CG15533KD/+ (-αSyn)	elav-GAL4;; UAS-v42520*/+	v42520	7	9.63832
2	C	22	CG15533KD/+ (-αSyn)	elav-GAL4;; UAS-v42520*/+	v42520	8	10.2077
2	C	25	CG15533KD/+ (-αSyn)	elav-GAL4;; UAS-v42520*/+	v42520	1	8.98878
2	C	25	CG15533KD/+ (-αSyn)	elav-GAL4;; UAS-v42520*/+	v42520	2	6.17261
2	C	25	CG15533KD/+ (-αSyn)	elav-GAL4;; UAS-v42520*/+	v42520	3	9.45629
2	C	25	CG15533KD/+ (-αSyn)	elav-GAL4;; UAS-v42520*/+	v42520	4	9.57655
2	C	25	CG15533KD/+ (-αSyn)	elav-GAL4;; UAS-v42520*/+	v42520	5	8.26991
2	C	25	CG15533KD/+ (-αSyn)	elav-GAL4;; UAS-v42520*/+	v42520	6	8.45064
2	C	25	CG15533KD/+ (-αSyn)	elav-GAL4;; UAS-v42520*/+	v42520	7	7.61131
2	C	25	CG15533KD/+ (-αSyn)	elav-GAL4;; UAS-v42520*/+	v42520	8	9.05974
2	C	27	CG15533KD/+ (-αSyn)	elav-GAL4;; UAS-v42520*/+	v42520	1	9.65649
2	C	27	CG15533KD/+ (-αSyn)	elav-GAL4;; UAS-v42520*/+	v42520	2	8.40979
2	C	27	CG15533KD/+ (-αSyn)	elav-GAL4;; UAS-v42520*/+	v42520	3	8.72178
2	C	27	CG15533KD/+ (-αSyn)	elav-GAL4;; UAS-v42520*/+	v42520	4	9.33245
2	C	27	CG15533KD/+ (-αSyn)	elav-GAL4;; UAS-v42520*/+	v42520	5	8.83792
2	C	27	CG15533KD/+ (-αSyn)	elav-GAL4;; UAS-v42520*/+	v42520	6	8.0993
2	C	27	CG15533KD/+ (-αSyn)	elav-GAL4;; UAS-v42520*/+	v42520	7	7.50783
2	C	27	CG15533KD/+ (-αSyn)	elav-GAL4;; UAS-v42520*/+	v42520	8	8.68608
2	C	29	CG15533KD/+ (-αSyn)	elav-GAL4;; UAS-v42520*/+	v42520	1	9.34561
2	C	29	CG15533KD/+ (-αSyn)	elav-GAL4;; UAS-v42520*/+	v42520	2	8.20114
2	C	29	CG15533KD/+ (-αSyn)	elav-GAL4;; UAS-v42520*/+	v42520	3	8.81903
2	C	29	CG15533KD/+ (-αSyn)	elav-GAL4;; UAS-v42520*/+	v42520	4	8.662
2	C	29	CG15533KD/+ (-αSyn)	elav-GAL4;; UAS-v42520*/+	v42520	5	9.40369
2	C	29	CG15533KD/+ (-αSyn)	elav-GAL4;; UAS-v42520*/+	v42520	6	8.47498
2	C	29	CG15533KD/+ (-αSyn)	elav-GAL4;; UAS-v42520*/+	v42520	7	8.50028
2	C	29	CG15533KD/+ (-αSyn)	elav-GAL4;; UAS-v42520*/+	v42520	8	8.47132
2	C	6	Snmp1KD/+ (-αSyn)	elav-GAL4/+;; UAS-42496*/+	v42496	1	13.8912
2	C	6	Snmp1KD/+ (-αSyn)	elav-GAL4/+;; UAS-42496*/+	v42496	2	12.956
2	C	6	Snmp1KD/+ (-αSyn)	elav-GAL4/+;; UAS-42496*/+	v42496	3	11.369
2	C	6	Snmp1KD/+ (-αSyn)	elav-GAL4/+;; UAS-42496*/+	v42496	4	10.9279
2	C	6	Snmp1KD/+ (-αSyn)	elav-GAL4/+;; UAS-42496*/+	v42496	5	12.5592
2	C	6	Snmp1KD/+ (-αSyn)	elav-GAL4/+;; UAS-42496*/+	v42496	6	10.3875
2	C	6	Snmp1KD/+ (-αSyn)	elav-GAL4/+;; UAS-42496*/+	v42496	7	11.8231
2	C	6	Snmp1KD/+ (-αSyn)	elav-GAL4/+;; UAS-42496*/+	v42496	8	10.8582
2	C	8	Snmp1KD/+ (-αSyn)	elav-GAL4/+;; UAS-42496*/+	v42496	1	13.1743
2	C	8	Snmp1KD/+ (-αSyn)	elav-GAL4/+;; UAS-42496*/+	v42496	2	12.3563
2	C	8	Snmp1KD/+ (-αSyn)	elav-GAL4/+;; UAS-42496*/+	v42496	3	11.3185
2	C	8	Snmp1KD/+ (-αSyn)	elav-GAL4/+;; UAS-42496*/+	v42496	4	10.7592
2	C	8	Snmp1KD/+ (-αSyn)	elav-GAL4/+;; UAS-42496*/+	v42496	5	11.667
2	C	8	Snmp1KD/+ (-αSyn)	elav-GAL4/+;; UAS-42496*/+	v42496	6	10.6607
2	C	8	Snmp1KD/+ (-αSyn)	elav-GAL4/+;; UAS-42496*/+	v42496	7	11.7742
2	C	8	Snmp1KD/+ (-αSyn)	elav-GAL4/+;; UAS-42496*/+	v42496	8	10.9979
2	C	11	Snmp1KD/+ (-αSyn)	elav-GAL4/+;; UAS-42496*/+	v42496	1	12.7434
2	C	11	Snmp1KD/+ (-αSyn)	elav-GAL4/+;; UAS-42496*/+	v42496	2	12.5666
2	C	11	Snmp1KD/+ (-αSyn)	elav-GAL4/+;; UAS-42496*/+	v42496	3	11.1024
2	C	11	Snmp1KD/+ (-αSyn)	elav-GAL4/+;; UAS-42496*/+	v42496	4	10.8069
2	C	11	Snmp1KD/+ (-αSyn)	elav-GAL4/+;; UAS-42496*/+	v42496	5	11.9289
2	C	11	Snmp1KD/+ (-αSyn)	elav-GAL4/+;; UAS-42496*/+	v42496	6	10.0972
2	C	11	Snmp1KD/+ (-αSyn)	elav-GAL4/+;; UAS-42496*/+	v42496	7	11.5831
2	C	11	Snmp1KD/+ (-αSyn)	elav-GAL4/+;; UAS-42496*/+	v42496	8	10.2643
2	C	13	Snmp1KD/+ (-αSyn)	elav-GAL4/+;; UAS-42496*/+	v42496	1	12.6533
2	C	13	Snmp1KD/+ (-αSyn)	elav-GAL4/+;; UAS-42496*/+	v42496	2	12.9706
2	C	13	Snmp1KD/+ (-αSyn)	elav-GAL4/+;; UAS-42496*/+	v42496	3	10.4609
2	C	13	Snmp1KD/+ (-αSyn)	elav-GAL4/+;; UAS-42496*/+	v42496	4	11.114
2	C	13	Snmp1KD/+ (-αSyn)	elav-GAL4/+;; UAS-42496*/+	v42496	5	12.3133
2	C	13	Snmp1KD/+ (-αSyn)	elav-GAL4/+;; UAS-42496*/+	v42496	6	10.5663
2	C	13	Snmp1KD/+ (-αSyn)	elav-GAL4/+;; UAS-42496*/+	v42496	7	11.0618
2	C	13	Snmp1KD/+ (-αSyn)	elav-GAL4/+;; UAS-42496*/+	v42496	8	10.1735
2	C	15	Snmp1KD/+ (-αSyn)	elav-GAL4/+;; UAS-42496*/+	v42496	1	12.8796
2	C	15	Snmp1KD/+ (-αSyn)	elav-GAL4/+;; UAS-42496*/+	v42496	2	11.6839
2	C	15	Snmp1KD/+ (-αSyn)	elav-GAL4/+;; UAS-42496*/+	v42496	3	10.8898
2	C	15	Snmp1KD/+ (-αSyn)	elav-GAL4/+;; UAS-42496*/+	v42496	4	10.4584
2	C	15	Snmp1KD/+ (-αSyn)	elav-GAL4/+;; UAS-42496*/+	v42496	5	11.2693
2	C	15	Snmp1KD/+ (-αSyn)	elav-GAL4/+;; UAS-42496*/+	v42496	6	10.2364
2	C	15	Snmp1KD/+ (-αSyn)	elav-GAL4/+;; UAS-42496*/+	v42496	7	10.6611
2	C	15	Snmp1KD/+ (-αSyn)	elav-GAL4/+;; UAS-42496*/+	v42496	8	10.6538
2	C	18	Snmp1KD/+ (-αSyn)	elav-GAL4/+;; UAS-42496*/+	v42496	1	11.4877
2	C	18	Snmp1KD/+ (-αSyn)	elav-GAL4/+;; UAS-42496*/+	v42496	2	11.2702
2	C	18	Snmp1KD/+ (-αSyn)	elav-GAL4/+;; UAS-42496*/+	v42496	3	9.74353
2	C	18	Snmp1KD/+ (-αSyn)	elav-GAL4/+;; UAS-42496*/+	v42496	4	9.67292
2	C	18	Snmp1KD/+ (-αSyn)	elav-GAL4/+;; UAS-42496*/+	v42496	5	9.8468
2	C	18	Snmp1KD/+ (-αSyn)	elav-GAL4/+;; UAS-42496*/+	v42496	6	9.25193
2	C	18	Snmp1KD/+ (-αSyn)	elav-GAL4/+;; UAS-42496*/+	v42496	7	8.80495
2	C	18	Snmp1KD/+ (-αSyn)	elav-GAL4/+;; UAS-42496*/+	v42496	8	9.68269
2	C	20	Snmp1KD/+ (-αSyn)	elav-GAL4/+;; UAS-42496*/+	v42496	1	10.8245
2	C	20	Snmp1KD/+ (-αSyn)	elav-GAL4/+;; UAS-42496*/+	v42496	2	9.68181
2	C	20	Snmp1KD/+ (-αSyn)	elav-GAL4/+;; UAS-42496*/+	v42496	3	7.8365
2	C	20	Snmp1KD/+ (-αSyn)	elav-GAL4/+;; UAS-42496*/+	v42496	4	8.55077
2	C	20	Snmp1KD/+ (-αSyn)	elav-GAL4/+;; UAS-42496*/+	v42496	5	9.18237
2	C	20	Snmp1KD/+ (-αSyn)	elav-GAL4/+;; UAS-42496*/+	v42496	6	8.27244
2	C	20	Snmp1KD/+ (-αSyn)	elav-GAL4/+;; UAS-42496*/+	v42496	7	8.31707
2	C	20	Snmp1KD/+ (-αSyn)	elav-GAL4/+;; UAS-42496*/+	v42496	8	9.35397
2	C	22	Snmp1KD/+ (-αSyn)	elav-GAL4/+;; UAS-42496*/+	v42496	1	11.8232
2	C	22	Snmp1KD/+ (-αSyn)	elav-GAL4/+;; UAS-42496*/+	v42496	2	10.8976
2	C	22	Snmp1KD/+ (-αSyn)	elav-GAL4/+;; UAS-42496*/+	v42496	3	9.99696
2	C	22	Snmp1KD/+ (-αSyn)	elav-GAL4/+;; UAS-42496*/+	v42496	4	9.16674
2	C	22	Snmp1KD/+ (-αSyn)	elav-GAL4/+;; UAS-42496*/+	v42496	5	10.2339
2	C	22	Snmp1KD/+ (-αSyn)	elav-GAL4/+;; UAS-42496*/+	v42496	6	8.45652
2	C	22	Snmp1KD/+ (-αSyn)	elav-GAL4/+;; UAS-42496*/+	v42496	7	9.44213
2	C	22	Snmp1KD/+ (-αSyn)	elav-GAL4/+;; UAS-42496*/+	v42496	8	9.74275
2	C	25	Snmp1KD/+ (-αSyn)	elav-GAL4/+;; UAS-42496*/+	v42496	1	9.04553
2	C	25	Snmp1KD/+ (-αSyn)	elav-GAL4/+;; UAS-42496*/+	v42496	2	8.07839
2	C	25	Snmp1KD/+ (-αSyn)	elav-GAL4/+;; UAS-42496*/+	v42496	3	8.05305
2	C	25	Snmp1KD/+ (-αSyn)	elav-GAL4/+;; UAS-42496*/+	v42496	4	6.66899
2	C	25	Snmp1KD/+ (-αSyn)	elav-GAL4/+;; UAS-42496*/+	v42496	5	7.6118
2	C	25	Snmp1KD/+ (-αSyn)	elav-GAL4/+;; UAS-42496*/+	v42496	6	6.19745
2	C	25	Snmp1KD/+ (-αSyn)	elav-GAL4/+;; UAS-42496*/+	v42496	7	7.14388
2	C	25	Snmp1KD/+ (-αSyn)	elav-GAL4/+;; UAS-42496*/+	v42496	8	7.88285
2	C	27	Snmp1KD/+ (-αSyn)	elav-GAL4/+;; UAS-42496*/+	v42496	1	10.0651
2	C	27	Snmp1KD/+ (-αSyn)	elav-GAL4/+;; UAS-42496*/+	v42496	2	8.28668
2	C	27	Snmp1KD/+ (-αSyn)	elav-GAL4/+;; UAS-42496*/+	v42496	3	7.98409
2	C	27	Snmp1KD/+ (-αSyn)	elav-GAL4/+;; UAS-42496*/+	v42496	4	6.61528
2	C	27	Snmp1KD/+ (-αSyn)	elav-GAL4/+;; UAS-42496*/+	v42496	5	8.48621
2	C	27	Snmp1KD/+ (-αSyn)	elav-GAL4/+;; UAS-42496*/+	v42496	6	6.71189
2	C	27	Snmp1KD/+ (-αSyn)	elav-GAL4/+;; UAS-42496*/+	v42496	7	7.25852
2	C	27	Snmp1KD/+ (-αSyn)	elav-GAL4/+;; UAS-42496*/+	v42496	8	7.26691
2	C	29	Snmp1KD/+ (-αSyn)	elav-GAL4/+;; UAS-42496*/+	v42496	1	9.96629
2	C	29	Snmp1KD/+ (-αSyn)	elav-GAL4/+;; UAS-42496*/+	v42496	2	8.59524
2	C	29	Snmp1KD/+ (-αSyn)	elav-GAL4/+;; UAS-42496*/+	v42496	3	7.97562
2	C	29	Snmp1KD/+ (-αSyn)	elav-GAL4/+;; UAS-42496*/+	v42496	4	6.76211
2	C	29	Snmp1KD/+ (-αSyn)	elav-GAL4/+;; UAS-42496*/+	v42496	5	7.63257
2	C	29	Snmp1KD/+ (-αSyn)	elav-GAL4/+;; UAS-42496*/+	v42496	6	7.4803
2	C	29	Snmp1KD/+ (-αSyn)	elav-GAL4/+;; UAS-42496*/+	v42496	7	6.22403
2	C	29	Snmp1KD/+ (-αSyn)	elav-GAL4/+;; UAS-42496*/+	v42496	8	7.25332
2	C	6	αSyn	elav-Gal4/+; UAS-αSyn/+	N/A	1	9.71668
2	C	6	αSyn	elav-Gal4/+; UAS-αSyn/+	N/A	2	9.69861
2	C	6	αSyn	elav-Gal4/+; UAS-αSyn/+	N/A	3	9.98527
2	C	6	αSyn	elav-Gal4/+; UAS-αSyn/+	N/A	4	9.89245
2	C	6	αSyn	elav-Gal4/+; UAS-αSyn/+	N/A	5	9.36827
2	C	6	αSyn	elav-Gal4/+; UAS-αSyn/+	N/A	6	10.0322
2	C	6	αSyn	elav-Gal4/+; UAS-αSyn/+	N/A	7	9.6457
2	C	6	αSyn	elav-Gal4/+; UAS-αSyn/+	N/A	8	9.1103
2	C	8	αSyn	elav-Gal4/+; UAS-αSyn/+	N/A	1	9.49984
2	C	8	αSyn	elav-Gal4/+; UAS-αSyn/+	N/A	2	9.41344
2	C	8	αSyn	elav-Gal4/+; UAS-αSyn/+	N/A	3	9.42273
2	C	8	αSyn	elav-Gal4/+; UAS-αSyn/+	N/A	4	8.52482
2	C	8	αSyn	elav-Gal4/+; UAS-αSyn/+	N/A	5	9.11104
2	C	8	αSyn	elav-Gal4/+; UAS-αSyn/+	N/A	6	9.39452
2	C	8	αSyn	elav-Gal4/+; UAS-αSyn/+	N/A	7	9.21139
2	C	8	αSyn	elav-Gal4/+; UAS-αSyn/+	N/A	8	8.96274
2	C	13	αSyn	elav-Gal4/+; UAS-αSyn/+	N/A	1	7.72401
2	C	13	αSyn	elav-Gal4/+; UAS-αSyn/+	N/A	2	8.35019
2	C	13	αSyn	elav-Gal4/+; UAS-αSyn/+	N/A	3	8.58029
2	C	13	αSyn	elav-Gal4/+; UAS-αSyn/+	N/A	4	8.28754
2	C	13	αSyn	elav-Gal4/+; UAS-αSyn/+	N/A	5	8.66512
2	C	13	αSyn	elav-Gal4/+; UAS-αSyn/+	N/A	6	9.00664
2	C	13	αSyn	elav-Gal4/+; UAS-αSyn/+	N/A	7	8.55038
2	C	13	αSyn	elav-Gal4/+; UAS-αSyn/+	N/A	8	8.08213
2	C	15	αSyn	elav-Gal4/+; UAS-αSyn/+	N/A	1	7.52388
2	C	15	αSyn	elav-Gal4/+; UAS-αSyn/+	N/A	2	7.1382
2	C	15	αSyn	elav-Gal4/+; UAS-αSyn/+	N/A	3	8.21427
2	C	15	αSyn	elav-Gal4/+; UAS-αSyn/+	N/A	4	7.54947
2	C	15	αSyn	elav-Gal4/+; UAS-αSyn/+	N/A	5	8.68255
2	C	15	αSyn	elav-Gal4/+; UAS-αSyn/+	N/A	6	8.28337
2	C	15	αSyn	elav-Gal4/+; UAS-αSyn/+	N/A	7	7.90533
2	C	15	αSyn	elav-Gal4/+; UAS-αSyn/+	N/A	8	8.00733
2	C	18	αSyn	elav-Gal4/+; UAS-αSyn/+	N/A	1	6.49072
2	C	18	αSyn	elav-Gal4/+; UAS-αSyn/+	N/A	2	6.6365
2	C	18	αSyn	elav-Gal4/+; UAS-αSyn/+	N/A	3	6.18797
2	C	18	αSyn	elav-Gal4/+; UAS-αSyn/+	N/A	4	6.68121
2	C	18	αSyn	elav-Gal4/+; UAS-αSyn/+	N/A	5	7.64748
2	C	18	αSyn	elav-Gal4/+; UAS-αSyn/+	N/A	6	6.93759
2	C	18	αSyn	elav-Gal4/+; UAS-αSyn/+	N/A	7	6.70841
2	C	18	αSyn	elav-Gal4/+; UAS-αSyn/+	N/A	8	7.24551
2	C	20	αSyn	elav-Gal4/+; UAS-αSyn/+	N/A	1	5.04025
2	C	20	αSyn	elav-Gal4/+; UAS-αSyn/+	N/A	2	4.08607
2	C	20	αSyn	elav-Gal4/+; UAS-αSyn/+	N/A	3	6.16298
2	C	20	αSyn	elav-Gal4/+; UAS-αSyn/+	N/A	4	5.48207
2	C	20	αSyn	elav-Gal4/+; UAS-αSyn/+	N/A	5	7.05454
2	C	20	αSyn	elav-Gal4/+; UAS-αSyn/+	N/A	6	5.09479
2	C	20	αSyn	elav-Gal4/+; UAS-αSyn/+	N/A	7	5.54586
2	C	20	αSyn	elav-Gal4/+; UAS-αSyn/+	N/A	8	6.29936
2	C	22	αSyn	elav-Gal4/+; UAS-αSyn/+	N/A	1	5.48212
2	C	22	αSyn	elav-Gal4/+; UAS-αSyn/+	N/A	2	5.39301
2	C	22	αSyn	elav-Gal4/+; UAS-αSyn/+	N/A	3	5.4456
2	C	22	αSyn	elav-Gal4/+; UAS-αSyn/+	N/A	4	5.22577
2	C	22	αSyn	elav-Gal4/+; UAS-αSyn/+	N/A	5	6.09532
2	C	22	αSyn	elav-Gal4/+; UAS-αSyn/+	N/A	6	5.4932
2	C	22	αSyn	elav-Gal4/+; UAS-αSyn/+	N/A	7	5.79593
2	C	25	αSyn	elav-Gal4/+; UAS-αSyn/+	N/A	1	4.01259
2	C	25	αSyn	elav-Gal4/+; UAS-αSyn/+	N/A	2	3.93781
2	C	25	αSyn	elav-Gal4/+; UAS-αSyn/+	N/A	3	4.10308
2	C	25	αSyn	elav-Gal4/+; UAS-αSyn/+	N/A	4	4.8558
2	C	25	αSyn	elav-Gal4/+; UAS-αSyn/+	N/A	5	3.58498
2	C	25	αSyn	elav-Gal4/+; UAS-αSyn/+	N/A	6	3.7953
2	C	27	αSyn	elav-Gal4/+; UAS-αSyn/+	N/A	1	4.10111
2	C	27	αSyn	elav-Gal4/+; UAS-αSyn/+	N/A	2	3.31553
2	C	27	αSyn	elav-Gal4/+; UAS-αSyn/+	N/A	3	3.83693
2	C	27	αSyn	elav-Gal4/+; UAS-αSyn/+	N/A	4	4.11406
2	C	27	αSyn	elav-Gal4/+; UAS-αSyn/+	N/A	5	4.54171
2	C	27	αSyn	elav-Gal4/+; UAS-αSyn/+	N/A	6	3.72042
2	C	27	αSyn	elav-Gal4/+; UAS-αSyn/+	N/A	7	3.4586
2	C	29	αSyn	elav-Gal4/+; UAS-αSyn/+	N/A	1	3.86178
2	C	29	αSyn	elav-Gal4/+; UAS-αSyn/+	N/A	2	2.79705
2	C	29	αSyn	elav-Gal4/+; UAS-αSyn/+	N/A	3	3.71219
2	C	29	αSyn	elav-Gal4/+; UAS-αSyn/+	N/A	4	3.95323
2	C	29	αSyn	elav-Gal4/+; UAS-αSyn/+	N/A	5	4.03551
2	C	29	αSyn	elav-Gal4/+; UAS-αSyn/+	N/A	6	4.20824
2	C	6	Gba1bKD/+ (+αSyn)	elav-GAL4/+; UAS-αSyn/+; UAS-v21336*/+	v21336	1	9.4412
2	C	6	Gba1bKD/+ (+αSyn)	elav-GAL4/+; UAS-αSyn/+; UAS-v21336*/+	v21336	2	7.59782
2	C	6	Gba1bKD/+ (+αSyn)	elav-GAL4/+; UAS-αSyn/+; UAS-v21336*/+	v21336	3	7.51853
2	C	6	Gba1bKD/+ (+αSyn)	elav-GAL4/+; UAS-αSyn/+; UAS-v21336*/+	v21336	4	7.0054
2	C	6	Gba1bKD/+ (+αSyn)	elav-GAL4/+; UAS-αSyn/+; UAS-v21336*/+	v21336	5	9.2169
2	C	6	Gba1bKD/+ (+αSyn)	elav-GAL4/+; UAS-αSyn/+; UAS-v21336*/+	v21336	6	9.89972
2	C	6	Gba1bKD/+ (+αSyn)	elav-GAL4/+; UAS-αSyn/+; UAS-v21336*/+	v21336	7	8.03073
2	C	6	Gba1bKD/+ (+αSyn)	elav-GAL4/+; UAS-αSyn/+; UAS-v21336*/+	v21336	8	8.7607
2	C	8	Gba1bKD/+ (+αSyn)	elav-GAL4/+; UAS-αSyn/+; UAS-v21336*/+	v21336	1	9.12912
2	C	8	Gba1bKD/+ (+αSyn)	elav-GAL4/+; UAS-αSyn/+; UAS-v21336*/+	v21336	2	7.33364
2	C	8	Gba1bKD/+ (+αSyn)	elav-GAL4/+; UAS-αSyn/+; UAS-v21336*/+	v21336	3	8.53771
2	C	8	Gba1bKD/+ (+αSyn)	elav-GAL4/+; UAS-αSyn/+; UAS-v21336*/+	v21336	4	8.7984
2	C	8	Gba1bKD/+ (+αSyn)	elav-GAL4/+; UAS-αSyn/+; UAS-v21336*/+	v21336	5	7.93099
2	C	8	Gba1bKD/+ (+αSyn)	elav-GAL4/+; UAS-αSyn/+; UAS-v21336*/+	v21336	6	7.59681
2	C	8	Gba1bKD/+ (+αSyn)	elav-GAL4/+; UAS-αSyn/+; UAS-v21336*/+	v21336	7	7.71019
2	C	8	Gba1bKD/+ (+αSyn)	elav-GAL4/+; UAS-αSyn/+; UAS-v21336*/+	v21336	8	8.13094
2	C	11	Gba1bKD/+ (+αSyn)	elav-GAL4/+; UAS-αSyn/+; UAS-v21336*/+	v21336	1	8.25751
2	C	11	Gba1bKD/+ (+αSyn)	elav-GAL4/+; UAS-αSyn/+; UAS-v21336*/+	v21336	2	7.69604
2	C	11	Gba1bKD/+ (+αSyn)	elav-GAL4/+; UAS-αSyn/+; UAS-v21336*/+	v21336	3	7.52781
2	C	11	Gba1bKD/+ (+αSyn)	elav-GAL4/+; UAS-αSyn/+; UAS-v21336*/+	v21336	4	7.16485
2	C	11	Gba1bKD/+ (+αSyn)	elav-GAL4/+; UAS-αSyn/+; UAS-v21336*/+	v21336	5	8.43316
2	C	11	Gba1bKD/+ (+αSyn)	elav-GAL4/+; UAS-αSyn/+; UAS-v21336*/+	v21336	6	6.61357
2	C	11	Gba1bKD/+ (+αSyn)	elav-GAL4/+; UAS-αSyn/+; UAS-v21336*/+	v21336	7	5.20948
2	C	11	Gba1bKD/+ (+αSyn)	elav-GAL4/+; UAS-αSyn/+; UAS-v21336*/+	v21336	8	7.39037
2	C	13	Gba1bKD/+ (+αSyn)	elav-GAL4/+; UAS-αSyn/+; UAS-v21336*/+	v21336	1	5.89784
2	C	13	Gba1bKD/+ (+αSyn)	elav-GAL4/+; UAS-αSyn/+; UAS-v21336*/+	v21336	2	5.22995
2	C	13	Gba1bKD/+ (+αSyn)	elav-GAL4/+; UAS-αSyn/+; UAS-v21336*/+	v21336	3	6.0874
2	C	13	Gba1bKD/+ (+αSyn)	elav-GAL4/+; UAS-αSyn/+; UAS-v21336*/+	v21336	4	6.53663
2	C	13	Gba1bKD/+ (+αSyn)	elav-GAL4/+; UAS-αSyn/+; UAS-v21336*/+	v21336	5	7.56075
2	C	13	Gba1bKD/+ (+αSyn)	elav-GAL4/+; UAS-αSyn/+; UAS-v21336*/+	v21336	6	8.40081
2	C	13	Gba1bKD/+ (+αSyn)	elav-GAL4/+; UAS-αSyn/+; UAS-v21336*/+	v21336	7	5.1233
2	C	13	Gba1bKD/+ (+αSyn)	elav-GAL4/+; UAS-αSyn/+; UAS-v21336*/+	v21336	8	5.97981
2	C	15	Gba1bKD/+ (+αSyn)	elav-GAL4/+; UAS-αSyn/+; UAS-v21336*/+	v21336	1	7.91417
2	C	15	Gba1bKD/+ (+αSyn)	elav-GAL4/+; UAS-αSyn/+; UAS-v21336*/+	v21336	2	5.48827
2	C	15	Gba1bKD/+ (+αSyn)	elav-GAL4/+; UAS-αSyn/+; UAS-v21336*/+	v21336	3	5.43788
2	C	15	Gba1bKD/+ (+αSyn)	elav-GAL4/+; UAS-αSyn/+; UAS-v21336*/+	v21336	4	6.47263
2	C	15	Gba1bKD/+ (+αSyn)	elav-GAL4/+; UAS-αSyn/+; UAS-v21336*/+	v21336	5	7.68698
2	C	15	Gba1bKD/+ (+αSyn)	elav-GAL4/+; UAS-αSyn/+; UAS-v21336*/+	v21336	6	6.57934
2	C	15	Gba1bKD/+ (+αSyn)	elav-GAL4/+; UAS-αSyn/+; UAS-v21336*/+	v21336	7	5.85993
2	C	15	Gba1bKD/+ (+αSyn)	elav-GAL4/+; UAS-αSyn/+; UAS-v21336*/+	v21336	8	6.91922
2	C	18	Gba1bKD/+ (+αSyn)	elav-GAL4/+; UAS-αSyn/+; UAS-v21336*/+	v21336	1	6.6382
2	C	18	Gba1bKD/+ (+αSyn)	elav-GAL4/+; UAS-αSyn/+; UAS-v21336*/+	v21336	2	4.57112
2	C	18	Gba1bKD/+ (+αSyn)	elav-GAL4/+; UAS-αSyn/+; UAS-v21336*/+	v21336	3	5.8918
2	C	18	Gba1bKD/+ (+αSyn)	elav-GAL4/+; UAS-αSyn/+; UAS-v21336*/+	v21336	4	6.65574
2	C	18	Gba1bKD/+ (+αSyn)	elav-GAL4/+; UAS-αSyn/+; UAS-v21336*/+	v21336	5	5.93307
2	C	18	Gba1bKD/+ (+αSyn)	elav-GAL4/+; UAS-αSyn/+; UAS-v21336*/+	v21336	6	6.74271
2	C	18	Gba1bKD/+ (+αSyn)	elav-GAL4/+; UAS-αSyn/+; UAS-v21336*/+	v21336	7	6.32538
2	C	18	Gba1bKD/+ (+αSyn)	elav-GAL4/+; UAS-αSyn/+; UAS-v21336*/+	v21336	8	7.40133
2	C	20	Gba1bKD/+ (+αSyn)	elav-GAL4/+; UAS-αSyn/+; UAS-v21336*/+	v21336	1	5.13469
2	C	20	Gba1bKD/+ (+αSyn)	elav-GAL4/+; UAS-αSyn/+; UAS-v21336*/+	v21336	2	3.70226
2	C	20	Gba1bKD/+ (+αSyn)	elav-GAL4/+; UAS-αSyn/+; UAS-v21336*/+	v21336	3	5.65913
2	C	20	Gba1bKD/+ (+αSyn)	elav-GAL4/+; UAS-αSyn/+; UAS-v21336*/+	v21336	4	4.27738
2	C	20	Gba1bKD/+ (+αSyn)	elav-GAL4/+; UAS-αSyn/+; UAS-v21336*/+	v21336	5	5.09173
2	C	20	Gba1bKD/+ (+αSyn)	elav-GAL4/+; UAS-αSyn/+; UAS-v21336*/+	v21336	6	6.54781
2	C	20	Gba1bKD/+ (+αSyn)	elav-GAL4/+; UAS-αSyn/+; UAS-v21336*/+	v21336	7	5.72685
2	C	20	Gba1bKD/+ (+αSyn)	elav-GAL4/+; UAS-αSyn/+; UAS-v21336*/+	v21336	8	6.229
2	C	22	Gba1bKD/+ (+αSyn)	elav-GAL4/+; UAS-αSyn/+; UAS-v21336*/+	v21336	1	5.72201
2	C	22	Gba1bKD/+ (+αSyn)	elav-GAL4/+; UAS-αSyn/+; UAS-v21336*/+	v21336	2	4.64427
2	C	22	Gba1bKD/+ (+αSyn)	elav-GAL4/+; UAS-αSyn/+; UAS-v21336*/+	v21336	3	4.96093
2	C	22	Gba1bKD/+ (+αSyn)	elav-GAL4/+; UAS-αSyn/+; UAS-v21336*/+	v21336	4	5.65863
2	C	22	Gba1bKD/+ (+αSyn)	elav-GAL4/+; UAS-αSyn/+; UAS-v21336*/+	v21336	5	4.50588
2	C	22	Gba1bKD/+ (+αSyn)	elav-GAL4/+; UAS-αSyn/+; UAS-v21336*/+	v21336	6	5.82703
2	C	22	Gba1bKD/+ (+αSyn)	elav-GAL4/+; UAS-αSyn/+; UAS-v21336*/+	v21336	7	5.95071
2	C	22	Gba1bKD/+ (+αSyn)	elav-GAL4/+; UAS-αSyn/+; UAS-v21336*/+	v21336	8	5.35559
2	C	25	Gba1bKD/+ (+αSyn)	elav-GAL4/+; UAS-αSyn/+; UAS-v21336*/+	v21336	1	4.23722
2	C	25	Gba1bKD/+ (+αSyn)	elav-GAL4/+; UAS-αSyn/+; UAS-v21336*/+	v21336	2	4.30512
2	C	25	Gba1bKD/+ (+αSyn)	elav-GAL4/+; UAS-αSyn/+; UAS-v21336*/+	v21336	3	4.46082
2	C	25	Gba1bKD/+ (+αSyn)	elav-GAL4/+; UAS-αSyn/+; UAS-v21336*/+	v21336	4	4.03168
2	C	25	Gba1bKD/+ (+αSyn)	elav-GAL4/+; UAS-αSyn/+; UAS-v21336*/+	v21336	5	3.95957
2	C	25	Gba1bKD/+ (+αSyn)	elav-GAL4/+; UAS-αSyn/+; UAS-v21336*/+	v21336	6	5.56115
2	C	25	Gba1bKD/+ (+αSyn)	elav-GAL4/+; UAS-αSyn/+; UAS-v21336*/+	v21336	7	4.135
2	C	25	Gba1bKD/+ (+αSyn)	elav-GAL4/+; UAS-αSyn/+; UAS-v21336*/+	v21336	8	5.07684
2	C	27	Gba1bKD/+ (+αSyn)	elav-GAL4/+; UAS-αSyn/+; UAS-v21336*/+	v21336	1	4.31182
2	C	27	Gba1bKD/+ (+αSyn)	elav-GAL4/+; UAS-αSyn/+; UAS-v21336*/+	v21336	2	3.57411
2	C	27	Gba1bKD/+ (+αSyn)	elav-GAL4/+; UAS-αSyn/+; UAS-v21336*/+	v21336	3	4.61949
2	C	27	Gba1bKD/+ (+αSyn)	elav-GAL4/+; UAS-αSyn/+; UAS-v21336*/+	v21336	4	4.75421
2	C	27	Gba1bKD/+ (+αSyn)	elav-GAL4/+; UAS-αSyn/+; UAS-v21336*/+	v21336	5	3.28248
2	C	27	Gba1bKD/+ (+αSyn)	elav-GAL4/+; UAS-αSyn/+; UAS-v21336*/+	v21336	6	4.53172
2	C	27	Gba1bKD/+ (+αSyn)	elav-GAL4/+; UAS-αSyn/+; UAS-v21336*/+	v21336	7	4.18362
2	C	27	Gba1bKD/+ (+αSyn)	elav-GAL4/+; UAS-αSyn/+; UAS-v21336*/+	v21336	8	5.20288
2	C	29	Gba1bKD/+ (+αSyn)	elav-GAL4/+; UAS-αSyn/+; UAS-v21336*/+	v21336	1	3.59211
2	C	29	Gba1bKD/+ (+αSyn)	elav-GAL4/+; UAS-αSyn/+; UAS-v21336*/+	v21336	2	3.60874
2	C	29	Gba1bKD/+ (+αSyn)	elav-GAL4/+; UAS-αSyn/+; UAS-v21336*/+	v21336	3	3.62318
2	C	29	Gba1bKD/+ (+αSyn)	elav-GAL4/+; UAS-αSyn/+; UAS-v21336*/+	v21336	4	3.4544
2	C	29	Gba1bKD/+ (+αSyn)	elav-GAL4/+; UAS-αSyn/+; UAS-v21336*/+	v21336	5	3.02586
2	C	29	Gba1bKD/+ (+αSyn)	elav-GAL4/+; UAS-αSyn/+; UAS-v21336*/+	v21336	6	4.25635
2	C	6	CG15533KD/+ (+αSyn)	elav-GAL4/+; UAS-αSyn/+; UAS-v42520*/+	v42520	1	9.67535
2	C	6	CG15533KD/+ (+αSyn)	elav-GAL4/+; UAS-αSyn/+; UAS-v42520*/+	v42520	2	8.77318
2	C	6	CG15533KD/+ (+αSyn)	elav-GAL4/+; UAS-αSyn/+; UAS-v42520*/+	v42520	3	9.65714
2	C	6	CG15533KD/+ (+αSyn)	elav-GAL4/+; UAS-αSyn/+; UAS-v42520*/+	v42520	4	10.0273
2	C	6	CG15533KD/+ (+αSyn)	elav-GAL4/+; UAS-αSyn/+; UAS-v42520*/+	v42520	5	9.79096
2	C	6	CG15533KD/+ (+αSyn)	elav-GAL4/+; UAS-αSyn/+; UAS-v42520*/+	v42520	6	8.39996
2	C	6	CG15533KD/+ (+αSyn)	elav-GAL4/+; UAS-αSyn/+; UAS-v42520*/+	v42520	7	8.86815
2	C	6	CG15533KD/+ (+αSyn)	elav-GAL4/+; UAS-αSyn/+; UAS-v42520*/+	v42520	8	8.63435
2	C	8	CG15533KD/+ (+αSyn)	elav-GAL4/+; UAS-αSyn/+; UAS-v42520*/+	v42520	1	9.55831
2	C	8	CG15533KD/+ (+αSyn)	elav-GAL4/+; UAS-αSyn/+; UAS-v42520*/+	v42520	2	7.66018
2	C	8	CG15533KD/+ (+αSyn)	elav-GAL4/+; UAS-αSyn/+; UAS-v42520*/+	v42520	3	9.30713
2	C	8	CG15533KD/+ (+αSyn)	elav-GAL4/+; UAS-αSyn/+; UAS-v42520*/+	v42520	4	8.97854
2	C	8	CG15533KD/+ (+αSyn)	elav-GAL4/+; UAS-αSyn/+; UAS-v42520*/+	v42520	5	8.85193
2	C	8	CG15533KD/+ (+αSyn)	elav-GAL4/+; UAS-αSyn/+; UAS-v42520*/+	v42520	6	8.03072
2	C	8	CG15533KD/+ (+αSyn)	elav-GAL4/+; UAS-αSyn/+; UAS-v42520*/+	v42520	7	8.20984
2	C	8	CG15533KD/+ (+αSyn)	elav-GAL4/+; UAS-αSyn/+; UAS-v42520*/+	v42520	8	7.37693
2	C	13	CG15533KD/+ (+αSyn)	elav-GAL4/+; UAS-αSyn/+; UAS-v42520*/+	v42520	1	8.08948
2	C	13	CG15533KD/+ (+αSyn)	elav-GAL4/+; UAS-αSyn/+; UAS-v42520*/+	v42520	2	7.17978
2	C	13	CG15533KD/+ (+αSyn)	elav-GAL4/+; UAS-αSyn/+; UAS-v42520*/+	v42520	3	7.9902
2	C	13	CG15533KD/+ (+αSyn)	elav-GAL4/+; UAS-αSyn/+; UAS-v42520*/+	v42520	4	6.92576
2	C	13	CG15533KD/+ (+αSyn)	elav-GAL4/+; UAS-αSyn/+; UAS-v42520*/+	v42520	5	7.60935
2	C	13	CG15533KD/+ (+αSyn)	elav-GAL4/+; UAS-αSyn/+; UAS-v42520*/+	v42520	6	7.17349
2	C	13	CG15533KD/+ (+αSyn)	elav-GAL4/+; UAS-αSyn/+; UAS-v42520*/+	v42520	7	7.3725
2	C	13	CG15533KD/+ (+αSyn)	elav-GAL4/+; UAS-αSyn/+; UAS-v42520*/+	v42520	8	5.71124
2	C	15	CG15533KD/+ (+αSyn)	elav-GAL4/+; UAS-αSyn/+; UAS-v42520*/+	v42520	1	7.39396
2	C	15	CG15533KD/+ (+αSyn)	elav-GAL4/+; UAS-αSyn/+; UAS-v42520*/+	v42520	2	6.64674
2	C	15	CG15533KD/+ (+αSyn)	elav-GAL4/+; UAS-αSyn/+; UAS-v42520*/+	v42520	3	6.84426
2	C	15	CG15533KD/+ (+αSyn)	elav-GAL4/+; UAS-αSyn/+; UAS-v42520*/+	v42520	4	5.61343
2	C	15	CG15533KD/+ (+αSyn)	elav-GAL4/+; UAS-αSyn/+; UAS-v42520*/+	v42520	5	6.18234
2	C	15	CG15533KD/+ (+αSyn)	elav-GAL4/+; UAS-αSyn/+; UAS-v42520*/+	v42520	6	6.4324
2	C	15	CG15533KD/+ (+αSyn)	elav-GAL4/+; UAS-αSyn/+; UAS-v42520*/+	v42520	7	6.06886
2	C	15	CG15533KD/+ (+αSyn)	elav-GAL4/+; UAS-αSyn/+; UAS-v42520*/+	v42520	8	4.80318
2	C	18	CG15533KD/+ (+αSyn)	elav-GAL4/+; UAS-αSyn/+; UAS-v42520*/+	v42520	1	6.53948
2	C	18	CG15533KD/+ (+αSyn)	elav-GAL4/+; UAS-αSyn/+; UAS-v42520*/+	v42520	2	5.58625
2	C	18	CG15533KD/+ (+αSyn)	elav-GAL4/+; UAS-αSyn/+; UAS-v42520*/+	v42520	3	4.74271
2	C	18	CG15533KD/+ (+αSyn)	elav-GAL4/+; UAS-αSyn/+; UAS-v42520*/+	v42520	4	5.04651
2	C	18	CG15533KD/+ (+αSyn)	elav-GAL4/+; UAS-αSyn/+; UAS-v42520*/+	v42520	5	5.79969
2	C	18	CG15533KD/+ (+αSyn)	elav-GAL4/+; UAS-αSyn/+; UAS-v42520*/+	v42520	6	5.18307
2	C	18	CG15533KD/+ (+αSyn)	elav-GAL4/+; UAS-αSyn/+; UAS-v42520*/+	v42520	7	5.0511
2	C	18	CG15533KD/+ (+αSyn)	elav-GAL4/+; UAS-αSyn/+; UAS-v42520*/+	v42520	8	3.9659
2	C	20	CG15533KD/+ (+αSyn)	elav-GAL4/+; UAS-αSyn/+; UAS-v42520*/+	v42520	1	5.80036
2	C	20	CG15533KD/+ (+αSyn)	elav-GAL4/+; UAS-αSyn/+; UAS-v42520*/+	v42520	2	4.52972
2	C	20	CG15533KD/+ (+αSyn)	elav-GAL4/+; UAS-αSyn/+; UAS-v42520*/+	v42520	3	3.7323
2	C	20	CG15533KD/+ (+αSyn)	elav-GAL4/+; UAS-αSyn/+; UAS-v42520*/+	v42520	4	4.08575
2	C	20	CG15533KD/+ (+αSyn)	elav-GAL4/+; UAS-αSyn/+; UAS-v42520*/+	v42520	5	4.66933
2	C	20	CG15533KD/+ (+αSyn)	elav-GAL4/+; UAS-αSyn/+; UAS-v42520*/+	v42520	6	4.24701
2	C	20	CG15533KD/+ (+αSyn)	elav-GAL4/+; UAS-αSyn/+; UAS-v42520*/+	v42520	7	5.95945
2	C	20	CG15533KD/+ (+αSyn)	elav-GAL4/+; UAS-αSyn/+; UAS-v42520*/+	v42520	8	3.56113
2	C	22	CG15533KD/+ (+αSyn)	elav-GAL4/+; UAS-αSyn/+; UAS-v42520*/+	v42520	1	5.95171
2	C	22	CG15533KD/+ (+αSyn)	elav-GAL4/+; UAS-αSyn/+; UAS-v42520*/+	v42520	2	4.86985
2	C	22	CG15533KD/+ (+αSyn)	elav-GAL4/+; UAS-αSyn/+; UAS-v42520*/+	v42520	3	4.01744
2	C	22	CG15533KD/+ (+αSyn)	elav-GAL4/+; UAS-αSyn/+; UAS-v42520*/+	v42520	4	4.44686
2	C	22	CG15533KD/+ (+αSyn)	elav-GAL4/+; UAS-αSyn/+; UAS-v42520*/+	v42520	5	4.67122
2	C	22	CG15533KD/+ (+αSyn)	elav-GAL4/+; UAS-αSyn/+; UAS-v42520*/+	v42520	6	4.26672
2	C	22	CG15533KD/+ (+αSyn)	elav-GAL4/+; UAS-αSyn/+; UAS-v42520*/+	v42520	7	4.49252
2	C	22	CG15533KD/+ (+αSyn)	elav-GAL4/+; UAS-αSyn/+; UAS-v42520*/+	v42520	8	3.6163
2	C	25	CG15533KD/+ (+αSyn)	elav-GAL4/+; UAS-αSyn/+; UAS-v42520*/+	v42520	1	4.36995
2	C	25	CG15533KD/+ (+αSyn)	elav-GAL4/+; UAS-αSyn/+; UAS-v42520*/+	v42520	2	3.63864
2	C	25	CG15533KD/+ (+αSyn)	elav-GAL4/+; UAS-αSyn/+; UAS-v42520*/+	v42520	3	3.59694
2	C	25	CG15533KD/+ (+αSyn)	elav-GAL4/+; UAS-αSyn/+; UAS-v42520*/+	v42520	4	3.47113
2	C	25	CG15533KD/+ (+αSyn)	elav-GAL4/+; UAS-αSyn/+; UAS-v42520*/+	v42520	5	4.25928
2	C	25	CG15533KD/+ (+αSyn)	elav-GAL4/+; UAS-αSyn/+; UAS-v42520*/+	v42520	6	4.23834
2	C	27	CG15533KD/+ (+αSyn)	elav-GAL4/+; UAS-αSyn/+; UAS-v42520*/+	v42520	1	4.34251
2	C	27	CG15533KD/+ (+αSyn)	elav-GAL4/+; UAS-αSyn/+; UAS-v42520*/+	v42520	2	3.33103
2	C	27	CG15533KD/+ (+αSyn)	elav-GAL4/+; UAS-αSyn/+; UAS-v42520*/+	v42520	3	2.58603
2	C	27	CG15533KD/+ (+αSyn)	elav-GAL4/+; UAS-αSyn/+; UAS-v42520*/+	v42520	4	3.32335
2	C	27	CG15533KD/+ (+αSyn)	elav-GAL4/+; UAS-αSyn/+; UAS-v42520*/+	v42520	5	3.27461
2	C	27	CG15533KD/+ (+αSyn)	elav-GAL4/+; UAS-αSyn/+; UAS-v42520*/+	v42520	6	3.5203
2	C	27	CG15533KD/+ (+αSyn)	elav-GAL4/+; UAS-αSyn/+; UAS-v42520*/+	v42520	7	2.76309
2	C	29	CG15533KD/+ (+αSyn)	elav-GAL4/+; UAS-αSyn/+; UAS-v42520*/+	v42520	1	4.83226
2	C	29	CG15533KD/+ (+αSyn)	elav-GAL4/+; UAS-αSyn/+; UAS-v42520*/+	v42520	2	3.16624
2	C	29	CG15533KD/+ (+αSyn)	elav-GAL4/+; UAS-αSyn/+; UAS-v42520*/+	v42520	3	3.61073
2	C	29	CG15533KD/+ (+αSyn)	elav-GAL4/+; UAS-αSyn/+; UAS-v42520*/+	v42520	4	2.99807
2	C	29	CG15533KD/+ (+αSyn)	elav-GAL4/+; UAS-αSyn/+; UAS-v42520*/+	v42520	5	3.37821
2	C	29	CG15533KD/+ (+αSyn)	elav-GAL4/+; UAS-αSyn/+; UAS-v42520*/+	v42520	6	4.07981
2	C	29	CG15533KD/+ (+αSyn)	elav-GAL4/+; UAS-αSyn/+; UAS-v42520*/+	v42520	7	3.33127
2	C	6	Snmp1KD/+ (+αSyn)	elav-GAL4/+; UAS-αSyn/+; UAS-v42496*/+	v42496	1	8.54079
2	C	6	Snmp1KD/+ (+αSyn)	elav-GAL4/+; UAS-αSyn/+; UAS-v42496*/+	v42496	2	9.02118
2	C	6	Snmp1KD/+ (+αSyn)	elav-GAL4/+; UAS-αSyn/+; UAS-v42496*/+	v42496	3	8.31857
2	C	6	Snmp1KD/+ (+αSyn)	elav-GAL4/+; UAS-αSyn/+; UAS-v42496*/+	v42496	4	8.82739
2	C	6	Snmp1KD/+ (+αSyn)	elav-GAL4/+; UAS-αSyn/+; UAS-v42496*/+	v42496	5	9.39641
2	C	6	Snmp1KD/+ (+αSyn)	elav-GAL4/+; UAS-αSyn/+; UAS-v42496*/+	v42496	6	8.20667
2	C	6	Snmp1KD/+ (+αSyn)	elav-GAL4/+; UAS-αSyn/+; UAS-v42496*/+	v42496	7	7.23151
2	C	6	Snmp1KD/+ (+αSyn)	elav-GAL4/+; UAS-αSyn/+; UAS-v42496*/+	v42496	8	7.29004
2	C	8	Snmp1KD/+ (+αSyn)	elav-GAL4/+; UAS-αSyn/+; UAS-v42496*/+	v42496	1	9.2285
2	C	8	Snmp1KD/+ (+αSyn)	elav-GAL4/+; UAS-αSyn/+; UAS-v42496*/+	v42496	2	8.52048
2	C	8	Snmp1KD/+ (+αSyn)	elav-GAL4/+; UAS-αSyn/+; UAS-v42496*/+	v42496	3	7.02643
2	C	8	Snmp1KD/+ (+αSyn)	elav-GAL4/+; UAS-αSyn/+; UAS-v42496*/+	v42496	4	8.18072
2	C	8	Snmp1KD/+ (+αSyn)	elav-GAL4/+; UAS-αSyn/+; UAS-v42496*/+	v42496	5	8.88136
2	C	8	Snmp1KD/+ (+αSyn)	elav-GAL4/+; UAS-αSyn/+; UAS-v42496*/+	v42496	6	8.0251
2	C	8	Snmp1KD/+ (+αSyn)	elav-GAL4/+; UAS-αSyn/+; UAS-v42496*/+	v42496	7	6.78413
2	C	8	Snmp1KD/+ (+αSyn)	elav-GAL4/+; UAS-αSyn/+; UAS-v42496*/+	v42496	8	6.69517
2	C	13	Snmp1KD/+ (+αSyn)	elav-GAL4/+; UAS-αSyn/+; UAS-v42496*/+	v42496	1	7.89452
2	C	13	Snmp1KD/+ (+αSyn)	elav-GAL4/+; UAS-αSyn/+; UAS-v42496*/+	v42496	2	8.07771
2	C	13	Snmp1KD/+ (+αSyn)	elav-GAL4/+; UAS-αSyn/+; UAS-v42496*/+	v42496	3	7.23537
2	C	13	Snmp1KD/+ (+αSyn)	elav-GAL4/+; UAS-αSyn/+; UAS-v42496*/+	v42496	4	7.33476
2	C	13	Snmp1KD/+ (+αSyn)	elav-GAL4/+; UAS-αSyn/+; UAS-v42496*/+	v42496	5	7.12172
2	C	13	Snmp1KD/+ (+αSyn)	elav-GAL4/+; UAS-αSyn/+; UAS-v42496*/+	v42496	6	6.39676
2	C	13	Snmp1KD/+ (+αSyn)	elav-GAL4/+; UAS-αSyn/+; UAS-v42496*/+	v42496	7	6.06923
2	C	13	Snmp1KD/+ (+αSyn)	elav-GAL4/+; UAS-αSyn/+; UAS-v42496*/+	v42496	8	5.17256
2	C	15	Snmp1KD/+ (+αSyn)	elav-GAL4/+; UAS-αSyn/+; UAS-v42496*/+	v42496	1	6.70207
2	C	15	Snmp1KD/+ (+αSyn)	elav-GAL4/+; UAS-αSyn/+; UAS-v42496*/+	v42496	2	6.97506
2	C	15	Snmp1KD/+ (+αSyn)	elav-GAL4/+; UAS-αSyn/+; UAS-v42496*/+	v42496	3	6.62588
2	C	15	Snmp1KD/+ (+αSyn)	elav-GAL4/+; UAS-αSyn/+; UAS-v42496*/+	v42496	4	6.18431
2	C	15	Snmp1KD/+ (+αSyn)	elav-GAL4/+; UAS-αSyn/+; UAS-v42496*/+	v42496	5	6.62755
2	C	15	Snmp1KD/+ (+αSyn)	elav-GAL4/+; UAS-αSyn/+; UAS-v42496*/+	v42496	6	3.9501
2	C	15	Snmp1KD/+ (+αSyn)	elav-GAL4/+; UAS-αSyn/+; UAS-v42496*/+	v42496	7	5.36327
2	C	15	Snmp1KD/+ (+αSyn)	elav-GAL4/+; UAS-αSyn/+; UAS-v42496*/+	v42496	8	4.48938
2	C	18	Snmp1KD/+ (+αSyn)	elav-GAL4/+; UAS-αSyn/+; UAS-v42496*/+	v42496	1	5.73643
2	C	18	Snmp1KD/+ (+αSyn)	elav-GAL4/+; UAS-αSyn/+; UAS-v42496*/+	v42496	2	5.89097
2	C	18	Snmp1KD/+ (+αSyn)	elav-GAL4/+; UAS-αSyn/+; UAS-v42496*/+	v42496	3	6.1324
2	C	18	Snmp1KD/+ (+αSyn)	elav-GAL4/+; UAS-αSyn/+; UAS-v42496*/+	v42496	4	5.59267
2	C	18	Snmp1KD/+ (+αSyn)	elav-GAL4/+; UAS-αSyn/+; UAS-v42496*/+	v42496	5	5.47711
2	C	18	Snmp1KD/+ (+αSyn)	elav-GAL4/+; UAS-αSyn/+; UAS-v42496*/+	v42496	6	3.30218
2	C	18	Snmp1KD/+ (+αSyn)	elav-GAL4/+; UAS-αSyn/+; UAS-v42496*/+	v42496	7	4.25146
2	C	18	Snmp1KD/+ (+αSyn)	elav-GAL4/+; UAS-αSyn/+; UAS-v42496*/+	v42496	8	3.91773
2	C	20	Snmp1KD/+ (+αSyn)	elav-GAL4/+; UAS-αSyn/+; UAS-v42496*/+	v42496	1	5.86672
2	C	20	Snmp1KD/+ (+αSyn)	elav-GAL4/+; UAS-αSyn/+; UAS-v42496*/+	v42496	2	6.41289
2	C	20	Snmp1KD/+ (+αSyn)	elav-GAL4/+; UAS-αSyn/+; UAS-v42496*/+	v42496	3	5.15061
2	C	20	Snmp1KD/+ (+αSyn)	elav-GAL4/+; UAS-αSyn/+; UAS-v42496*/+	v42496	4	4.32198
2	C	20	Snmp1KD/+ (+αSyn)	elav-GAL4/+; UAS-αSyn/+; UAS-v42496*/+	v42496	5	5.74963
2	C	20	Snmp1KD/+ (+αSyn)	elav-GAL4/+; UAS-αSyn/+; UAS-v42496*/+	v42496	6	3.54257
2	C	20	Snmp1KD/+ (+αSyn)	elav-GAL4/+; UAS-αSyn/+; UAS-v42496*/+	v42496	7	3.84733
2	C	20	Snmp1KD/+ (+αSyn)	elav-GAL4/+; UAS-αSyn/+; UAS-v42496*/+	v42496	8	3.40168
2	C	22	Snmp1KD/+ (+αSyn)	elav-GAL4/+; UAS-αSyn/+; UAS-v42496*/+	v42496	1	5.4464
2	C	22	Snmp1KD/+ (+αSyn)	elav-GAL4/+; UAS-αSyn/+; UAS-v42496*/+	v42496	2	5.58765
2	C	22	Snmp1KD/+ (+αSyn)	elav-GAL4/+; UAS-αSyn/+; UAS-v42496*/+	v42496	3	5.61833
2	C	22	Snmp1KD/+ (+αSyn)	elav-GAL4/+; UAS-αSyn/+; UAS-v42496*/+	v42496	4	4.92595
2	C	22	Snmp1KD/+ (+αSyn)	elav-GAL4/+; UAS-αSyn/+; UAS-v42496*/+	v42496	5	5.68214
2	C	22	Snmp1KD/+ (+αSyn)	elav-GAL4/+; UAS-αSyn/+; UAS-v42496*/+	v42496	6	3.42685
2	C	22	Snmp1KD/+ (+αSyn)	elav-GAL4/+; UAS-αSyn/+; UAS-v42496*/+	v42496	7	3.48277
2	C	22	Snmp1KD/+ (+αSyn)	elav-GAL4/+; UAS-αSyn/+; UAS-v42496*/+	v42496	8	3.35235
2	C	25	Snmp1KD/+ (+αSyn)	elav-GAL4/+; UAS-αSyn/+; UAS-v42496*/+	v42496	1	4.73956
2	C	25	Snmp1KD/+ (+αSyn)	elav-GAL4/+; UAS-αSyn/+; UAS-v42496*/+	v42496	2	4.30382
2	C	25	Snmp1KD/+ (+αSyn)	elav-GAL4/+; UAS-αSyn/+; UAS-v42496*/+	v42496	3	3.5905
2	C	25	Snmp1KD/+ (+αSyn)	elav-GAL4/+; UAS-αSyn/+; UAS-v42496*/+	v42496	4	3.49974
2	C	25	Snmp1KD/+ (+αSyn)	elav-GAL4/+; UAS-αSyn/+; UAS-v42496*/+	v42496	5	4.67308
2	C	25	Snmp1KD/+ (+αSyn)	elav-GAL4/+; UAS-αSyn/+; UAS-v42496*/+	v42496	6	2.77864
2	C	27	Snmp1KD/+ (+αSyn)	elav-GAL4/+; UAS-αSyn/+; UAS-v42496*/+	v42496	1	3.60144
2	C	27	Snmp1KD/+ (+αSyn)	elav-GAL4/+; UAS-αSyn/+; UAS-v42496*/+	v42496	2	4.27132
2	C	27	Snmp1KD/+ (+αSyn)	elav-GAL4/+; UAS-αSyn/+; UAS-v42496*/+	v42496	3	3.12334
2	C	27	Snmp1KD/+ (+αSyn)	elav-GAL4/+; UAS-αSyn/+; UAS-v42496*/+	v42496	4	3.29444
2	C	27	Snmp1KD/+ (+αSyn)	elav-GAL4/+; UAS-αSyn/+; UAS-v42496*/+	v42496	5	4.07106
2	C	27	Snmp1KD/+ (+αSyn)	elav-GAL4/+; UAS-αSyn/+; UAS-v42496*/+	v42496	6	2.73185
2	C	29	Snmp1KD/+ (+αSyn)	elav-GAL4/+; UAS-αSyn/+; UAS-v42496*/+	v42496	1	3.76223
2	C	29	Snmp1KD/+ (+αSyn)	elav-GAL4/+; UAS-αSyn/+; UAS-v42496*/+	v42496	2	3.5535
2	C	29	Snmp1KD/+ (+αSyn)	elav-GAL4/+; UAS-αSyn/+; UAS-v42496*/+	v42496	3	3.43073
2	C	29	Snmp1KD/+ (+αSyn)	elav-GAL4/+; UAS-αSyn/+; UAS-v42496*/+	v42496	4	2.91732
2	C	29	Snmp1KD/+ (+αSyn)	elav-GAL4/+; UAS-αSyn/+; UAS-v42496*/+	v42496	5	3.97712
2	C	29	Snmp1KD/+ (+αSyn)	elav-GAL4/+; UAS-αSyn/+; UAS-v42496*/+	v42496	6	3.35633
2	D	4	Control	elav-GAL4/+	N/A	1	13.5066
2	D	4	Control	elav-GAL4/+	N/A	2	14.2513
2	D	4	Control	elav-GAL4/+	N/A	3	13.67
2	D	4	Control	elav-GAL4/+	N/A	4	13.3759
2	D	4	Control	elav-GAL4/+	N/A	5	13.4056
2	D	4	Control	elav-GAL4/+	N/A	6	13.0514
2	D	4	Control	elav-GAL4/+	N/A	7	13.0978
2	D	4	Control	elav-GAL4/+	N/A	8	13.0549
2	D	6	Control	elav-GAL4/+	N/A	1	13.3558
2	D	6	Control	elav-GAL4/+	N/A	2	14.0763
2	D	6	Control	elav-GAL4/+	N/A	3	15.2463
2	D	6	Control	elav-GAL4/+	N/A	4	14.6078
2	D	6	Control	elav-GAL4/+	N/A	5	14.2486
2	D	6	Control	elav-GAL4/+	N/A	6	14.2354
2	D	6	Control	elav-GAL4/+	N/A	7	12.2934
2	D	6	Control	elav-GAL4/+	N/A	8	13.9594
2	D	8	Control	elav-GAL4/+	N/A	1	12.9953
2	D	8	Control	elav-GAL4/+	N/A	2	13.0573
2	D	8	Control	elav-GAL4/+	N/A	3	13.2959
2	D	8	Control	elav-GAL4/+	N/A	4	13.695
2	D	8	Control	elav-GAL4/+	N/A	5	12.7668
2	D	8	Control	elav-GAL4/+	N/A	6	10.5917
2	D	8	Control	elav-GAL4/+	N/A	7	10.867
2	D	8	Control	elav-GAL4/+	N/A	8	13.2468
2	D	11	Control	elav-GAL4/+	N/A	1	8.99634
2	D	11	Control	elav-GAL4/+	N/A	2	11.3775
2	D	11	Control	elav-GAL4/+	N/A	3	12.3434
2	D	11	Control	elav-GAL4/+	N/A	4	11.9224
2	D	11	Control	elav-GAL4/+	N/A	5	11.1733
2	D	11	Control	elav-GAL4/+	N/A	6	10.295
2	D	11	Control	elav-GAL4/+	N/A	7	10.9907
2	D	11	Control	elav-GAL4/+	N/A	8	11.2995
2	D	13	Control	elav-GAL4/+	N/A	1	11.8784
2	D	13	Control	elav-GAL4/+	N/A	2	12.8292
2	D	13	Control	elav-GAL4/+	N/A	3	11.1692
2	D	13	Control	elav-GAL4/+	N/A	4	12.3527
2	D	13	Control	elav-GAL4/+	N/A	5	11.8036
2	D	13	Control	elav-GAL4/+	N/A	6	10.3668
2	D	13	Control	elav-GAL4/+	N/A	7	13.2616
2	D	15	Control	elav-GAL4/+	N/A	1	13.5111
2	D	15	Control	elav-GAL4/+	N/A	2	13.3813
2	D	15	Control	elav-GAL4/+	N/A	3	13.2215
2	D	15	Control	elav-GAL4/+	N/A	4	13.8254
2	D	15	Control	elav-GAL4/+	N/A	5	12.1345
2	D	15	Control	elav-GAL4/+	N/A	6	9.93818
2	D	15	Control	elav-GAL4/+	N/A	7	13.0275
2	D	18	Control	elav-GAL4/+	N/A	1	11.4364
2	D	18	Control	elav-GAL4/+	N/A	2	11.2865
2	D	18	Control	elav-GAL4/+	N/A	3	12.1489
2	D	18	Control	elav-GAL4/+	N/A	4	8.21029
2	D	18	Control	elav-GAL4/+	N/A	5	11.4507
2	D	18	Control	elav-GAL4/+	N/A	6	8.15004
2	D	18	Control	elav-GAL4/+	N/A	7	11.8751
2	D	22	Control	elav-GAL4/+	N/A	1	11.7131
2	D	22	Control	elav-GAL4/+	N/A	2	11.8688
2	D	22	Control	elav-GAL4/+	N/A	3	12.117
2	D	22	Control	elav-GAL4/+	N/A	4	6.96631
2	D	22	Control	elav-GAL4/+	N/A	5	6.77912
2	D	22	Control	elav-GAL4/+	N/A	6	5.70141
2	D	22	Control	elav-GAL4/+	N/A	7	12.5181
2	D	25	Control	elav-GAL4/+	N/A	1	9.28563
2	D	25	Control	elav-GAL4/+	N/A	2	11.5065
2	D	25	Control	elav-GAL4/+	N/A	3	11.4371
2	D	25	Control	elav-GAL4/+	N/A	4	9.95796
2	D	25	Control	elav-GAL4/+	N/A	5	10.2586
2	D	25	Control	elav-GAL4/+	N/A	6	11.478
2	D	27	Control	elav-GAL4/+	N/A	1	5.11111
2	D	27	Control	elav-GAL4/+	N/A	2	5.13018
2	D	27	Control	elav-GAL4/+	N/A	3	6.71974
2	D	27	Control	elav-GAL4/+	N/A	4	8.8358
2	D	27	Control	elav-GAL4/+	N/A	5	5.83719
2	D	27	Control	elav-GAL4/+	N/A	6	5.46368
2	D	27	Control	elav-GAL4/+	N/A	7	8.1151
2	D	29	Control	elav-GAL4/+	N/A	1	9.16228
2	D	29	Control	elav-GAL4/+	N/A	2	5.08842
2	D	29	Control	elav-GAL4/+	N/A	3	9.77872
2	D	29	Control	elav-GAL4/+	N/A	4	5.95243
2	D	29	Control	elav-GAL4/+	N/A	5	10.0268
2	D	29	Control	elav-GAL4/+	N/A	6	6.42842
2	D	29	Control	elav-GAL4/+	N/A	7	10.3664
2	D	4	Npc1a2/+	elav-GAL4/+; npc1a2/+	Npc1a2	1	12.2702
2	D	4	Npc1a2/+	elav-GAL4/+; npc1a2/+	Npc1a2	2	12.8642
2	D	4	Npc1a2/+	elav-GAL4/+; npc1a2/+	Npc1a2	3	11.7007
2	D	4	Npc1a2/+	elav-GAL4/+; npc1a2/+	Npc1a2	4	12.6939
2	D	6	Npc1a2/+	elav-GAL4/+; npc1a2/+	Npc1a2	1	13.6615
2	D	6	Npc1a2/+	elav-GAL4/+; npc1a2/+	Npc1a2	2	13.978
2	D	6	Npc1a2/+	elav-GAL4/+; npc1a2/+	Npc1a2	3	13.7545
2	D	6	Npc1a2/+	elav-GAL4/+; npc1a2/+	Npc1a2	4	10.496
2	D	8	Npc1a2/+	elav-GAL4/+; npc1a2/+	Npc1a2	1	11.3149
2	D	8	Npc1a2/+	elav-GAL4/+; npc1a2/+	Npc1a2	2	12.8192
2	D	8	Npc1a2/+	elav-GAL4/+; npc1a2/+	Npc1a2	3	10.794
2	D	8	Npc1a2/+	elav-GAL4/+; npc1a2/+	Npc1a2	4	10.789
2	D	11	Npc1a2/+	elav-GAL4/+; npc1a2/+	Npc1a2	1	9.05102
2	D	11	Npc1a2/+	elav-GAL4/+; npc1a2/+	Npc1a2	2	12.1026
2	D	11	Npc1a2/+	elav-GAL4/+; npc1a2/+	Npc1a2	3	10.9816
2	D	11	Npc1a2/+	elav-GAL4/+; npc1a2/+	Npc1a2	4	9.739
2	D	13	Npc1a2/+	elav-GAL4/+; npc1a2/+	Npc1a2	1	10.6064
2	D	13	Npc1a2/+	elav-GAL4/+; npc1a2/+	Npc1a2	2	11.9607
2	D	13	Npc1a2/+	elav-GAL4/+; npc1a2/+	Npc1a2	3	11.12
2	D	13	Npc1a2/+	elav-GAL4/+; npc1a2/+	Npc1a2	4	10.8976
2	D	15	Npc1a2/+	elav-GAL4/+; npc1a2/+	Npc1a2	1	11.4158
2	D	15	Npc1a2/+	elav-GAL4/+; npc1a2/+	Npc1a2	2	12.0757
2	D	15	Npc1a2/+	elav-GAL4/+; npc1a2/+	Npc1a2	3	11.4401
2	D	15	Npc1a2/+	elav-GAL4/+; npc1a2/+	Npc1a2	4	11.0469
2	D	18	Npc1a2/+	elav-GAL4/+; npc1a2/+	Npc1a2	1	10.9279
2	D	18	Npc1a2/+	elav-GAL4/+; npc1a2/+	Npc1a2	2	11.4471
2	D	18	Npc1a2/+	elav-GAL4/+; npc1a2/+	Npc1a2	3	11.4507
2	D	18	Npc1a2/+	elav-GAL4/+; npc1a2/+	Npc1a2	4	10.7192
2	D	22	Npc1a2/+	elav-GAL4/+; npc1a2/+	Npc1a2	1	10.4563
2	D	22	Npc1a2/+	elav-GAL4/+; npc1a2/+	Npc1a2	2	10.4161
2	D	22	Npc1a2/+	elav-GAL4/+; npc1a2/+	Npc1a2	3	7.34717
2	D	22	Npc1a2/+	elav-GAL4/+; npc1a2/+	Npc1a2	4	10.1907
2	D	25	Npc1a2/+	elav-GAL4/+; npc1a2/+	Npc1a2	1	10.6447
2	D	25	Npc1a2/+	elav-GAL4/+; npc1a2/+	Npc1a2	2	10.3516
2	D	25	Npc1a2/+	elav-GAL4/+; npc1a2/+	Npc1a2	3	10.9706
2	D	27	Npc1a2/+	elav-GAL4/+; npc1a2/+	Npc1a2	1	4.66322
2	D	27	Npc1a2/+	elav-GAL4/+; npc1a2/+	Npc1a2	2	8.13908
2	D	27	Npc1a2/+	elav-GAL4/+; npc1a2/+	Npc1a2	3	7.94466
2	D	27	Npc1a2/+	elav-GAL4/+; npc1a2/+	Npc1a2	4	8.06109
2	D	29	Npc1a2/+	elav-GAL4/+; npc1a2/+	Npc1a2	1	4.19809
2	D	29	Npc1a2/+	elav-GAL4/+; npc1a2/+	Npc1a2	2	9.43733
2	D	29	Npc1a2/+	elav-GAL4/+; npc1a2/+	Npc1a2	3	6.47847
2	D	29	Npc1a2/+	elav-GAL4/+; npc1a2/+	Npc1a2	4	8.78209
2	D	4	αSyn	elav-Gal4/+; UAS-αSyn/+	N/A	1	11.6251
2	D	4	αSyn	elav-Gal4/+; UAS-αSyn/+	N/A	2	10.5501
2	D	4	αSyn	elav-Gal4/+; UAS-αSyn/+	N/A	3	10.4131
2	D	4	αSyn	elav-Gal4/+; UAS-αSyn/+	N/A	4	10.7769
2	D	4	αSyn	elav-Gal4/+; UAS-αSyn/+	N/A	5	10.2967
2	D	4	αSyn	elav-Gal4/+; UAS-αSyn/+	N/A	6	10.9524
2	D	4	αSyn	elav-Gal4/+; UAS-αSyn/+	N/A	7	10.3241
2	D	6	αSyn	elav-Gal4/+; UAS-αSyn/+	N/A	1	11.2346
2	D	6	αSyn	elav-Gal4/+; UAS-αSyn/+	N/A	2	11.1117
2	D	6	αSyn	elav-Gal4/+; UAS-αSyn/+	N/A	3	11.1362
2	D	6	αSyn	elav-Gal4/+; UAS-αSyn/+	N/A	4	10.6181
2	D	6	αSyn	elav-Gal4/+; UAS-αSyn/+	N/A	5	10.5358
2	D	6	αSyn	elav-Gal4/+; UAS-αSyn/+	N/A	6	11.4237
2	D	6	αSyn	elav-Gal4/+; UAS-αSyn/+	N/A	7	10.4587
2	D	8	αSyn	elav-Gal4/+; UAS-αSyn/+	N/A	1	8.27868
2	D	8	αSyn	elav-Gal4/+; UAS-αSyn/+	N/A	2	8.99654
2	D	8	αSyn	elav-Gal4/+; UAS-αSyn/+	N/A	3	8.75665
2	D	8	αSyn	elav-Gal4/+; UAS-αSyn/+	N/A	4	10.0382
2	D	8	αSyn	elav-Gal4/+; UAS-αSyn/+	N/A	5	8.45014
2	D	8	αSyn	elav-Gal4/+; UAS-αSyn/+	N/A	6	9.46237
2	D	8	αSyn	elav-Gal4/+; UAS-αSyn/+	N/A	7	7.61358
2	D	11	αSyn	elav-Gal4/+; UAS-αSyn/+	N/A	1	8.24711
2	D	11	αSyn	elav-Gal4/+; UAS-αSyn/+	N/A	2	8.40797
2	D	11	αSyn	elav-Gal4/+; UAS-αSyn/+	N/A	3	8.1962
2	D	11	αSyn	elav-Gal4/+; UAS-αSyn/+	N/A	4	6.49398
2	D	11	αSyn	elav-Gal4/+; UAS-αSyn/+	N/A	5	6.7721
2	D	11	αSyn	elav-Gal4/+; UAS-αSyn/+	N/A	6	9.08802
2	D	11	αSyn	elav-Gal4/+; UAS-αSyn/+	N/A	7	8.2756
2	D	13	αSyn	elav-Gal4/+; UAS-αSyn/+	N/A	1	7.74725
2	D	13	αSyn	elav-Gal4/+; UAS-αSyn/+	N/A	2	8.40104
2	D	13	αSyn	elav-Gal4/+; UAS-αSyn/+	N/A	3	8.54446
2	D	13	αSyn	elav-Gal4/+; UAS-αSyn/+	N/A	4	8.61057
2	D	13	αSyn	elav-Gal4/+; UAS-αSyn/+	N/A	5	8.44149
2	D	13	αSyn	elav-Gal4/+; UAS-αSyn/+	N/A	6	8.15356
2	D	13	αSyn	elav-Gal4/+; UAS-αSyn/+	N/A	7	6.86829
2	D	15	αSyn	elav-Gal4/+; UAS-αSyn/+	N/A	1	8.2808
2	D	15	αSyn	elav-Gal4/+; UAS-αSyn/+	N/A	2	6.9845
2	D	15	αSyn	elav-Gal4/+; UAS-αSyn/+	N/A	3	8.00725
2	D	15	αSyn	elav-Gal4/+; UAS-αSyn/+	N/A	4	6.91614
2	D	15	αSyn	elav-Gal4/+; UAS-αSyn/+	N/A	5	5.84352
2	D	15	αSyn	elav-Gal4/+; UAS-αSyn/+	N/A	6	7.98845
2	D	15	αSyn	elav-Gal4/+; UAS-αSyn/+	N/A	7	6.14658
2	D	18	αSyn	elav-Gal4/+; UAS-αSyn/+	N/A	1	6.74429
2	D	18	αSyn	elav-Gal4/+; UAS-αSyn/+	N/A	2	5.79633
2	D	18	αSyn	elav-Gal4/+; UAS-αSyn/+	N/A	3	6.22331
2	D	18	αSyn	elav-Gal4/+; UAS-αSyn/+	N/A	4	6.96273
2	D	18	αSyn	elav-Gal4/+; UAS-αSyn/+	N/A	5	6.79685
2	D	18	αSyn	elav-Gal4/+; UAS-αSyn/+	N/A	6	7.75482
2	D	18	αSyn	elav-Gal4/+; UAS-αSyn/+	N/A	7	7.69616
2	D	22	αSyn	elav-Gal4/+; UAS-αSyn/+	N/A	1	5.77112
2	D	22	αSyn	elav-Gal4/+; UAS-αSyn/+	N/A	2	4.89324
2	D	22	αSyn	elav-Gal4/+; UAS-αSyn/+	N/A	3	5.76365
2	D	22	αSyn	elav-Gal4/+; UAS-αSyn/+	N/A	4	6.71235
2	D	22	αSyn	elav-Gal4/+; UAS-αSyn/+	N/A	5	5.34628
2	D	22	αSyn	elav-Gal4/+; UAS-αSyn/+	N/A	6	7.61552
2	D	22	αSyn	elav-Gal4/+; UAS-αSyn/+	N/A	7	5.09697
2	D	25	αSyn	elav-Gal4/+; UAS-αSyn/+	N/A	1	3.79225
2	D	25	αSyn	elav-Gal4/+; UAS-αSyn/+	N/A	2	5.18453
2	D	25	αSyn	elav-Gal4/+; UAS-αSyn/+	N/A	3	5.80071
2	D	25	αSyn	elav-Gal4/+; UAS-αSyn/+	N/A	4	6.85126
2	D	25	αSyn	elav-Gal4/+; UAS-αSyn/+	N/A	5	5.26672
2	D	27	αSyn	elav-Gal4/+; UAS-αSyn/+	N/A	1	4.79251
2	D	27	αSyn	elav-Gal4/+; UAS-αSyn/+	N/A	2	3.88029
2	D	27	αSyn	elav-Gal4/+; UAS-αSyn/+	N/A	3	4.49545
2	D	27	αSyn	elav-Gal4/+; UAS-αSyn/+	N/A	4	4.01776
2	D	29	αSyn	elav-Gal4/+; UAS-αSyn/+	N/A	1	3.61176
2	D	29	αSyn	elav-Gal4/+; UAS-αSyn/+	N/A	2	5.3807
2	D	29	αSyn	elav-Gal4/+; UAS-αSyn/+	N/A	3	4.20561
2	D	4	αSyn + Npc1a2/+	elav-GAL4/+; UAS-αSyn/npc1a2	Npc1a2	1	7.10523
2	D	4	αSyn + Npc1a2/+	elav-GAL4/+; UAS-αSyn/npc1a2	Npc1a2	2	7.35866
2	D	4	αSyn + Npc1a2/+	elav-GAL4/+; UAS-αSyn/npc1a2	Npc1a2	3	7.27769
2	D	4	αSyn + Npc1a2/+	elav-GAL4/+; UAS-αSyn/npc1a2	Npc1a2	4	5.85999
2	D	4	αSyn + Npc1a2/+	elav-GAL4/+; UAS-αSyn/npc1a2	Npc1a2	5	6.62338
2	D	4	αSyn + Npc1a2/+	elav-GAL4/+; UAS-αSyn/npc1a2	Npc1a2	6	9.07536
2	D	4	αSyn + Npc1a2/+	elav-GAL4/+; UAS-αSyn/npc1a2	Npc1a2	7	8.572
2	D	4	αSyn + Npc1a2/+	elav-GAL4/+; UAS-αSyn/npc1a2	Npc1a2	8	7.65295
2	D	6	αSyn + Npc1a2/+	elav-GAL4/+; UAS-αSyn/npc1a2	Npc1a2	1	6.86254
2	D	6	αSyn + Npc1a2/+	elav-GAL4/+; UAS-αSyn/npc1a2	Npc1a2	2	7.90075
2	D	6	αSyn + Npc1a2/+	elav-GAL4/+; UAS-αSyn/npc1a2	Npc1a2	3	5.44867
2	D	6	αSyn + Npc1a2/+	elav-GAL4/+; UAS-αSyn/npc1a2	Npc1a2	4	5.9118
2	D	6	αSyn + Npc1a2/+	elav-GAL4/+; UAS-αSyn/npc1a2	Npc1a2	5	6.10787
2	D	6	αSyn + Npc1a2/+	elav-GAL4/+; UAS-αSyn/npc1a2	Npc1a2	6	7.78062
2	D	6	αSyn + Npc1a2/+	elav-GAL4/+; UAS-αSyn/npc1a2	Npc1a2	7	6.64402
2	D	6	αSyn + Npc1a2/+	elav-GAL4/+; UAS-αSyn/npc1a2	Npc1a2	8	6.83329
2	D	8	αSyn + Npc1a2/+	elav-GAL4/+; UAS-αSyn/npc1a2	Npc1a2	1	5.45427
2	D	8	αSyn + Npc1a2/+	elav-GAL4/+; UAS-αSyn/npc1a2	Npc1a2	2	5.32177
2	D	8	αSyn + Npc1a2/+	elav-GAL4/+; UAS-αSyn/npc1a2	Npc1a2	3	5.71621
2	D	8	αSyn + Npc1a2/+	elav-GAL4/+; UAS-αSyn/npc1a2	Npc1a2	4	5.68477
2	D	8	αSyn + Npc1a2/+	elav-GAL4/+; UAS-αSyn/npc1a2	Npc1a2	5	7.05543
2	D	8	αSyn + Npc1a2/+	elav-GAL4/+; UAS-αSyn/npc1a2	Npc1a2	6	5.05311
2	D	8	αSyn + Npc1a2/+	elav-GAL4/+; UAS-αSyn/npc1a2	Npc1a2	7	5.88819
2	D	8	αSyn + Npc1a2/+	elav-GAL4/+; UAS-αSyn/npc1a2	Npc1a2	8	6.83644
2	D	11	αSyn + Npc1a2/+	elav-GAL4/+; UAS-αSyn/npc1a2	Npc1a2	1	6.9659
2	D	11	αSyn + Npc1a2/+	elav-GAL4/+; UAS-αSyn/npc1a2	Npc1a2	2	5.35004
2	D	11	αSyn + Npc1a2/+	elav-GAL4/+; UAS-αSyn/npc1a2	Npc1a2	3	6.14644
2	D	11	αSyn + Npc1a2/+	elav-GAL4/+; UAS-αSyn/npc1a2	Npc1a2	4	4.64331
2	D	11	αSyn + Npc1a2/+	elav-GAL4/+; UAS-αSyn/npc1a2	Npc1a2	5	6.83904
2	D	11	αSyn + Npc1a2/+	elav-GAL4/+; UAS-αSyn/npc1a2	Npc1a2	6	5.19206
2	D	11	αSyn + Npc1a2/+	elav-GAL4/+; UAS-αSyn/npc1a2	Npc1a2	7	6.00094
2	D	11	αSyn + Npc1a2/+	elav-GAL4/+; UAS-αSyn/npc1a2	Npc1a2	8	6.11692
2	D	13	αSyn + Npc1a2/+	elav-GAL4/+; UAS-αSyn/npc1a2	Npc1a2	1	5.48612
2	D	13	αSyn + Npc1a2/+	elav-GAL4/+; UAS-αSyn/npc1a2	Npc1a2	2	5.67471
2	D	13	αSyn + Npc1a2/+	elav-GAL4/+; UAS-αSyn/npc1a2	Npc1a2	3	5.60409
2	D	13	αSyn + Npc1a2/+	elav-GAL4/+; UAS-αSyn/npc1a2	Npc1a2	4	5.22199
2	D	13	αSyn + Npc1a2/+	elav-GAL4/+; UAS-αSyn/npc1a2	Npc1a2	5	5.93461
2	D	13	αSyn + Npc1a2/+	elav-GAL4/+; UAS-αSyn/npc1a2	Npc1a2	6	4.90687
2	D	13	αSyn + Npc1a2/+	elav-GAL4/+; UAS-αSyn/npc1a2	Npc1a2	7	4.81249
2	D	13	αSyn + Npc1a2/+	elav-GAL4/+; UAS-αSyn/npc1a2	Npc1a2	8	5.07883
2	D	15	αSyn + Npc1a2/+	elav-GAL4/+; UAS-αSyn/npc1a2	Npc1a2	1	4.61749
2	D	15	αSyn + Npc1a2/+	elav-GAL4/+; UAS-αSyn/npc1a2	Npc1a2	2	5.43294
2	D	15	αSyn + Npc1a2/+	elav-GAL4/+; UAS-αSyn/npc1a2	Npc1a2	3	5.21674
2	D	15	αSyn + Npc1a2/+	elav-GAL4/+; UAS-αSyn/npc1a2	Npc1a2	4	4.58112
2	D	15	αSyn + Npc1a2/+	elav-GAL4/+; UAS-αSyn/npc1a2	Npc1a2	5	4.43945
2	D	18	αSyn + Npc1a2/+	elav-GAL4/+; UAS-αSyn/npc1a2	Npc1a2	1	5.89567
2	D	18	αSyn + Npc1a2/+	elav-GAL4/+; UAS-αSyn/npc1a2	Npc1a2	2	5.05811
2	D	18	αSyn + Npc1a2/+	elav-GAL4/+; UAS-αSyn/npc1a2	Npc1a2	3	4.86255
2	D	18	αSyn + Npc1a2/+	elav-GAL4/+; UAS-αSyn/npc1a2	Npc1a2	4	4.93604
2	D	18	αSyn + Npc1a2/+	elav-GAL4/+; UAS-αSyn/npc1a2	Npc1a2	5	4.91507
2	D	18	αSyn + Npc1a2/+	elav-GAL4/+; UAS-αSyn/npc1a2	Npc1a2	6	6.08612
2	D	22	αSyn + Npc1a2/+	elav-GAL4/+; UAS-αSyn/npc1a2	Npc1a2	1	6.18363
2	D	22	αSyn + Npc1a2/+	elav-GAL4/+; UAS-αSyn/npc1a2	Npc1a2	2	4.34268
2	D	22	αSyn + Npc1a2/+	elav-GAL4/+; UAS-αSyn/npc1a2	Npc1a2	3	5.56552
2	D	22	αSyn + Npc1a2/+	elav-GAL4/+; UAS-αSyn/npc1a2	Npc1a2	4	4.50354
2	D	22	αSyn + Npc1a2/+	elav-GAL4/+; UAS-αSyn/npc1a2	Npc1a2	5	6.02028
2	D	25	αSyn + Npc1a2/+	elav-GAL4/+; UAS-αSyn/npc1a2	Npc1a2	1	3.5762
2	D	25	αSyn + Npc1a2/+	elav-GAL4/+; UAS-αSyn/npc1a2	Npc1a2	2	3.93439
2	D	25	αSyn + Npc1a2/+	elav-GAL4/+; UAS-αSyn/npc1a2	Npc1a2	3	2.8172
2	D	27	αSyn + Npc1a2/+	elav-GAL4/+; UAS-αSyn/npc1a2	Npc1a2	1	3.65909
2	D	27	αSyn + Npc1a2/+	elav-GAL4/+; UAS-αSyn/npc1a2	Npc1a2	2	3.50447
2	D	27	αSyn + Npc1a2/+	elav-GAL4/+; UAS-αSyn/npc1a2	Npc1a2	3	4.05014
2	D	29	αSyn + Npc1a2/+	elav-GAL4/+; UAS-αSyn/npc1a2	Npc1a2	1	3.19191
2	E	4	Control	elav-GAL4/+	N/A	1	11.5674
2	E	4	Control	elav-GAL4/+	N/A	2	11.1735
2	E	4	Control	elav-GAL4/+	N/A	3	12.0518
2	E	4	Control	elav-GAL4/+	N/A	4	12.4482
2	E	4	Control	elav-GAL4/+	N/A	5	11.1395
2	E	4	Control	elav-GAL4/+	N/A	6	11.3429
2	E	4	Control	elav-GAL4/+	N/A	7	11.4331
2	E	4	Control	elav-GAL4/+	N/A	8	11.3998
2	E	6	Control	elav-GAL4/+	N/A	1	12.1342
2	E	6	Control	elav-GAL4/+	N/A	2	11.5429
2	E	6	Control	elav-GAL4/+	N/A	3	12.5696
2	E	6	Control	elav-GAL4/+	N/A	4	12.8446
2	E	6	Control	elav-GAL4/+	N/A	5	12.6564
2	E	6	Control	elav-GAL4/+	N/A	6	11.8825
2	E	6	Control	elav-GAL4/+	N/A	7	11.7957
2	E	6	Control	elav-GAL4/+	N/A	8	12.1872
2	E	8	Control	elav-GAL4/+	N/A	1	11.4321
2	E	8	Control	elav-GAL4/+	N/A	2	11.7543
2	E	8	Control	elav-GAL4/+	N/A	3	11.4116
2	E	8	Control	elav-GAL4/+	N/A	4	11.7002
2	E	8	Control	elav-GAL4/+	N/A	5	12.4867
2	E	8	Control	elav-GAL4/+	N/A	6	11.4385
2	E	8	Control	elav-GAL4/+	N/A	7	11.0039
2	E	8	Control	elav-GAL4/+	N/A	8	11.0057
2	E	11	Control	elav-GAL4/+	N/A	1	10.8801
2	E	11	Control	elav-GAL4/+	N/A	2	11.4327
2	E	11	Control	elav-GAL4/+	N/A	3	11.9352
2	E	11	Control	elav-GAL4/+	N/A	4	12.3719
2	E	11	Control	elav-GAL4/+	N/A	5	11.0294
2	E	11	Control	elav-GAL4/+	N/A	6	11.5577
2	E	11	Control	elav-GAL4/+	N/A	7	11.0046
2	E	11	Control	elav-GAL4/+	N/A	8	10.5242
2	E	13	Control	elav-GAL4/+	N/A	1	11.533
2	E	13	Control	elav-GAL4/+	N/A	2	11.6423
2	E	13	Control	elav-GAL4/+	N/A	3	12.3603
2	E	13	Control	elav-GAL4/+	N/A	4	12.3486
2	E	13	Control	elav-GAL4/+	N/A	5	12.1036
2	E	13	Control	elav-GAL4/+	N/A	6	11.7909
2	E	13	Control	elav-GAL4/+	N/A	7	12.167
2	E	13	Control	elav-GAL4/+	N/A	8	12.0099
2	E	15	Control	elav-GAL4/+	N/A	1	10.5622
2	E	15	Control	elav-GAL4/+	N/A	2	10.5499
2	E	15	Control	elav-GAL4/+	N/A	3	11.8765
2	E	15	Control	elav-GAL4/+	N/A	4	11.7931
2	E	15	Control	elav-GAL4/+	N/A	5	10.9578
2	E	15	Control	elav-GAL4/+	N/A	6	11.1863
2	E	15	Control	elav-GAL4/+	N/A	7	10.028
2	E	15	Control	elav-GAL4/+	N/A	8	10.7102
2	E	18	Control	elav-GAL4/+	N/A	1	10.0007
2	E	18	Control	elav-GAL4/+	N/A	2	9.37015
2	E	18	Control	elav-GAL4/+	N/A	3	10.8835
2	E	18	Control	elav-GAL4/+	N/A	4	10.5415
2	E	18	Control	elav-GAL4/+	N/A	5	10.7745
2	E	18	Control	elav-GAL4/+	N/A	6	10.0978
2	E	18	Control	elav-GAL4/+	N/A	7	9.96823
2	E	18	Control	elav-GAL4/+	N/A	8	9.85364
2	E	20	Control	elav-GAL4/+	N/A	1	8.57726
2	E	20	Control	elav-GAL4/+	N/A	2	9.10097
2	E	20	Control	elav-GAL4/+	N/A	3	11.0042
2	E	20	Control	elav-GAL4/+	N/A	4	10.3432
2	E	20	Control	elav-GAL4/+	N/A	5	9.04685
2	E	20	Control	elav-GAL4/+	N/A	6	9.44467
2	E	20	Control	elav-GAL4/+	N/A	7	9.56678
2	E	20	Control	elav-GAL4/+	N/A	8	8.85817
2	E	22	Control	elav-GAL4/+	N/A	1	9.49484
2	E	22	Control	elav-GAL4/+	N/A	2	8.39275
2	E	22	Control	elav-GAL4/+	N/A	3	9.77467
2	E	22	Control	elav-GAL4/+	N/A	4	7.3648
2	E	22	Control	elav-GAL4/+	N/A	5	9.74744
2	E	22	Control	elav-GAL4/+	N/A	6	9.17505
2	E	22	Control	elav-GAL4/+	N/A	7	9.2356
2	E	22	Control	elav-GAL4/+	N/A	8	8.18043
2	E	25	Control	elav-GAL4/+	N/A	1	9.01416
2	E	25	Control	elav-GAL4/+	N/A	2	9.65525
2	E	25	Control	elav-GAL4/+	N/A	3	9.8093
2	E	25	Control	elav-GAL4/+	N/A	4	9.26628
2	E	25	Control	elav-GAL4/+	N/A	5	8.92643
2	E	25	Control	elav-GAL4/+	N/A	6	9.2692
2	E	25	Control	elav-GAL4/+	N/A	7	8.65845
2	E	25	Control	elav-GAL4/+	N/A	8	9.04816
2	E	27	Control	elav-GAL4/+	N/A	1	8.98779
2	E	27	Control	elav-GAL4/+	N/A	2	7.82333
2	E	27	Control	elav-GAL4/+	N/A	3	10.1695
2	E	27	Control	elav-GAL4/+	N/A	4	9.7828
2	E	27	Control	elav-GAL4/+	N/A	5	8.56228
2	E	27	Control	elav-GAL4/+	N/A	6	9.54439
2	E	27	Control	elav-GAL4/+	N/A	7	9.0447
2	E	27	Control	elav-GAL4/+	N/A	8	11.5914
2	E	29	Control	elav-GAL4/+	N/A	1	8.7159
2	E	29	Control	elav-GAL4/+	N/A	2	9.22172
2	E	29	Control	elav-GAL4/+	N/A	3	9.59534
2	E	29	Control	elav-GAL4/+	N/A	4	9.11591
2	E	29	Control	elav-GAL4/+	N/A	5	8.52423
2	E	29	Control	elav-GAL4/+	N/A	6	8.73831
2	E	29	Control	elav-GAL4/+	N/A	7	9.0059
2	E	4	CspR1/+	elav-GAL4/+;; CspR1/+	CspR1	1	9.98642
2	E	4	CspR1/+	elav-GAL4/+;; CspR1/+	CspR1	2	10.9606
2	E	4	CspR1/+	elav-GAL4/+;; CspR1/+	CspR1	3	10.7033
2	E	4	CspR1/+	elav-GAL4/+;; CspR1/+	CspR1	4	11.0858
2	E	4	CspR1/+	elav-GAL4/+;; CspR1/+	CspR1	5	10.2092
2	E	4	CspR1/+	elav-GAL4/+;; CspR1/+	CspR1	6	10.4267
2	E	4	CspR1/+	elav-GAL4/+;; CspR1/+	CspR1	7	10.7552
2	E	4	CspR1/+	elav-GAL4/+;; CspR1/+	CspR1	8	9.05704
2	E	6	CspR1/+	elav-GAL4/+;; CspR1/+	CspR1	1	9.81512
2	E	6	CspR1/+	elav-GAL4/+;; CspR1/+	CspR1	2	11.4222
2	E	6	CspR1/+	elav-GAL4/+;; CspR1/+	CspR1	3	10.9095
2	E	6	CspR1/+	elav-GAL4/+;; CspR1/+	CspR1	4	12.1382
2	E	6	CspR1/+	elav-GAL4/+;; CspR1/+	CspR1	5	11.4955
2	E	6	CspR1/+	elav-GAL4/+;; CspR1/+	CspR1	6	10.9925
2	E	6	CspR1/+	elav-GAL4/+;; CspR1/+	CspR1	7	11.5182
2	E	6	CspR1/+	elav-GAL4/+;; CspR1/+	CspR1	8	11.2779
2	E	8	CspR1/+	elav-GAL4/+;; CspR1/+	CspR1	1	10.7837
2	E	8	CspR1/+	elav-GAL4/+;; CspR1/+	CspR1	2	11.7935
2	E	8	CspR1/+	elav-GAL4/+;; CspR1/+	CspR1	3	9.95197
2	E	8	CspR1/+	elav-GAL4/+;; CspR1/+	CspR1	4	11.3819
2	E	8	CspR1/+	elav-GAL4/+;; CspR1/+	CspR1	5	11.6098
2	E	8	CspR1/+	elav-GAL4/+;; CspR1/+	CspR1	6	11.3013
2	E	8	CspR1/+	elav-GAL4/+;; CspR1/+	CspR1	7	11.4988
2	E	8	CspR1/+	elav-GAL4/+;; CspR1/+	CspR1	8	11.0875
2	E	11	CspR1/+	elav-GAL4/+;; CspR1/+	CspR1	1	10.2123
2	E	11	CspR1/+	elav-GAL4/+;; CspR1/+	CspR1	2	10.6508
2	E	11	CspR1/+	elav-GAL4/+;; CspR1/+	CspR1	3	10.1948
2	E	11	CspR1/+	elav-GAL4/+;; CspR1/+	CspR1	4	11.574
2	E	11	CspR1/+	elav-GAL4/+;; CspR1/+	CspR1	5	10.6703
2	E	11	CspR1/+	elav-GAL4/+;; CspR1/+	CspR1	6	11.0878
2	E	11	CspR1/+	elav-GAL4/+;; CspR1/+	CspR1	7	10.9456
2	E	11	CspR1/+	elav-GAL4/+;; CspR1/+	CspR1	8	9.9708
2	E	13	CspR1/+	elav-GAL4/+;; CspR1/+	CspR1	1	9.97939
2	E	13	CspR1/+	elav-GAL4/+;; CspR1/+	CspR1	2	11.1631
2	E	13	CspR1/+	elav-GAL4/+;; CspR1/+	CspR1	3	10.4257
2	E	13	CspR1/+	elav-GAL4/+;; CspR1/+	CspR1	4	12.1928
2	E	13	CspR1/+	elav-GAL4/+;; CspR1/+	CspR1	5	11.8486
2	E	13	CspR1/+	elav-GAL4/+;; CspR1/+	CspR1	6	11.7246
2	E	13	CspR1/+	elav-GAL4/+;; CspR1/+	CspR1	7	12.5224
2	E	13	CspR1/+	elav-GAL4/+;; CspR1/+	CspR1	8	11.1996
2	E	15	CspR1/+	elav-GAL4/+;; CspR1/+	CspR1	1	9.98343
2	E	15	CspR1/+	elav-GAL4/+;; CspR1/+	CspR1	2	10.8709
2	E	15	CspR1/+	elav-GAL4/+;; CspR1/+	CspR1	3	9.09461
2	E	15	CspR1/+	elav-GAL4/+;; CspR1/+	CspR1	4	11.1311
2	E	15	CspR1/+	elav-GAL4/+;; CspR1/+	CspR1	5	10.1416
2	E	15	CspR1/+	elav-GAL4/+;; CspR1/+	CspR1	6	10.8061
2	E	15	CspR1/+	elav-GAL4/+;; CspR1/+	CspR1	7	10.096
2	E	15	CspR1/+	elav-GAL4/+;; CspR1/+	CspR1	8	9.10328
2	E	18	CspR1/+	elav-GAL4/+;; CspR1/+	CspR1	1	8.56552
2	E	18	CspR1/+	elav-GAL4/+;; CspR1/+	CspR1	2	9.12739
2	E	18	CspR1/+	elav-GAL4/+;; CspR1/+	CspR1	3	8.97874
2	E	18	CspR1/+	elav-GAL4/+;; CspR1/+	CspR1	4	10.3779
2	E	18	CspR1/+	elav-GAL4/+;; CspR1/+	CspR1	5	10.0537
2	E	18	CspR1/+	elav-GAL4/+;; CspR1/+	CspR1	6	9.3391
2	E	18	CspR1/+	elav-GAL4/+;; CspR1/+	CspR1	7	10.1888
2	E	18	CspR1/+	elav-GAL4/+;; CspR1/+	CspR1	8	8.98074
2	E	20	CspR1/+	elav-GAL4/+;; CspR1/+	CspR1	1	7.39452
2	E	20	CspR1/+	elav-GAL4/+;; CspR1/+	CspR1	2	9.67677
2	E	20	CspR1/+	elav-GAL4/+;; CspR1/+	CspR1	3	9.86525
2	E	20	CspR1/+	elav-GAL4/+;; CspR1/+	CspR1	4	10.2745
2	E	20	CspR1/+	elav-GAL4/+;; CspR1/+	CspR1	5	8.44387
2	E	20	CspR1/+	elav-GAL4/+;; CspR1/+	CspR1	6	8.44673
2	E	20	CspR1/+	elav-GAL4/+;; CspR1/+	CspR1	7	9.13085
2	E	20	CspR1/+	elav-GAL4/+;; CspR1/+	CspR1	8	6.43534
2	E	22	CspR1/+	elav-GAL4/+;; CspR1/+	CspR1	1	5.55922
2	E	22	CspR1/+	elav-GAL4/+;; CspR1/+	CspR1	2	5.63754
2	E	22	CspR1/+	elav-GAL4/+;; CspR1/+	CspR1	3	5.3358
2	E	22	CspR1/+	elav-GAL4/+;; CspR1/+	CspR1	4	7.7638
2	E	22	CspR1/+	elav-GAL4/+;; CspR1/+	CspR1	5	7.4212
2	E	22	CspR1/+	elav-GAL4/+;; CspR1/+	CspR1	6	5.46103
2	E	22	CspR1/+	elav-GAL4/+;; CspR1/+	CspR1	7	9.37314
2	E	22	CspR1/+	elav-GAL4/+;; CspR1/+	CspR1	8	6.22264
2	E	25	CspR1/+	elav-GAL4/+;; CspR1/+	CspR1	1	7.62609
2	E	25	CspR1/+	elav-GAL4/+;; CspR1/+	CspR1	2	7.82148
2	E	25	CspR1/+	elav-GAL4/+;; CspR1/+	CspR1	3	8.30245
2	E	25	CspR1/+	elav-GAL4/+;; CspR1/+	CspR1	4	9.44478
2	E	25	CspR1/+	elav-GAL4/+;; CspR1/+	CspR1	5	8.55973
2	E	25	CspR1/+	elav-GAL4/+;; CspR1/+	CspR1	6	8.82248
2	E	25	CspR1/+	elav-GAL4/+;; CspR1/+	CspR1	7	8.98978
2	E	25	CspR1/+	elav-GAL4/+;; CspR1/+	CspR1	8	7.23579
2	E	27	CspR1/+	elav-GAL4/+;; CspR1/+	CspR1	1	7.24797
2	E	27	CspR1/+	elav-GAL4/+;; CspR1/+	CspR1	2	7.49371
2	E	27	CspR1/+	elav-GAL4/+;; CspR1/+	CspR1	3	8.23888
2	E	27	CspR1/+	elav-GAL4/+;; CspR1/+	CspR1	4	9.58467
2	E	27	CspR1/+	elav-GAL4/+;; CspR1/+	CspR1	5	4.37357
2	E	27	CspR1/+	elav-GAL4/+;; CspR1/+	CspR1	6	7.74233
2	E	27	CspR1/+	elav-GAL4/+;; CspR1/+	CspR1	7	8.82284
2	E	27	CspR1/+	elav-GAL4/+;; CspR1/+	CspR1	8	3.69672
2	E	29	CspR1/+	elav-GAL4/+;; CspR1/+	CspR1	1	6.90218
2	E	29	CspR1/+	elav-GAL4/+;; CspR1/+	CspR1	2	6.69122
2	E	29	CspR1/+	elav-GAL4/+;; CspR1/+	CspR1	3	7.55096
2	E	29	CspR1/+	elav-GAL4/+;; CspR1/+	CspR1	4	8.88706
2	E	29	CspR1/+	elav-GAL4/+;; CspR1/+	CspR1	5	6.77949
2	E	29	CspR1/+	elav-GAL4/+;; CspR1/+	CspR1	6	7.02398
[truncated: 185 more rows]

## Sheet: Figure 2_Statistics
Figure	Panel	Genotype 1	Genotype 2	Model	P-value
1	A	Control	αSyn	Gene only	1.80048e-33
1	A	Control	αSyn	Gene + Time	3.83631e-65
1	A	Control	αSyn	Gene * Time	8.23025e-20
1	B	Control	Ect3KD/+ (-αSyn)	Gene only	3.00044e-09
1	B	Control	Ect3KD/+ (-αSyn)	Gene + Time	8.95152e-28
1	B	Control	Ect3KD/+ (-αSyn)	Gene * Time	2.21086e-13
1	B	Control	Lip4KD/+ (-αSyn)	Gene only	0.332538
1	B	Control	Lip4KD/+ (-αSyn)	Gene + Time	0.0693993
1	B	Control	Lip4KD/+ (-αSyn)	Gene * Time	0.74112
1	B	Control	Npc1aKD/+ (-αSyn)	Gene only	6.01513e-18
1	B	Control	Npc1aKD/+ (-αSyn)	Gene + Time	2.22253e-34
1	B	Control	Npc1aKD/+ (-αSyn)	Gene * Time	8.77371e-14
1	B	αSyn	Ect3KD/+ (+αSyn)	Gene only	1.00524e-06
1	B	αSyn	Ect3KD/+ (+αSyn)	Gene + Time	2.08725e-32
1	B	αSyn	Ect3KD/+ (+αSyn)	Gene * Time	1.80072e-23
1	B	αSyn	Lip4KD/+ (+αSyn)	Gene only	1.20448e-07
1	B	αSyn	Lip4KD/+ (+αSyn)	Gene + Time	4.54005e-48
1	B	αSyn	Lip4KD/+ (+αSyn)	Gene * Time	1.80323e-18
1	B	αSyn	Npc1aKD/+ (+αSyn)	Gene only	2.73228e-12
1	B	αSyn	Npc1aKD/+ (+αSyn)	Gene + Time	2.11379e-29
1	B	αSyn	Npc1aKD/+ (+αSyn)	Gene * Time	5.61702e-33
1	C	Control	Gba1bKD/+ (-αSyn)	Gene only	0.286879
1	C	Control	Gba1bKD/+ (-αSyn)	Gene + Time	0.000366587
1	C	Control	Gba1bKD/+ (-αSyn)	Gene * Time	0.46428
1	C	Control	CG15533KD/+ (-αSyn)	Gene only	0.714619
1	C	Control	CG15533KD/+ (-αSyn)	Gene + Time	0.291402
1	C	Control	CG15533KD/+ (-αSyn)	Gene * Time	8.16095e-12
1	C	Control	Snmp1KD/+ (-αSyn)	Gene only	0.714619
1	C	Control	Snmp1KD/+ (-αSyn)	Gene + Time	0.0970052
1	C	Control	Snmp1KD/+ (-αSyn)	Gene * Time	1.34875e-06
1	C	αSyn	Gba1bKD/+ (+αSyn)	Gene only	0.172147
1	C	αSyn	Gba1bKD/+ (+αSyn)	Gene + Time	6.70312e-08
1	C	αSyn	Gba1bKD/+ (+αSyn)	Gene * Time	1.08437e-08
1	C	αSyn	CG15533KD/+ (+αSyn)	Gene only	0.0402189
1	C	αSyn	CG15533KD/+ (+αSyn)	Gene + Time	1.07524e-14
1	C	αSyn	CG15533KD/+ (+αSyn)	Gene * Time	6.80602e-05
1	C	αSyn	Snmp1KD/+ (+αSyn)	Gene only	0.00842418
1	C	αSyn	Snmp1KD/+ (+αSyn)	Gene + Time	3.53242e-16
1	C	αSyn	Snmp1KD/+ (+αSyn)	Gene * Time	6.80602e-05
1	D	Control	Npc1a2/+	Gene only	0.166276
1	D	Control	Npc1a2/+	Gene + Time	0.0062691
1	D	Control	Npc1a2/+	Gene * Time	6.62122e-05
1	D	αSyn	αSyn + Npc1a2/+	Gene only	4.37184e-05
1	D	αSyn	αSyn + Npc1a2/+	Gene + Time	2.888e-34
1	D	αSyn	αSyn + Npc1a2/+	Gene * Time	1.17008e-10
1	E	Control	CspR1/+	Gene only	3.63734e-06
1	E	Control	CspR1/+	Gene + Time	5.61461e-15
1	E	Control	CspR1/+	Gene * Time	0.00289512
1	E	αSyn	αSyn + CspR1/+	Gene only	4.96463e-05
1	E	αSyn	αSyn + CspR1/+	Gene + Time	4.0749e-23
1	E	αSyn	αSyn + CspR1/+	Gene * Time	4.56557e-10

## Sheet: Figure 3_RawData_Statistics
Figure	Panel	Figure Label	Full Genotype	KD/LOF Reagent	Biological Replicate	% Vacuolization		Genotype 1	Genotype 2	Dunnett's Post-Hoc P-value
3	B	Control (-αSyn)	Rh1-GAL4/+	N/A	1	4.5684		Control (-αSyn)	Lip4KD/+ (-αSyn)	0.8086
3	B	Control (-αSyn)	Rh1-GAL4/+	N/A	2	3.3337		Control (-αSyn)	Npc1a1/+ (-αSyn)	0.8079
3	B	Control (-αSyn)	Rh1-GAL4/+	N/A	3	3.7728		Control (+αSyn)	Lip4KD/+ (+αSyn)	<0.0001
3	B	Control (-αSyn)	Rh1-GAL4/+	N/A	4	4.503		Control (+αSyn)	Npc1a1/+ (+αSyn)	<0.0001
3	B	Control (-αSyn)	Rh1-GAL4/+	N/A	5	2.286
3	B	Control (-αSyn)	Rh1-GAL4/+	N/A	6	3.204
3	B	Lip4KD/+ (-αSyn)	Rh1-GAL4/+; UAS-v31021*/+	v31021	1	3.955
3	B	Lip4KD/+ (-αSyn)	Rh1-GAL4/+; UAS-v31021*/+	v31021	2	6.3278
3	B	Lip4KD/+ (-αSyn)	Rh1-GAL4/+; UAS-v31021*/+	v31021	3	2.4838
3	B	Lip4KD/+ (-αSyn)	Rh1-GAL4/+; UAS-v31021*/+	v31021	4	4.728
3	B	Lip4KD/+ (-αSyn)	Rh1-GAL4/+; UAS-v31021*/+	v31021	5	4.171
3	B	Lip4KD/+ (-αSyn)	Rh1-GAL4/+; UAS-v31021*/+	v31021	6	4.949
3	B	Npc1a1/+ (-αSyn)	Rh1-Gal4/Npc1a1 (II)	Npc1a1	1	4.2191
3	B	Npc1a1/+ (-αSyn)	Rh1-Gal4/Npc1a1 (II)	Npc1a1	2	3.3762
3	B	Npc1a1/+ (-αSyn)	Rh1-Gal4/Npc1a1 (II)	Npc1a1	3	4.1885
3	B	Npc1a1/+ (-αSyn)	Rh1-Gal4/Npc1a1 (II)	Npc1a1	4	4.432
3	B	Npc1a1/+ (-αSyn)	Rh1-Gal4/Npc1a1 (II)	Npc1a1	5	3.791
3	B	Npc1a1/+ (-αSyn)	Rh1-Gal4/Npc1a1 (II)	Npc1a1	6	6.618
3	B	Control (+αSyn)	Rh1-GAL4/+; UAS-αSyn/+	N/A	1	18.5998
3	B	Control (+αSyn)	Rh1-GAL4/+; UAS-αSyn/+	N/A	2	11.8747
3	B	Control (+αSyn)	Rh1-GAL4/+; UAS-αSyn/+	N/A	3	14.706
3	B	Control (+αSyn)	Rh1-GAL4/+; UAS-αSyn/+	N/A	4	11.785
3	B	Control (+αSyn)	Rh1-GAL4/+; UAS-αSyn/+	N/A	5	14.5845
3	B	Control (+αSyn)	Rh1-GAL4/+; UAS-αSyn/+	N/A	6	14.3145
3	B	Lip4KD/+ (+αSyn)	Rh1-GAL4/+; UAS-αSyn/UAS-v31021*	v31021	1	24.5897
3	B	Lip4KD/+ (+αSyn)	Rh1-GAL4/+; UAS-αSyn/UAS-v31021*	v31021	2	27.7162
3	B	Lip4KD/+ (+αSyn)	Rh1-GAL4/+; UAS-αSyn/UAS-v31021*	v31021	3	21.2838
3	B	Lip4KD/+ (+αSyn)	Rh1-GAL4/+; UAS-αSyn/UAS-v31021*	v31021	4	20.205
3	B	Lip4KD/+ (+αSyn)	Rh1-GAL4/+; UAS-αSyn/UAS-v31021*	v31021	5	21.0357
3	B	Lip4KD/+ (+αSyn)	Rh1-GAL4/+; UAS-αSyn/UAS-v31021*	v31021	6	25.4768
3	B	Npc1a1/+ (+αSyn)	Rh1-Gal4/Npc1a1; UAS-αSyn/+	Npc1a1	1	39.718
3	B	Npc1a1/+ (+αSyn)	Rh1-Gal4/Npc1a1; UAS-αSyn/+	Npc1a1	2	35.0976
3	B	Npc1a1/+ (+αSyn)	Rh1-Gal4/Npc1a1; UAS-αSyn/+	Npc1a1	3	30.1679
3	B	Npc1a1/+ (+αSyn)	Rh1-Gal4/Npc1a1; UAS-αSyn/+	Npc1a1	4	37.0647
3	B	Npc1a1/+ (+αSyn)	Rh1-Gal4/Npc1a1; UAS-αSyn/+	Npc1a1	5	26.6665
3	B	Npc1a1/+ (+αSyn)	Rh1-Gal4/Npc1a1; UAS-αSyn/+	Npc1a1	6	34.2791

## Sheet: Figure 4_RawData_Statistics
Figure	Gene	Control (elav-GAL4/+) (Normalized counts)	elav-GAL4/+; UAS-αSyn/+ (Normalized counts)		Gene	2-Tailed T-Test P-value
4	MFS3	864.838	1134.1		MFS3	<0.0001
4	MFS3	896.006	1043.99		Npc1a	0.0341
4	MFS3	906.42	1069.87		β-Man	0.0167
4	MFS3	876.334	1171.07		Csp	0.0001
4	MFS3	846.673	1099.18		Ect3	<0.0001
4	MFS3	922.275	1113.44		LManII	<0.0001
4	MFS3	892.808	1139.58
4	MFS3	884.931	1039.3
4	Npc1a	1655.01	1804.69
4	Npc1a	1614.39	1739.32
4	Npc1a	1832.98	1869.37
4	Npc1a	1688.31	1786.09
4	Npc1a	1809.12	1838.15
4	Npc1a	1657.09	1725.73
4	Npc1a	1696.43	1759.56
4	Npc1a	1730.33	1951.71
4	β-Man	3680.23	4068.94
4	β-Man	3924.47	4153.05
4	β-Man	3919.76	3973.25
4	β-Man	3734.07	3967.64
4	β-Man	4105.51	4171.23
4	β-Man	3903.63	4329.72
4	β-Man	3966.6	4176.5
4	β-Man	3909.71	4270.01
4	Csp	7143.21	8012.14
4	Csp	6923.82	7488.74
4	Csp	6255.81	7400.9
4	Csp	6796.29	8454.72
4	Csp	6520.19	7611.3
4	Csp	7186.23	7935.99
4	Csp	6428.02	8163.07
4	Csp	6997.34	6914.09
4	Ect3	4539.88	5787.83
4	Ect3	4697.13	6357.58
4	Ect3	4664.03	5292.18
4	Ect3	4578.72	5089.55
4	Ect3	4862.58	5715.55
4	Ect3	4740.7	5985.98
4	Ect3	4967.42	5854.39
4	Ect3	4743.96	6065.62
4	LManII	34778.1	44687.3
4	LManII	33377.2	45120.7
4	LManII	34553.7	38401
4	LManII	35884.2	39096.3
4	LManII	35109.2	41040.7
4	LManII	34705.6	47262.7
4	LManII	33875.2	44168.2
4	LManII	33106.3	43499.7

## Sheet: S1Figure_RawData
Figure	Section	Allele	Gene Target	Age (Days)	Genotype	Biological Replicate	Speed (mm/sec)
S1	A (Non-toxic / Mild)	CG15533MI12073	CG15533	4	elav-GAL4/+	1	12.3266
S1	A (Non-toxic / Mild)	CG15533MI12073	CG15533	4	elav-GAL4/+	2	12.5637
S1	A (Non-toxic / Mild)	CG15533MI12073	CG15533	4	elav-GAL4/+	3	12.532
S1	A (Non-toxic / Mild)	CG15533MI12073	CG15533	4	elav-GAL4/+	4	12.5034
S1	A (Non-toxic / Mild)	CG15533MI12073	CG15533	4	elav-GAL4/+	5	12.4809
S1	A (Non-toxic / Mild)	CG15533MI12073	CG15533	4	elav-GAL4/+	6	13.6075
S1	A (Non-toxic / Mild)	CG15533MI12073	CG15533	4	elav-GAL4/+	7	12.9447
S1	A (Non-toxic / Mild)	CG15533MI12073	CG15533	4	elav-GAL4/+	8	12.8012
S1	A (Non-toxic / Mild)	CG15533MI12073	CG15533	6	elav-GAL4/+	1	12.8435
S1	A (Non-toxic / Mild)	CG15533MI12073	CG15533	6	elav-GAL4/+	2	13.1421
S1	A (Non-toxic / Mild)	CG15533MI12073	CG15533	6	elav-GAL4/+	3	12.0412
S1	A (Non-toxic / Mild)	CG15533MI12073	CG15533	6	elav-GAL4/+	4	12.9804
S1	A (Non-toxic / Mild)	CG15533MI12073	CG15533	6	elav-GAL4/+	5	11.9603
S1	A (Non-toxic / Mild)	CG15533MI12073	CG15533	6	elav-GAL4/+	6	13.1915
S1	A (Non-toxic / Mild)	CG15533MI12073	CG15533	6	elav-GAL4/+	7	12.068
S1	A (Non-toxic / Mild)	CG15533MI12073	CG15533	6	elav-GAL4/+	8	13.1856
S1	A (Non-toxic / Mild)	CG15533MI12073	CG15533	8	elav-GAL4/+	1	12.3602
S1	A (Non-toxic / Mild)	CG15533MI12073	CG15533	8	elav-GAL4/+	2	12.2278
S1	A (Non-toxic / Mild)	CG15533MI12073	CG15533	8	elav-GAL4/+	3	12.3493
S1	A (Non-toxic / Mild)	CG15533MI12073	CG15533	8	elav-GAL4/+	4	12.8474
S1	A (Non-toxic / Mild)	CG15533MI12073	CG15533	8	elav-GAL4/+	5	11.2977
S1	A (Non-toxic / Mild)	CG15533MI12073	CG15533	8	elav-GAL4/+	6	12.2874
S1	A (Non-toxic / Mild)	CG15533MI12073	CG15533	8	elav-GAL4/+	7	8.57742
S1	A (Non-toxic / Mild)	CG15533MI12073	CG15533	8	elav-GAL4/+	8	11.9238
S1	A (Non-toxic / Mild)	CG15533MI12073	CG15533	11	elav-GAL4/+	1	11.3549
S1	A (Non-toxic / Mild)	CG15533MI12073	CG15533	11	elav-GAL4/+	2	11.9471
S1	A (Non-toxic / Mild)	CG15533MI12073	CG15533	11	elav-GAL4/+	3	12.019
S1	A (Non-toxic / Mild)	CG15533MI12073	CG15533	11	elav-GAL4/+	4	11.5294
S1	A (Non-toxic / Mild)	CG15533MI12073	CG15533	11	elav-GAL4/+	5	10.9038
S1	A (Non-toxic / Mild)	CG15533MI12073	CG15533	11	elav-GAL4/+	6	11.9722
S1	A (Non-toxic / Mild)	CG15533MI12073	CG15533	11	elav-GAL4/+	7	10.7164
S1	A (Non-toxic / Mild)	CG15533MI12073	CG15533	11	elav-GAL4/+	8	12.0175
S1	A (Non-toxic / Mild)	CG15533MI12073	CG15533	13	elav-GAL4/+	1	11.6868
S1	A (Non-toxic / Mild)	CG15533MI12073	CG15533	13	elav-GAL4/+	2	12.0038
S1	A (Non-toxic / Mild)	CG15533MI12073	CG15533	13	elav-GAL4/+	3	11.9899
S1	A (Non-toxic / Mild)	CG15533MI12073	CG15533	13	elav-GAL4/+	4	11.5931
S1	A (Non-toxic / Mild)	CG15533MI12073	CG15533	13	elav-GAL4/+	5	11.5316
S1	A (Non-toxic / Mild)	CG15533MI12073	CG15533	13	elav-GAL4/+	6	11.787
S1	A (Non-toxic / Mild)	CG15533MI12073	CG15533	13	elav-GAL4/+	7	10.6586
S1	A (Non-toxic / Mild)	CG15533MI12073	CG15533	13	elav-GAL4/+	8	12.6621
S1	A (Non-toxic / Mild)	CG15533MI12073	CG15533	15	elav-GAL4/+	1	12.4603
S1	A (Non-toxic / Mild)	CG15533MI12073	CG15533	15	elav-GAL4/+	2	12.8666
S1	A (Non-toxic / Mild)	CG15533MI12073	CG15533	15	elav-GAL4/+	3	11.9178
S1	A (Non-toxic / Mild)	CG15533MI12073	CG15533	15	elav-GAL4/+	4	12.3922
S1	A (Non-toxic / Mild)	CG15533MI12073	CG15533	15	elav-GAL4/+	5	11.329
S1	A (Non-toxic / Mild)	CG15533MI12073	CG15533	15	elav-GAL4/+	6	11.8415
S1	A (Non-toxic / Mild)	CG15533MI12073	CG15533	15	elav-GAL4/+	7	8.07049
S1	A (Non-toxic / Mild)	CG15533MI12073	CG15533	15	elav-GAL4/+	8	12.3865
S1	A (Non-toxic / Mild)	CG15533MI12073	CG15533	18	elav-GAL4/+	1	10.5735
S1	A (Non-toxic / Mild)	CG15533MI12073	CG15533	18	elav-GAL4/+	2	11.9056
S1	A (Non-toxic / Mild)	CG15533MI12073	CG15533	18	elav-GAL4/+	3	11.9214
S1	A (Non-toxic / Mild)	CG15533MI12073	CG15533	18	elav-GAL4/+	4	7.90675
S1	A (Non-toxic / Mild)	CG15533MI12073	CG15533	18	elav-GAL4/+	5	10.5457
S1	A (Non-toxic / Mild)	CG15533MI12073	CG15533	18	elav-GAL4/+	6	11.0278
S1	A (Non-toxic / Mild)	CG15533MI12073	CG15533	18	elav-GAL4/+	7	9.20807
S1	A (Non-toxic / Mild)	CG15533MI12073	CG15533	20	elav-GAL4/+	1	10.4893
S1	A (Non-toxic / Mild)	CG15533MI12073	CG15533	20	elav-GAL4/+	2	10.3249
S1	A (Non-toxic / Mild)	CG15533MI12073	CG15533	20	elav-GAL4/+	3	10.8408
S1	A (Non-toxic / Mild)	CG15533MI12073	CG15533	20	elav-GAL4/+	4	8.74483
S1	A (Non-toxic / Mild)	CG15533MI12073	CG15533	20	elav-GAL4/+	5	10.2902
S1	A (Non-toxic / Mild)	CG15533MI12073	CG15533	20	elav-GAL4/+	6	10.0593
S1	A (Non-toxic / Mild)	CG15533MI12073	CG15533	20	elav-GAL4/+	7	5.56759
S1	A (Non-toxic / Mild)	CG15533MI12073	CG15533	20	elav-GAL4/+	8	10.5632
S1	A (Non-toxic / Mild)	CG15533MI12073	CG15533	22	elav-GAL4/+	1	10.3328
S1	A (Non-toxic / Mild)	CG15533MI12073	CG15533	22	elav-GAL4/+	2	11.3246
S1	A (Non-toxic / Mild)	CG15533MI12073	CG15533	22	elav-GAL4/+	3	10.6526
S1	A (Non-toxic / Mild)	CG15533MI12073	CG15533	22	elav-GAL4/+	4	10.0213
S1	A (Non-toxic / Mild)	CG15533MI12073	CG15533	22	elav-GAL4/+	5	7.93502
S1	A (Non-toxic / Mild)	CG15533MI12073	CG15533	22	elav-GAL4/+	6	9.80187
S1	A (Non-toxic / Mild)	CG15533MI12073	CG15533	22	elav-GAL4/+	7	6.98948
S1	A (Non-toxic / Mild)	CG15533MI12073	CG15533	22	elav-GAL4/+	8	10.2222
S1	A (Non-toxic / Mild)	CG15533MI12073	CG15533	25	elav-GAL4/+	1	9.33857
S1	A (Non-toxic / Mild)	CG15533MI12073	CG15533	25	elav-GAL4/+	2	9.58976
S1	A (Non-toxic / Mild)	CG15533MI12073	CG15533	25	elav-GAL4/+	3	8.48262
S1	A (Non-toxic / Mild)	CG15533MI12073	CG15533	25	elav-GAL4/+	4	7.42231
S1	A (Non-toxic / Mild)	CG15533MI12073	CG15533	25	elav-GAL4/+	5	5.55235
S1	A (Non-toxic / Mild)	CG15533MI12073	CG15533	25	elav-GAL4/+	6	6.89129
S1	A (Non-toxic / Mild)	CG15533MI12073	CG15533	25	elav-GAL4/+	7	6.1207
S1	A (Non-toxic / Mild)	CG15533MI12073	CG15533	25	elav-GAL4/+	8	9.03648
S1	A (Non-toxic / Mild)	CG15533MI12073	CG15533	27	elav-GAL4/+	1	9.88939
S1	A (Non-toxic / Mild)	CG15533MI12073	CG15533	27	elav-GAL4/+	2	9.99736
S1	A (Non-toxic / Mild)	CG15533MI12073	CG15533	27	elav-GAL4/+	3	9.09464
S1	A (Non-toxic / Mild)	CG15533MI12073	CG15533	27	elav-GAL4/+	4	8.5792
S1	A (Non-toxic / Mild)	CG15533MI12073	CG15533	27	elav-GAL4/+	5	5.00015
S1	A (Non-toxic / Mild)	CG15533MI12073	CG15533	27	elav-GAL4/+	6	8.59647
S1	A (Non-toxic / Mild)	CG15533MI12073	CG15533	27	elav-GAL4/+	7	4.0011
S1	A (Non-toxic / Mild)	CG15533MI12073	CG15533	27	elav-GAL4/+	8	9.01346
S1	A (Non-toxic / Mild)	CG15533MI12073	CG15533	29	elav-GAL4/+	1	9.58605
S1	A (Non-toxic / Mild)	CG15533MI12073	CG15533	29	elav-GAL4/+	2	9.79027
S1	A (Non-toxic / Mild)	CG15533MI12073	CG15533	29	elav-GAL4/+	3	9.96807
S1	A (Non-toxic / Mild)	CG15533MI12073	CG15533	29	elav-GAL4/+	4	8.25485
S1	A (Non-toxic / Mild)	CG15533MI12073	CG15533	29	elav-GAL4/+	5	4.9255
S1	A (Non-toxic / Mild)	CG15533MI12073	CG15533	29	elav-GAL4/+	6	9.41091
S1	A (Non-toxic / Mild)	CG15533MI12073	CG15533	29	elav-GAL4/+	7	5.73968
S1	A (Non-toxic / Mild)	CG15533MI12073	CG15533	29	elav-GAL4/+	8	8.06579
S1	A (Non-toxic / Mild)	CG15533MI12073	CG15533	4	elav/+; CG15533MI12073/+	1	11.8016
S1	A (Non-toxic / Mild)	CG15533MI12073	CG15533	4	elav/+; CG15533MI12073/+	2	13.6282
S1	A (Non-toxic / Mild)	CG15533MI12073	CG15533	4	elav/+; CG15533MI12073/+	3	12.3315
S1	A (Non-toxic / Mild)	CG15533MI12073	CG15533	4	elav/+; CG15533MI12073/+	4	11.4843
S1	A (Non-toxic / Mild)	CG15533MI12073	CG15533	4	elav/+; CG15533MI12073/+	5	12.118
S1	A (Non-toxic / Mild)	CG15533MI12073	CG15533	4	elav/+; CG15533MI12073/+	6	13.1591
S1	A (Non-toxic / Mild)	CG15533MI12073	CG15533	4	elav/+; CG15533MI12073/+	7	12.7511
S1	A (Non-toxic / Mild)	CG15533MI12073	CG15533	4	elav/+; CG15533MI12073/+	8	12.8217
S1	A (Non-toxic / Mild)	CG15533MI12073	CG15533	6	elav/+; CG15533MI12073/+	1	11.8179
S1	A (Non-toxic / Mild)	CG15533MI12073	CG15533	6	elav/+; CG15533MI12073/+	2	11.9336
S1	A (Non-toxic / Mild)	CG15533MI12073	CG15533	6	elav/+; CG15533MI12073/+	3	12.3805
S1	A (Non-toxic / Mild)	CG15533MI12073	CG15533	6	elav/+; CG15533MI12073/+	4	11.962
S1	A (Non-toxic / Mild)	CG15533MI12073	CG15533	6	elav/+; CG15533MI12073/+	5	12.4454
S1	A (Non-toxic / Mild)	CG15533MI12073	CG15533	6	elav/+; CG15533MI12073/+	6	14.1191
S1	A (Non-toxic / Mild)	CG15533MI12073	CG15533	6	elav/+; CG15533MI12073/+	7	12.7708
S1	A (Non-toxic / Mild)	CG15533MI12073	CG15533	6	elav/+; CG15533MI12073/+	8	13.5582
S1	A (Non-toxic / Mild)	CG15533MI12073	CG15533	8	elav/+; CG15533MI12073/+	1	10.5507
S1	A (Non-toxic / Mild)	CG15533MI12073	CG15533	8	elav/+; CG15533MI12073/+	2	11.9957
S1	A (Non-toxic / Mild)	CG15533MI12073	CG15533	8	elav/+; CG15533MI12073/+	3	11.7014
S1	A (Non-toxic / Mild)	CG15533MI12073	CG15533	8	elav/+; CG15533MI12073/+	4	11.7993
S1	A (Non-toxic / Mild)	CG15533MI12073	CG15533	8	elav/+; CG15533MI12073/+	5	10.9175
S1	A (Non-toxic / Mild)	CG15533MI12073	CG15533	8	elav/+; CG15533MI12073/+	6	13.6828
S1	A (Non-toxic / Mild)	CG15533MI12073	CG15533	8	elav/+; CG15533MI12073/+	7	10.7287
S1	A (Non-toxic / Mild)	CG15533MI12073	CG15533	8	elav/+; CG15533MI12073/+	8	12.8286
S1	A (Non-toxic / Mild)	CG15533MI12073	CG15533	11	elav/+; CG15533MI12073/+	1	11.002
S1	A (Non-toxic / Mild)	CG15533MI12073	CG15533	11	elav/+; CG15533MI12073/+	2	12.8027
S1	A (Non-toxic / Mild)	CG15533MI12073	CG15533	11	elav/+; CG15533MI12073/+	3	11.1287
S1	A (Non-toxic / Mild)	CG15533MI12073	CG15533	11	elav/+; CG15533MI12073/+	4	11.8603
S1	A (Non-toxic / Mild)	CG15533MI12073	CG15533	11	elav/+; CG15533MI12073/+	5	11.4127
S1	A (Non-toxic / Mild)	CG15533MI12073	CG15533	11	elav/+; CG15533MI12073/+	6	12.7293
S1	A (Non-toxic / Mild)	CG15533MI12073	CG15533	11	elav/+; CG15533MI12073/+	7	12.742
S1	A (Non-toxic / Mild)	CG15533MI12073	CG15533	11	elav/+; CG15533MI12073/+	8	13.0083
S1	A (Non-toxic / Mild)	CG15533MI12073	CG15533	13	elav/+; CG15533MI12073/+	1	11.3388
S1	A (Non-toxic / Mild)	CG15533MI12073	CG15533	13	elav/+; CG15533MI12073/+	2	13.2052
S1	A (Non-toxic / Mild)	CG15533MI12073	CG15533	13	elav/+; CG15533MI12073/+	3	11.1257
S1	A (Non-toxic / Mild)	CG15533MI12073	CG15533	13	elav/+; CG15533MI12073/+	4	11.1761
S1	A (Non-toxic / Mild)	CG15533MI12073	CG15533	13	elav/+; CG15533MI12073/+	5	12.0104
S1	A (Non-toxic / Mild)	CG15533MI12073	CG15533	13	elav/+; CG15533MI12073/+	6	13.0017
S1	A (Non-toxic / Mild)	CG15533MI12073	CG15533	13	elav/+; CG15533MI12073/+	7	11.8133
S1	A (Non-toxic / Mild)	CG15533MI12073	CG15533	13	elav/+; CG15533MI12073/+	8	13.272
S1	A (Non-toxic / Mild)	CG15533MI12073	CG15533	15	elav/+; CG15533MI12073/+	1	9.98338
S1	A (Non-toxic / Mild)	CG15533MI12073	CG15533	15	elav/+; CG15533MI12073/+	2	13.2078
S1	A (Non-toxic / Mild)	CG15533MI12073	CG15533	15	elav/+; CG15533MI12073/+	3	11.3911
S1	A (Non-toxic / Mild)	CG15533MI12073	CG15533	15	elav/+; CG15533MI12073/+	4	11.4995
S1	A (Non-toxic / Mild)	CG15533MI12073	CG15533	15	elav/+; CG15533MI12073/+	5	12.1999
S1	A (Non-toxic / Mild)	CG15533MI12073	CG15533	15	elav/+; CG15533MI12073/+	6	12.8057
S1	A (Non-toxic / Mild)	CG15533MI12073	CG15533	15	elav/+; CG15533MI12073/+	7	11.6798
S1	A (Non-toxic / Mild)	CG15533MI12073	CG15533	15	elav/+; CG15533MI12073/+	8	12.192
S1	A (Non-toxic / Mild)	CG15533MI12073	CG15533	18	elav/+; CG15533MI12073/+	1	10.4754
S1	A (Non-toxic / Mild)	CG15533MI12073	CG15533	18	elav/+; CG15533MI12073/+	2	12.652
S1	A (Non-toxic / Mild)	CG15533MI12073	CG15533	18	elav/+; CG15533MI12073/+	3	10.278
S1	A (Non-toxic / Mild)	CG15533MI12073	CG15533	18	elav/+; CG15533MI12073/+	4	10.8153
S1	A (Non-toxic / Mild)	CG15533MI12073	CG15533	18	elav/+; CG15533MI12073/+	5	11.0871
S1	A (Non-toxic / Mild)	CG15533MI12073	CG15533	18	elav/+; CG15533MI12073/+	6	12.9611
S1	A (Non-toxic / Mild)	CG15533MI12073	CG15533	18	elav/+; CG15533MI12073/+	7	10.129
S1	A (Non-toxic / Mild)	CG15533MI12073	CG15533	18	elav/+; CG15533MI12073/+	8	9.92155
S1	A (Non-toxic / Mild)	CG15533MI12073	CG15533	20	elav/+; CG15533MI12073/+	1	10.5046
S1	A (Non-toxic / Mild)	CG15533MI12073	CG15533	20	elav/+; CG15533MI12073/+	2	12.1539
S1	A (Non-toxic / Mild)	CG15533MI12073	CG15533	20	elav/+; CG15533MI12073/+	3	9.94041
S1	A (Non-toxic / Mild)	CG15533MI12073	CG15533	20	elav/+; CG15533MI12073/+	4	9.8718
S1	A (Non-toxic / Mild)	CG15533MI12073	CG15533	20	elav/+; CG15533MI12073/+	5	9.4038
S1	A (Non-toxic / Mild)	CG15533MI12073	CG15533	20	elav/+; CG15533MI12073/+	6	10.7069
S1	A (Non-toxic / Mild)	CG15533MI12073	CG15533	20	elav/+; CG15533MI12073/+	7	10.9405
S1	A (Non-toxic / Mild)	CG15533MI12073	CG15533	20	elav/+; CG15533MI12073/+	8	11.3148
S1	A (Non-toxic / Mild)	CG15533MI12073	CG15533	22	elav/+; CG15533MI12073/+	1	8.85262
S1	A (Non-toxic / Mild)	CG15533MI12073	CG15533	22	elav/+; CG15533MI12073/+	2	11.4086
S1	A (Non-toxic / Mild)	CG15533MI12073	CG15533	22	elav/+; CG15533MI12073/+	3	7.9747
S1	A (Non-toxic / Mild)	CG15533MI12073	CG15533	22	elav/+; CG15533MI12073/+	4	10.4686
S1	A (Non-toxic / Mild)	CG15533MI12073	CG15533	22	elav/+; CG15533MI12073/+	5	8.48056
S1	A (Non-toxic / Mild)	CG15533MI12073	CG15533	22	elav/+; CG15533MI12073/+	6	11.2161
S1	A (Non-toxic / Mild)	CG15533MI12073	CG15533	22	elav/+; CG15533MI12073/+	7	10.3915
S1	A (Non-toxic / Mild)	CG15533MI12073	CG15533	22	elav/+; CG15533MI12073/+	8	10.5471
S1	A (Non-toxic / Mild)	CG15533MI12073	CG15533	25	elav/+; CG15533MI12073/+	1	8.36486
S1	A (Non-toxic / Mild)	CG15533MI12073	CG15533	25	elav/+; CG15533MI12073/+	2	10.9742
S1	A (Non-toxic / Mild)	CG15533MI12073	CG15533	25	elav/+; CG15533MI12073/+	3	6.54586
S1	A (Non-toxic / Mild)	CG15533MI12073	CG15533	25	elav/+; CG15533MI12073/+	4	9.25124
S1	A (Non-toxic / Mild)	CG15533MI12073	CG15533	25	elav/+; CG15533MI12073/+	5	8.78012
S1	A (Non-toxic / Mild)	CG15533MI12073	CG15533	25	elav/+; CG15533MI12073/+	6	11.0332
S1	A (Non-toxic / Mild)	CG15533MI12073	CG15533	25	elav/+; CG15533MI12073/+	7	9.89378
S1	A (Non-toxic / Mild)	CG15533MI12073	CG15533	25	elav/+; CG15533MI12073/+	8	9.30665
S1	A (Non-toxic / Mild)	CG15533MI12073	CG15533	27	elav/+; CG15533MI12073/+	1	7.60325
S1	A (Non-toxic / Mild)	CG15533MI12073	CG15533	27	elav/+; CG15533MI12073/+	2	9.47487
S1	A (Non-toxic / Mild)	CG15533MI12073	CG15533	27	elav/+; CG15533MI12073/+	3	8.32047
S1	A (Non-toxic / Mild)	CG15533MI12073	CG15533	27	elav/+; CG15533MI12073/+	4	8.67631
S1	A (Non-toxic / Mild)	CG15533MI12073	CG15533	27	elav/+; CG15533MI12073/+	5	9.13722
S1	A (Non-toxic / Mild)	CG15533MI12073	CG15533	27	elav/+; CG15533MI12073/+	6	10.2422
S1	A (Non-toxic / Mild)	CG15533MI12073	CG15533	27	elav/+; CG15533MI12073/+	7	9.30549
S1	A (Non-toxic / Mild)	CG15533MI12073	CG15533	27	elav/+; CG15533MI12073/+	8	9.03751
S1	A (Non-toxic / Mild)	CG15533MI12073	CG15533	29	elav/+; CG15533MI12073/+	1	7.16074
S1	A (Non-toxic / Mild)	CG15533MI12073	CG15533	29	elav/+; CG15533MI12073/+	2	8.76022
S1	A (Non-toxic / Mild)	CG15533MI12073	CG15533	29	elav/+; CG15533MI12073/+	3	5.44873
S1	A (Non-toxic / Mild)	CG15533MI12073	CG15533	29	elav/+; CG15533MI12073/+	4	8.52569
S1	A (Non-toxic / Mild)	CG15533MI12073	CG15533	29	elav/+; CG15533MI12073/+	5	7.91584
S1	A (Non-toxic / Mild)	CG15533MI12073	CG15533	29	elav/+; CG15533MI12073/+	6	9.41433
S1	A (Non-toxic / Mild)	CG15533MI12073	CG15533	29	elav/+; CG15533MI12073/+	7	8.44553
S1	A (Non-toxic / Mild)	CG15533MI12073	CG15533	29	elav/+; CG15533MI12073/+	8	8.6014
S1	A (Non-toxic / Mild)	CG15533MI12073	CG15533	4	elav>αSyn	1	10.8578
S1	A (Non-toxic / Mild)	CG15533MI12073	CG15533	4	elav>αSyn	2	11.4073
S1	A (Non-toxic / Mild)	CG15533MI12073	CG15533	4	elav>αSyn	3	11.6735
S1	A (Non-toxic / Mild)	CG15533MI12073	CG15533	4	elav>αSyn	4	11.0758
S1	A (Non-toxic / Mild)	CG15533MI12073	CG15533	4	elav>αSyn	5	10.7234
S1	A (Non-toxic / Mild)	CG15533MI12073	CG15533	4	elav>αSyn	6	10.6569
S1	A (Non-toxic / Mild)	CG15533MI12073	CG15533	4	elav>αSyn	7	10.6898
S1	A (Non-toxic / Mild)	CG15533MI12073	CG15533	4	elav>αSyn	8	10.8228
S1	A (Non-toxic / Mild)	CG15533MI12073	CG15533	6	elav>αSyn	1	11.5318
S1	A (Non-toxic / Mild)	CG15533MI12073	CG15533	6	elav>αSyn	2	11.5133
S1	A (Non-toxic / Mild)	CG15533MI12073	CG15533	6	elav>αSyn	3	11.4052
S1	A (Non-toxic / Mild)	CG15533MI12073	CG15533	6	elav>αSyn	4	11.0092
S1	A (Non-toxic / Mild)	CG15533MI12073	CG15533	6	elav>αSyn	5	11.6928
S1	A (Non-toxic / Mild)	CG15533MI12073	CG15533	6	elav>αSyn	6	10.9996
S1	A (Non-toxic / Mild)	CG15533MI12073	CG15533	6	elav>αSyn	7	11.4515
S1	A (Non-toxic / Mild)	CG15533MI12073	CG15533	6	elav>αSyn	8	9.05065
S1	A (Non-toxic / Mild)	CG15533MI12073	CG15533	8	elav>αSyn	1	11.5931
S1	A (Non-toxic / Mild)	CG15533MI12073	CG15533	8	elav>αSyn	2	9.85626
S1	A (Non-toxic / Mild)	CG15533MI12073	CG15533	8	elav>αSyn	3	11.1314
S1	A (Non-toxic / Mild)	CG15533MI12073	CG15533	8	elav>αSyn	4	11.2383
S1	A (Non-toxic / Mild)	CG15533MI12073	CG15533	8	elav>αSyn	5	10.9172
S1	A (Non-toxic / Mild)	CG15533MI12073	CG15533	8	elav>αSyn	6	11.7243
S1	A (Non-toxic / Mild)	CG15533MI12073	CG15533	8	elav>αSyn	7	10.9627
S1	A (Non-toxic / Mild)	CG15533MI12073	CG15533	8	elav>αSyn	8	9.24619
S1	A (Non-toxic / Mild)	CG15533MI12073	CG15533	11	elav>αSyn	1	10.873
S1	A (Non-toxic / Mild)	CG15533MI12073	CG15533	11	elav>αSyn	2	11.5158
S1	A (Non-toxic / Mild)	CG15533MI12073	CG15533	11	elav>αSyn	3	10.999
S1	A (Non-toxic / Mild)	CG15533MI12073	CG15533	11	elav>αSyn	4	10.813
S1	A (Non-toxic / Mild)	CG15533MI12073	CG15533	11	elav>αSyn	5	11.0776
S1	A (Non-toxic / Mild)	CG15533MI12073	CG15533	11	elav>αSyn	6	10.5941
S1	A (Non-toxic / Mild)	CG15533MI12073	CG15533	11	elav>αSyn	7	9.99153
S1	A (Non-toxic / Mild)	CG15533MI12073	CG15533	11	elav>αSyn	8	9.03744
S1	A (Non-toxic / Mild)	CG15533MI12073	CG15533	13	elav>αSyn	1	10.1672
S1	A (Non-toxic / Mild)	CG15533MI12073	CG15533	13	elav>αSyn	2	10.1077
S1	A (Non-toxic / Mild)	CG15533MI12073	CG15533	13	elav>αSyn	3	10.6731
S1	A (Non-toxic / Mild)	CG15533MI12073	CG15533	13	elav>αSyn	4	10.1527
S1	A (Non-toxic / Mild)	CG15533MI12073	CG15533	13	elav>αSyn	5	10.8425
S1	A (Non-toxic / Mild)	CG15533MI12073	CG15533	13	elav>αSyn	6	10.2414
S1	A (Non-toxic / Mild)	CG15533MI12073	CG15533	13	elav>αSyn	7	9.99217
S1	A (Non-toxic / Mild)	CG15533MI12073	CG15533	13	elav>αSyn	8	7.54436
S1	A (Non-toxic / Mild)	CG15533MI12073	CG15533	15	elav>αSyn	1	8.82389
S1	A (Non-toxic / Mild)	CG15533MI12073	CG15533	15	elav>αSyn	2	10.3894
S1	A (Non-toxic / Mild)	CG15533MI12073	CG15533	15	elav>αSyn	3	10.3168
S1	A (Non-toxic / Mild)	CG15533MI12073	CG15533	15	elav>αSyn	4	9.78588
S1	A (Non-toxic / Mild)	CG15533MI12073	CG15533	15	elav>αSyn	5	9.87723
S1	A (Non-toxic / Mild)	CG15533MI12073	CG15533	15	elav>αSyn	6	9.64418
S1	A (Non-toxic / Mild)	CG15533MI12073	CG15533	15	elav>αSyn	7	9.76874
S1	A (Non-toxic / Mild)	CG15533MI12073	CG15533	15	elav>αSyn	8	7.08295
S1	A (Non-toxic / Mild)	CG15533MI12073	CG15533	18	elav>αSyn	1	5.67082
S1	A (Non-toxic / Mild)	CG15533MI12073	CG15533	18	elav>αSyn	2	6.20466
S1	A (Non-toxic / Mild)	CG15533MI12073	CG15533	18	elav>αSyn	3	9.46553
S1	A (Non-toxic / Mild)	CG15533MI12073	CG15533	18	elav>αSyn	4	7.10882
S1	A (Non-toxic / Mild)	CG15533MI12073	CG15533	18	elav>αSyn	5	8.49357
S1	A (Non-toxic / Mild)	CG15533MI12073	CG15533	18	elav>αSyn	6	9.02317
S1	A (Non-toxic / Mild)	CG15533MI12073	CG15533	18	elav>αSyn	7	8.8211
S1	A (Non-toxic / Mild)	CG15533MI12073	CG15533	18	elav>αSyn	8	5.22477
S1	A (Non-toxic / Mild)	CG15533MI12073	CG15533	20	elav>αSyn	1	6.31328
S1	A (Non-toxic / Mild)	CG15533MI12073	CG15533	20	elav>αSyn	2	8.17966
S1	A (Non-toxic / Mild)	CG15533MI12073	CG15533	20	elav>αSyn	3	7.67434
S1	A (Non-toxic / Mild)	CG15533MI12073	CG15533	20	elav>αSyn	4	6.82447
S1	A (Non-toxic / Mild)	CG15533MI12073	CG15533	20	elav>αSyn	5	8.14745
S1	A (Non-toxic / Mild)	CG15533MI12073	CG15533	20	elav>αSyn	6	8.44551
S1	A (Non-toxic / Mild)	CG15533MI12073	CG15533	20	elav>αSyn	7	7.50513
S1	A (Non-toxic / Mild)	CG15533MI12073	CG15533	20	elav>αSyn	8	6.00632
S1	A (Non-toxic / Mild)	CG15533MI12073	CG15533	22	elav>αSyn	1	7.80548
S1	A (Non-toxic / Mild)	CG15533MI12073	CG15533	22	elav>αSyn	2	7.25261
S1	A (Non-toxic / Mild)	CG15533MI12073	CG15533	22	elav>αSyn	3	8.44263
S1	A (Non-toxic / Mild)	CG15533MI12073	CG15533	22	elav>αSyn	4	6.99705
S1	A (Non-toxic / Mild)	CG15533MI12073	CG15533	22	elav>αSyn	5	6.87266
S1	A (Non-toxic / Mild)	CG15533MI12073	CG15533	22	elav>αSyn	6	8.0829
S1	A (Non-toxic / Mild)	CG15533MI12073	CG15533	22	elav>αSyn	7	7.82669
S1	A (Non-toxic / Mild)	CG15533MI12073	CG15533	22	elav>αSyn	8	5.63659
S1	A (Non-toxic / Mild)	CG15533MI12073	CG15533	25	elav>αSyn	1	5.39226
S1	A (Non-toxic / Mild)	CG15533MI12073	CG15533	25	elav>αSyn	2	4.77359
S1	A (Non-toxic / Mild)	CG15533MI12073	CG15533	25	elav>αSyn	3	5.28619
S1	A (Non-toxic / Mild)	CG15533MI12073	CG15533	25	elav>αSyn	4	4.96681
S1	A (Non-toxic / Mild)	CG15533MI12073	CG15533	25	elav>αSyn	5	5.94915
S1	A (Non-toxic / Mild)	CG15533MI12073	CG15533	25	elav>αSyn	6	5.82554
S1	A (Non-toxic / Mild)	CG15533MI12073	CG15533	25	elav>αSyn	7	4.46839
S1	A (Non-toxic / Mild)	CG15533MI12073	CG15533	25	elav>αSyn	8	3.76971
S1	A (Non-toxic / Mild)	CG15533MI12073	CG15533	27	elav>αSyn	1	5.32538
S1	A (Non-toxic / Mild)	CG15533MI12073	CG15533	27	elav>αSyn	2	4.33274
S1	A (Non-toxic / Mild)	CG15533MI12073	CG15533	27	elav>αSyn	3	4.40366
S1	A (Non-toxic / Mild)	CG15533MI12073	CG15533	27	elav>αSyn	4	4.2835
S1	A (Non-toxic / Mild)	CG15533MI12073	CG15533	27	elav>αSyn	5	4.68484
S1	A (Non-toxic / Mild)	CG15533MI12073	CG15533	27	elav>αSyn	6	4.4954
S1	A (Non-toxic / Mild)	CG15533MI12073	CG15533	27	elav>αSyn	7	4.2553
S1	A (Non-toxic / Mild)	CG15533MI12073	CG15533	27	elav>αSyn	8	3.53605
S1	A (Non-toxic / Mild)	CG15533MI12073	CG15533	29	elav>αSyn	1	4.19691
S1	A (Non-toxic / Mild)	CG15533MI12073	CG15533	29	elav>αSyn	2	4.08674
S1	A (Non-toxic / Mild)	CG15533MI12073	CG15533	29	elav>αSyn	3	3.39791
S1	A (Non-toxic / Mild)	CG15533MI12073	CG15533	29	elav>αSyn	4	2.78135
S1	A (Non-toxic / Mild)	CG15533MI12073	CG15533	29	elav>αSyn	5	4.13784
S1	A (Non-toxic / Mild)	CG15533MI12073	CG15533	29	elav>αSyn	6	4.15259
S1	A (Non-toxic / Mild)	CG15533MI12073	CG15533	29	elav>αSyn	7	3.7916
S1	A (Non-toxic / Mild)	CG15533MI12073	CG15533	29	elav>αSyn	8	3.54101
S1	A (Non-toxic / Mild)	CG15533MI12073	CG15533	4	elav>αSyn; CG15533MI12073/+	1	9.62333
S1	A (Non-toxic / Mild)	CG15533MI12073	CG15533	4	elav>αSyn; CG15533MI12073/+	2	10.0354
S1	A (Non-toxic / Mild)	CG15533MI12073	CG15533	4	elav>αSyn; CG15533MI12073/+	3	10.006
S1	A (Non-toxic / Mild)	CG15533MI12073	CG15533	4	elav>αSyn; CG15533MI12073/+	4	9.23129
S1	A (Non-toxic / Mild)	CG15533MI12073	CG15533	4	elav>αSyn; CG15533MI12073/+	5	10.3373
S1	A (Non-toxic / Mild)	CG15533MI12073	CG15533	4	elav>αSyn; CG15533MI12073/+	6	8.39647
S1	A (Non-toxic / Mild)	CG15533MI12073	CG15533	4	elav>αSyn; CG15533MI12073/+	7	10.718
S1	A (Non-toxic / Mild)	CG15533MI12073	CG15533	4	elav>αSyn; CG15533MI12073/+	8	9.9629
S1	A (Non-toxic / Mild)	CG15533MI12073	CG15533	6	elav>αSyn; CG15533MI12073/+	1	8.81377
S1	A (Non-toxic / Mild)	CG15533MI12073	CG15533	6	elav>αSyn; CG15533MI12073/+	2	10.109
S1	A (Non-toxic / Mild)	CG15533MI12073	CG15533	6	elav>αSyn; CG15533MI12073/+	3	9.66247
S1	A (Non-toxic / Mild)	CG15533MI12073	CG15533	6	elav>αSyn; CG15533MI12073/+	4	9.17281
S1	A (Non-toxic / Mild)	CG15533MI12073	CG15533	6	elav>αSyn; CG15533MI12073/+	5	8.92919
S1	A (Non-toxic / Mild)	CG15533MI12073	CG15533	6	elav>αSyn; CG15533MI12073/+	6	8.10143
S1	A (Non-toxic / Mild)	CG15533MI12073	CG15533	6	elav>αSyn; CG15533MI12073/+	7	11.0037
S1	A (Non-toxic / Mild)	CG15533MI12073	CG15533	6	elav>αSyn; CG15533MI12073/+	8	9.55027
S1	A (Non-toxic / Mild)	CG15533MI12073	CG15533	8	elav>αSyn; CG15533MI12073/+	1	8.32868
S1	A (Non-toxic / Mild)	CG15533MI12073	CG15533	8	elav>αSyn; CG15533MI12073/+	2	7.70501
S1	A (Non-toxic / Mild)	CG15533MI12073	CG15533	8	elav>αSyn; CG15533MI12073/+	3	9.30331
S1	A (Non-toxic / Mild)	CG15533MI12073	CG15533	8	elav>αSyn; CG15533MI12073/+	4	7.12676
S1	A (Non-toxic / Mild)	CG15533MI12073	CG15533	8	elav>αSyn; CG15533MI12073/+	5	8.01057
S1	A (Non-toxic / Mild)	CG15533MI12073	CG15533	8	elav>αSyn; CG15533MI12073/+	6	8.97048
S1	A (Non-toxic / Mild)	CG15533MI12073	CG15533	8	elav>αSyn; CG15533MI12073/+	7	10.8117
S1	A (Non-toxic / Mild)	CG15533MI12073	CG15533	8	elav>αSyn; CG15533MI12073/+	8	9.1009
S1	A (Non-toxic / Mild)	CG15533MI12073	CG15533	11	elav>αSyn; CG15533MI12073/+	1	8.15678
S1	A (Non-toxic / Mild)	CG15533MI12073	CG15533	11	elav>αSyn; CG15533MI12073/+	2	9.41301
S1	A (Non-toxic / Mild)	CG15533MI12073	CG15533	11	elav>αSyn; CG15533MI12073/+	3	9.91986
S1	A (Non-toxic / Mild)	CG15533MI12073	CG15533	11	elav>αSyn; CG15533MI12073/+	4	9.2891
S1	A (Non-toxic / Mild)	CG15533MI12073	CG15533	11	elav>αSyn; CG15533MI12073/+	5	9.31493
S1	A (Non-toxic / Mild)	CG15533MI12073	CG15533	11	elav>αSyn; CG15533MI12073/+	6	8.52628
S1	A (Non-toxic / Mild)	CG15533MI12073	CG15533	11	elav>αSyn; CG15533MI12073/+	7	10.3435
S1	A (Non-toxic / Mild)	CG15533MI12073	CG15533	11	elav>αSyn; CG15533MI12073/+	8	9.8757
S1	A (Non-toxic / Mild)	CG15533MI12073	CG15533	13	elav>αSyn; CG15533MI12073/+	1	8.14723
S1	A (Non-toxic / Mild)	CG15533MI12073	CG15533	13	elav>αSyn; CG15533MI12073/+	2	10.2222
S1	A (Non-toxic / Mild)	CG15533MI12073	CG15533	13	elav>αSyn; CG15533MI12073/+	3	9.86593
S1	A (Non-toxic / Mild)	CG15533MI12073	CG15533	13	elav>αSyn; CG15533MI12073/+	4	7.39144
S1	A (Non-toxic / Mild)	CG15533MI12073	CG15533	13	elav>αSyn; CG15533MI12073/+	5	7.57764
S1	A (Non-toxic / Mild)	CG15533MI12073	CG15533	13	elav>αSyn; CG15533MI12073/+	6	7.18444
S1	A (Non-toxic / Mild)	CG15533MI12073	CG15533	13	elav>αSyn; CG15533MI12073/+	7	10.324
S1	A (Non-toxic / Mild)	CG15533MI12073	CG15533	13	elav>αSyn; CG15533MI12073/+	8	9.31474
S1	A (Non-toxic / Mild)	CG15533MI12073	CG15533	15	elav>αSyn; CG15533MI12073/+	1	7.46574
S1	A (Non-toxic / Mild)	CG15533MI12073	CG15533	15	elav>αSyn; CG15533MI12073/+	2	9.25605
S1	A (Non-toxic / Mild)	CG15533MI12073	CG15533	15	elav>αSyn; CG15533MI12073/+	3	8.84325
S1	A (Non-toxic / Mild)	CG15533MI12073	CG15533	15	elav>αSyn; CG15533MI12073/+	4	8.0267
S1	A (Non-toxic / Mild)	CG15533MI12073	CG15533	15	elav>αSyn; CG15533MI12073/+	5	7.79557
S1	A (Non-toxic / Mild)	CG15533MI12073	CG15533	15	elav>αSyn; CG15533MI12073/+	6	7.75047
S1	A (Non-toxic / Mild)	CG15533MI12073	CG15533	15	elav>αSyn; CG15533MI12073/+	7	9.58437
S1	A (Non-toxic / Mild)	CG15533MI12073	CG15533	15	elav>αSyn; CG15533MI12073/+	8	8.40408
S1	A (Non-toxic / Mild)	CG15533MI12073	CG15533	18	elav>αSyn; CG15533MI12073/+	1	5.22044
S1	A (Non-toxic / Mild)	CG15533MI12073	CG15533	18	elav>αSyn; CG15533MI12073/+	2	7.18125
S1	A (Non-toxic / Mild)	CG15533MI12073	CG15533	18	elav>αSyn; CG15533MI12073/+	3	9.16783
S1	A (Non-toxic / Mild)	CG15533MI12073	CG15533	18	elav>αSyn; CG15533MI12073/+	4	4.46615
S1	A (Non-toxic / Mild)	CG15533MI12073	CG15533	18	elav>αSyn; CG15533MI12073/+	5	5.00112
S1	A (Non-toxic / Mild)	CG15533MI12073	CG15533	18	elav>αSyn; CG15533MI12073/+	6	4.74745
S1	A (Non-toxic / Mild)	CG15533MI12073	CG15533	18	elav>αSyn; CG15533MI12073/+	7	7.8637
S1	A (Non-toxic / Mild)	CG15533MI12073	CG15533	18	elav>αSyn; CG15533MI12073/+	8	7.38384
S1	A (Non-toxic / Mild)	CG15533MI12073	CG15533	20	elav>αSyn; CG15533MI12073/+	1	4.73019
S1	A (Non-toxic / Mild)	CG15533MI12073	CG15533	20	elav>αSyn; CG15533MI12073/+	2	7.40524
S1	A (Non-toxic / Mild)	CG15533MI12073	CG15533	20	elav>αSyn; CG15533MI12073/+	3	5.85394
S1	A (Non-toxic / Mild)	CG15533MI12073	CG15533	20	elav>αSyn; CG15533MI12073/+	4	5.17682
S1	A (Non-toxic / Mild)	CG15533MI12073	CG15533	20	elav>αSyn; CG15533MI12073/+	5	5.38931
S1	A (Non-toxic / Mild)	CG15533MI12073	CG15533	20	elav>αSyn; CG15533MI12073/+	6	5.20886
S1	A (Non-toxic / Mild)	CG15533MI12073	CG15533	20	elav>αSyn; CG15533MI12073/+	7	7.55445
S1	A (Non-toxic / Mild)	CG15533MI12073	CG15533	20	elav>αSyn; CG15533MI12073/+	8	5.97099
S1	A (Non-toxic / Mild)	CG15533MI12073	CG15533	22	elav>αSyn; CG15533MI12073/+	1	6.12936
S1	A (Non-toxic / Mild)	CG15533MI12073	CG15533	22	elav>αSyn; CG15533MI12073/+	2	7.59465
S1	A (Non-toxic / Mild)	CG15533MI12073	CG15533	22	elav>αSyn; CG15533MI12073/+	3	7.21057
S1	A (Non-toxic / Mild)	CG15533MI12073	CG15533	22	elav>αSyn; CG15533MI12073/+	4	4.41053
S1	A (Non-toxic / Mild)	CG15533MI12073	CG15533	22	elav>αSyn; CG15533MI12073/+	5	6.07657
S1	A (Non-toxic / Mild)	CG15533MI12073	CG15533	22	elav>αSyn; CG15533MI12073/+	6	5.27751
S1	A (Non-toxic / Mild)	CG15533MI12073	CG15533	22	elav>αSyn; CG15533MI12073/+	7	6.9321
S1	A (Non-toxic / Mild)	CG15533MI12073	CG15533	22	elav>αSyn; CG15533MI12073/+	8	6.5304
S1	A (Non-toxic / Mild)	CG15533MI12073	CG15533	25	elav>αSyn; CG15533MI12073/+	1	4.15213
S1	A (Non-toxic / Mild)	CG15533MI12073	CG15533	25	elav>αSyn; CG15533MI12073/+	2	6.22888
S1	A (Non-toxic / Mild)	CG15533MI12073	CG15533	25	elav>αSyn; CG15533MI12073/+	3	5.07167
S1	A (Non-toxic / Mild)	CG15533MI12073	CG15533	25	elav>αSyn; CG15533MI12073/+	4	3.84177
S1	A (Non-toxic / Mild)	CG15533MI12073	CG15533	25	elav>αSyn; CG15533MI12073/+	5	4.74126
S1	A (Non-toxic / Mild)	CG15533MI12073	CG15533	25	elav>αSyn; CG15533MI12073/+	6	4.62582
S1	A (Non-toxic / Mild)	CG15533MI12073	CG15533	27	elav>αSyn; CG15533MI12073/+	1	4.53223
S1	A (Non-toxic / Mild)	CG15533MI12073	CG15533	27	elav>αSyn; CG15533MI12073/+	2	6.01723
S1	A (Non-toxic / Mild)	CG15533MI12073	CG15533	27	elav>αSyn; CG15533MI12073/+	3	4.86706
S1	A (Non-toxic / Mild)	CG15533MI12073	CG15533	27	elav>αSyn; CG15533MI12073/+	4	3.88982
S1	A (Non-toxic / Mild)	CG15533MI12073	CG15533	27	elav>αSyn; CG15533MI12073/+	5	4.00149
S1	A (Non-toxic / Mild)	CG15533MI12073	CG15533	27	elav>αSyn; CG15533MI12073/+	6	3.65055
S1	A (Non-toxic / Mild)	CG15533MI12073	CG15533	27	elav>αSyn; CG15533MI12073/+	7	4.66212
S1	A (Non-toxic / Mild)	CG15533MI12073	CG15533	29	elav>αSyn; CG15533MI12073/+	1	5.066
S1	A (Non-toxic / Mild)	CG15533MI12073	CG15533	29	elav>αSyn; CG15533MI12073/+	2	3.64001
S1	A (Non-toxic / Mild)	CG15533MI12073	CG15533	29	elav>αSyn; CG15533MI12073/+	3	4.21542
S1	A (Non-toxic / Mild)	v21336	Gba1b	6	elav-GAL4/+	1	13.8491
S1	A (Non-toxic / Mild)	v21336	Gba1b	6	elav-GAL4/+	2	13.9179
S1	A (Non-toxic / Mild)	v21336	Gba1b	6	elav-GAL4/+	3	13.1166
S1	A (Non-toxic / Mild)	v21336	Gba1b	6	elav-GAL4/+	4	13.8039
S1	A (Non-toxic / Mild)	v21336	Gba1b	6	elav-GAL4/+	5	12.7345
S1	A (Non-toxic / Mild)	v21336	Gba1b	6	elav-GAL4/+	6	13.0241
S1	A (Non-toxic / Mild)	v21336	Gba1b	6	elav-GAL4/+	7	13.8513
S1	A (Non-toxic / Mild)	v21336	Gba1b	6	elav-GAL4/+	8	11.9531
S1	A (Non-toxic / Mild)	v21336	Gba1b	8	elav-GAL4/+	1	12.3557
S1	A (Non-toxic / Mild)	v21336	Gba1b	8	elav-GAL4/+	2	13.299
S1	A (Non-toxic / Mild)	v21336	Gba1b	8	elav-GAL4/+	3	12.7224
S1	A (Non-toxic / Mild)	v21336	Gba1b	8	elav-GAL4/+	4	13.5263
S1	A (Non-toxic / Mild)	v21336	Gba1b	8	elav-GAL4/+	5	12.5818
S1	A (Non-toxic / Mild)	v21336	Gba1b	8	elav-GAL4/+	6	13.8457
S1	A (Non-toxic / Mild)	v21336	Gba1b	8	elav-GAL4/+	7	13.5511
S1	A (Non-toxic / Mild)	v21336	Gba1b	8	elav-GAL4/+	8	13.1083
S1	A (Non-toxic / Mild)	v21336	Gba1b	11	elav-GAL4/+	1	12.3787
S1	A (Non-toxic / Mild)	v21336	Gba1b	11	elav-GAL4/+	2	11.8322
S1	A (Non-toxic / Mild)	v21336	Gba1b	11	elav-GAL4/+	3	11.9687
S1	A (Non-toxic / Mild)	v21336	Gba1b	11	elav-GAL4/+	4	11.8039
S1	A (Non-toxic / Mild)	v21336	Gba1b	11	elav-GAL4/+	5	11.7991
S1	A (Non-toxic / Mild)	v21336	Gba1b	11	elav-GAL4/+	6	13.0252
S1	A (Non-toxic / Mild)	v21336	Gba1b	11	elav-GAL4/+	7	12.9665
S1	A (Non-toxic / Mild)	v21336	Gba1b	11	elav-GAL4/+	8	12.3081
S1	A (Non-toxic / Mild)	v21336	Gba1b	13	elav-GAL4/+	1	11.7397
S1	A (Non-toxic / Mild)	v21336	Gba1b	13	elav-GAL4/+	2	8.38245
S1	A (Non-toxic / Mild)	v21336	Gba1b	13	elav-GAL4/+	3	10.8259
S1	A (Non-toxic / Mild)	v21336	Gba1b	13	elav-GAL4/+	4	10.0395
S1	A (Non-toxic / Mild)	v21336	Gba1b	13	elav-GAL4/+	5	11.4234
S1	A (Non-toxic / Mild)	v21336	Gba1b	13	elav-GAL4/+	6	11.7112
S1	A (Non-toxic / Mild)	v21336	Gba1b	13	elav-GAL4/+	7	11.8604
S1	A (Non-toxic / Mild)	v21336	Gba1b	13	elav-GAL4/+	8	12.3896
S1	A (Non-toxic / Mild)	v21336	Gba1b	15	elav-GAL4/+	1	11.4836
S1	A (Non-toxic / Mild)	v21336	Gba1b	15	elav-GAL4/+	2	11.9025
S1	A (Non-toxic / Mild)	v21336	Gba1b	15	elav-GAL4/+	3	10.1539
S1	A (Non-toxic / Mild)	v21336	Gba1b	15	elav-GAL4/+	4	11.439
S1	A (Non-toxic / Mild)	v21336	Gba1b	15	elav-GAL4/+	5	12.4874
S1	A (Non-toxic / Mild)	v21336	Gba1b	15	elav-GAL4/+	6	12.1043
S1	A (Non-toxic / Mild)	v21336	Gba1b	15	elav-GAL4/+	7	12.8782
S1	A (Non-toxic / Mild)	v21336	Gba1b	15	elav-GAL4/+	8	12.3408
S1	A (Non-toxic / Mild)	v21336	Gba1b	18	elav-GAL4/+	1	10.7745
S1	A (Non-toxic / Mild)	v21336	Gba1b	18	elav-GAL4/+	2	9.4194
S1	A (Non-toxic / Mild)	v21336	Gba1b	18	elav-GAL4/+	3	10.0809
S1	A (Non-toxic / Mild)	v21336	Gba1b	18	elav-GAL4/+	4	10.3224
S1	A (Non-toxic / Mild)	v21336	Gba1b	18	elav-GAL4/+	5	9.60541
S1	A (Non-toxic / Mild)	v21336	Gba1b	18	elav-GAL4/+	6	10.5535
S1	A (Non-toxic / Mild)	v21336	Gba1b	18	elav-GAL4/+	7	11.5101
S1	A (Non-toxic / Mild)	v21336	Gba1b	18	elav-GAL4/+	8	10.5205
S1	A (Non-toxic / Mild)	v21336	Gba1b	20	elav-GAL4/+	1	10.8781
S1	A (Non-toxic / Mild)	v21336	Gba1b	20	elav-GAL4/+	2	10.654
S1	A (Non-toxic / Mild)	v21336	Gba1b	20	elav-GAL4/+	3	10.0621
S1	A (Non-toxic / Mild)	v21336	Gba1b	20	elav-GAL4/+	4	10.486
S1	A (Non-toxic / Mild)	v21336	Gba1b	20	elav-GAL4/+	5	10.3787
S1	A (Non-toxic / Mild)	v21336	Gba1b	20	elav-GAL4/+	6	9.22163
S1	A (Non-toxic / Mild)	v21336	Gba1b	20	elav-GAL4/+	7	10.0628
S1	A (Non-toxic / Mild)	v21336	Gba1b	20	elav-GAL4/+	8	10.0794
S1	A (Non-toxic / Mild)	v21336	Gba1b	22	elav-GAL4/+	1	10.2234
S1	A (Non-toxic / Mild)	v21336	Gba1b	22	elav-GAL4/+	2	11.1296
S1	A (Non-toxic / Mild)	v21336	Gba1b	22	elav-GAL4/+	3	9.65465
S1	A (Non-toxic / Mild)	v21336	Gba1b	22	elav-GAL4/+	4	9.99619
S1	A (Non-toxic / Mild)	v21336	Gba1b	22	elav-GAL4/+	5	9.99799
S1	A (Non-toxic / Mild)	v21336	Gba1b	22	elav-GAL4/+	6	9.19789
S1	A (Non-toxic / Mild)	v21336	Gba1b	22	elav-GAL4/+	7	10.9097
S1	A (Non-toxic / Mild)	v21336	Gba1b	22	elav-GAL4/+	8	9.39769
S1	A (Non-toxic / Mild)	v21336	Gba1b	25	elav-GAL4/+	1	6.40059
S1	A (Non-toxic / Mild)	v21336	Gba1b	25	elav-GAL4/+	2	7.92506
S1	A (Non-toxic / Mild)	v21336	Gba1b	25	elav-GAL4/+	3	5.99877
S1	A (Non-toxic / Mild)	v21336	Gba1b	25	elav-GAL4/+	4	6.66061
S1	A (Non-toxic / Mild)	v21336	Gba1b	25	elav-GAL4/+	5	8.86314
S1	A (Non-toxic / Mild)	v21336	Gba1b	25	elav-GAL4/+	6	7.09146
S1	A (Non-toxic / Mild)	v21336	Gba1b	25	elav-GAL4/+	7	9.944
S1	A (Non-toxic / Mild)	v21336	Gba1b	25	elav-GAL4/+	8	9.67831
S1	A (Non-toxic / Mild)	v21336	Gba1b	27	elav-GAL4/+	1	4.86
S1	A (Non-toxic / Mild)	v21336	Gba1b	27	elav-GAL4/+	2	8.06279
S1	A (Non-toxic / Mild)	v21336	Gba1b	27	elav-GAL4/+	3	4.94646
S1	A (Non-toxic / Mild)	v21336	Gba1b	27	elav-GAL4/+	4	4.37636
S1	A (Non-toxic / Mild)	v21336	Gba1b	27	elav-GAL4/+	5	7.17867
S1	A (Non-toxic / Mild)	v21336	Gba1b	27	elav-GAL4/+	6	7.15243
S1	A (Non-toxic / Mild)	v21336	Gba1b	27	elav-GAL4/+	7	7.98731
S1	A (Non-toxic / Mild)	v21336	Gba1b	27	elav-GAL4/+	8	7.19442
S1	A (Non-toxic / Mild)	v21336	Gba1b	29	elav-GAL4/+	1	7.28085
S1	A (Non-toxic / Mild)	v21336	Gba1b	29	elav-GAL4/+	2	8.54534
S1	A (Non-toxic / Mild)	v21336	Gba1b	29	elav-GAL4/+	3	6.32813
S1	A (Non-toxic / Mild)	v21336	Gba1b	29	elav-GAL4/+	4	5.62375
S1	A (Non-toxic / Mild)	v21336	Gba1b	29	elav-GAL4/+	5	5.05622
S1	A (Non-toxic / Mild)	v21336	Gba1b	29	elav-GAL4/+	6	5.61042
S1	A (Non-toxic / Mild)	v21336	Gba1b	29	elav-GAL4/+	7	7.80869
S1	A (Non-toxic / Mild)	v21336	Gba1b	29	elav-GAL4/+	8	4.45711
S1	A (Non-toxic / Mild)	v21336	Gba1b	6	elav>21336	1	13.1377
S1	A (Non-toxic / Mild)	v21336	Gba1b	6	elav>21336	2	11.9995
S1	A (Non-toxic / Mild)	v21336	Gba1b	6	elav>21336	3	13.9096
S1	A (Non-toxic / Mild)	v21336	Gba1b	6	elav>21336	4	11.8694
S1	A (Non-toxic / Mild)	v21336	Gba1b	6	elav>21336	5	12.5599
S1	A (Non-toxic / Mild)	v21336	Gba1b	6	elav>21336	6	12.9817
S1	A (Non-toxic / Mild)	v21336	Gba1b	6	elav>21336	7	10.463
S1	A (Non-toxic / Mild)	v21336	Gba1b	6	elav>21336	8	13.1124
S1	A (Non-toxic / Mild)	v21336	Gba1b	8	elav>21336	1	12.4229
S1	A (Non-toxic / Mild)	v21336	Gba1b	8	elav>21336	2	12.0349
S1	A (Non-toxic / Mild)	v21336	Gba1b	8	elav>21336	3	14.1725
S1	A (Non-toxic / Mild)	v21336	Gba1b	8	elav>21336	4	11.6687
S1	A (Non-toxic / Mild)	v21336	Gba1b	8	elav>21336	5	11.3937
S1	A (Non-toxic / Mild)	v21336	Gba1b	8	elav>21336	6	12.2685
S1	A (Non-toxic / Mild)	v21336	Gba1b	8	elav>21336	7	11.8858
S1	A (Non-toxic / Mild)	v21336	Gba1b	8	elav>21336	8	12.6153
S1	A (Non-toxic / Mild)	v21336	Gba1b	11	elav>21336	1	12.1854
S1	A (Non-toxic / Mild)	v21336	Gba1b	11	elav>21336	2	11.2635
S1	A (Non-toxic / Mild)	v21336	Gba1b	11	elav>21336	3	13.2226
S1	A (Non-toxic / Mild)	v21336	Gba1b	11	elav>21336	4	11.0138
S1	A (Non-toxic / Mild)	v21336	Gba1b	11	elav>21336	5	12.2176
S1	A (Non-toxic / Mild)	v21336	Gba1b	11	elav>21336	6	12.3571
S1	A (Non-toxic / Mild)	v21336	Gba1b	11	elav>21336	7	10.6795
S1	A (Non-toxic / Mild)	v21336	Gba1b	11	elav>21336	8	11.5155
S1	A (Non-toxic / Mild)	v21336	Gba1b	13	elav>21336	1	11.0949
S1	A (Non-toxic / Mild)	v21336	Gba1b	13	elav>21336	2	10.751
S1	A (Non-toxic / Mild)	v21336	Gba1b	13	elav>21336	3	12.0615
S1	A (Non-toxic / Mild)	v21336	Gba1b	13	elav>21336	4	11.3205
S1	A (Non-toxic / Mild)	v21336	Gba1b	13	elav>21336	5	11.7227
S1	A (Non-toxic / Mild)	v21336	Gba1b	13	elav>21336	6	11.6439
S1	A (Non-toxic / Mild)	v21336	Gba1b	13	elav>21336	7	10.2261
S1	A (Non-toxic / Mild)	v21336	Gba1b	13	elav>21336	8	10.9894
S1	A (Non-toxic / Mild)	v21336	Gba1b	15	elav>21336	1	11.433
S1	A (Non-toxic / Mild)	v21336	Gba1b	15	elav>21336	2	10.6863
S1	A (Non-toxic / Mild)	v21336	Gba1b	15	elav>21336	3	13.1337
S1	A (Non-toxic / Mild)	v21336	Gba1b	15	elav>21336	4	11.5715
S1	A (Non-toxic / Mild)	v21336	Gba1b	15	elav>21336	5	10.7709
S1	A (Non-toxic / Mild)	v21336	Gba1b	15	elav>21336	6	11.5553
S1	A (Non-toxic / Mild)	v21336	Gba1b	15	elav>21336	7	9.58975
S1	A (Non-toxic / Mild)	v21336	Gba1b	15	elav>21336	8	11.5552
S1	A (Non-toxic / Mild)	v21336	Gba1b	18	elav>21336	1	10.3753
S1	A (Non-toxic / Mild)	v21336	Gba1b	18	elav>21336	2	9.33975
S1	A (Non-toxic / Mild)	v21336	Gba1b	18	elav>21336	3	11.5522
S1	A (Non-toxic / Mild)	v21336	Gba1b	18	elav>21336	4	6.78568
S1	A (Non-toxic / Mild)	v21336	Gba1b	18	elav>21336	5	10.5161
S1	A (Non-toxic / Mild)	v21336	Gba1b	18	elav>21336	6	10.6346
S1	A (Non-toxic / Mild)	v21336	Gba1b	18	elav>21336	7	9.46106
S1	A (Non-toxic / Mild)	v21336	Gba1b	18	elav>21336	8	9.67698
S1	A (Non-toxic / Mild)	v21336	Gba1b	20	elav>21336	1	8.59115
S1	A (Non-toxic / Mild)	v21336	Gba1b	20	elav>21336	2	7.56431
S1	A (Non-toxic / Mild)	v21336	Gba1b	20	elav>21336	3	10.7323
S1	A (Non-toxic / Mild)	v21336	Gba1b	20	elav>21336	4	7.09223
S1	A (Non-toxic / Mild)	v21336	Gba1b	20	elav>21336	5	7.82098
S1	A (Non-toxic / Mild)	v21336	Gba1b	20	elav>21336	6	11.8474
S1	A (Non-toxic / Mild)	v21336	Gba1b	20	elav>21336	7	6.51813
S1	A (Non-toxic / Mild)	v21336	Gba1b	20	elav>21336	8	9.29992
S1	A (Non-toxic / Mild)	v21336	Gba1b	22	elav>21336	1	9.81676
S1	A (Non-toxic / Mild)	v21336	Gba1b	22	elav>21336	2	9.25114
S1	A (Non-toxic / Mild)	v21336	Gba1b	22	elav>21336	3	11.6335
S1	A (Non-toxic / Mild)	v21336	Gba1b	22	elav>21336	4	9.75364
S1	A (Non-toxic / Mild)	v21336	Gba1b	22	elav>21336	5	10.5665
S1	A (Non-toxic / Mild)	v21336	Gba1b	22	elav>21336	6	9.90724
S1	A (Non-toxic / Mild)	v21336	Gba1b	22	elav>21336	7	6.61327
S1	A (Non-toxic / Mild)	v21336	Gba1b	22	elav>21336	8	9.223
S1	A (Non-toxic / Mild)	v21336	Gba1b	25	elav>21336	1	4.4511
S1	A (Non-toxic / Mild)	v21336	Gba1b	25	elav>21336	2	7.31738
S1	A (Non-toxic / Mild)	v21336	Gba1b	25	elav>21336	3	8.47784
S1	A (Non-toxic / Mild)	v21336	Gba1b	25	elav>21336	4	5.26682
S1	A (Non-toxic / Mild)	v21336	Gba1b	25	elav>21336	5	9.67707
S1	A (Non-toxic / Mild)	v21336	Gba1b	25	elav>21336	6	8.06246
S1	A (Non-toxic / Mild)	v21336	Gba1b	25	elav>21336	7	4.77488
S1	A (Non-toxic / Mild)	v21336	Gba1b	25	elav>21336	8	5.30475
S1	A (Non-toxic / Mild)	v21336	Gba1b	27	elav>21336	1	3.84826
S1	A (Non-toxic / Mild)	v21336	Gba1b	27	elav>21336	2	5.275
S1	A (Non-toxic / Mild)	v21336	Gba1b	27	elav>21336	3	6.14376
S1	A (Non-toxic / Mild)	v21336	Gba1b	27	elav>21336	4	4.65841
S1	A (Non-toxic / Mild)	v21336	Gba1b	27	elav>21336	5	5.32272
S1	A (Non-toxic / Mild)	v21336	Gba1b	27	elav>21336	6	7.42399
S1	A (Non-toxic / Mild)	v21336	Gba1b	27	elav>21336	7	4.07858
S1	A (Non-toxic / Mild)	v21336	Gba1b	27	elav>21336	8	5.02054
S1	A (Non-toxic / Mild)	v21336	Gba1b	29	elav>21336	1	6.16962
S1	A (Non-toxic / Mild)	v21336	Gba1b	29	elav>21336	2	8.33401
S1	A (Non-toxic / Mild)	v21336	Gba1b	29	elav>21336	3	8.50907
S1	A (Non-toxic / Mild)	v21336	Gba1b	29	elav>21336	4	5.57486
S1	A (Non-toxic / Mild)	v21336	Gba1b	29	elav>21336	5	4.08027
S1	A (Non-toxic / Mild)	v21336	Gba1b	29	elav>21336	6	4.75619
S1	A (Non-toxic / Mild)	v21336	Gba1b	29	elav>21336	7	4.55004
S1	A (Non-toxic / Mild)	v21336	Gba1b	29	elav>21336	8	3.76247
S1	A (Non-toxic / Mild)	v21336	Gba1b	6	elav>αSyn	1	10.5679
S1	A (Non-toxic / Mild)	v21336	Gba1b	6	elav>αSyn	2	9.69154
S1	A (Non-toxic / Mild)	v21336	Gba1b	6	elav>αSyn	3	8.63945
S1	A (Non-toxic / Mild)	v21336	Gba1b	6	elav>αSyn	4	10.3094
S1	A (Non-toxic / Mild)	v21336	Gba1b	6	elav>αSyn	5	9.83856
S1	A (Non-toxic / Mild)	v21336	Gba1b	6	elav>αSyn	6	10.2045
S1	A (Non-toxic / Mild)	v21336	Gba1b	6	elav>αSyn	7	8.8689
S1	A (Non-toxic / Mild)	v21336	Gba1b	6	elav>αSyn	8	9.79369
S1	A (Non-toxic / Mild)	v21336	Gba1b	8	elav>αSyn	1	8.06664
S1	A (Non-toxic / Mild)	v21336	Gba1b	8	elav>αSyn	2	8.97655
S1	A (Non-toxic / Mild)	v21336	Gba1b	8	elav>αSyn	3	8.11865
S1	A (Non-toxic / Mild)	v21336	Gba1b	8	elav>αSyn	4	8.70506
S1	A (Non-toxic / Mild)	v21336	Gba1b	8	elav>αSyn	5	8.81745
S1	A (Non-toxic / Mild)	v21336	Gba1b	8	elav>αSyn	6	9.26008
S1	A (Non-toxic / Mild)	v21336	Gba1b	8	elav>αSyn	7	9.81844
S1	A (Non-toxic / Mild)	v21336	Gba1b	8	elav>αSyn	8	7.3959
S1	A (Non-toxic / Mild)	v21336	Gba1b	11	elav>αSyn	1	8.73601
S1	A (Non-toxic / Mild)	v21336	Gba1b	11	elav>αSyn	2	8.48906
S1	A (Non-toxic / Mild)	v21336	Gba1b	11	elav>αSyn	3	8.79985
S1	A (Non-toxic / Mild)	v21336	Gba1b	11	elav>αSyn	4	8.29263
S1	A (Non-toxic / Mild)	v21336	Gba1b	11	elav>αSyn	5	8.61983
S1	A (Non-toxic / Mild)	v21336	Gba1b	11	elav>αSyn	6	8.95068
S1	A (Non-toxic / Mild)	v21336	Gba1b	11	elav>αSyn	7	9.01131
S1	A (Non-toxic / Mild)	v21336	Gba1b	11	elav>αSyn	8	7.45177
S1	A (Non-toxic / Mild)	v21336	Gba1b	13	elav>αSyn	1	6.63126
S1	A (Non-toxic / Mild)	v21336	Gba1b	13	elav>αSyn	2	7.14104
S1	A (Non-toxic / Mild)	v21336	Gba1b	13	elav>αSyn	3	6.18246
S1	A (Non-toxic / Mild)	v21336	Gba1b	13	elav>αSyn	4	7.5781
S1	A (Non-toxic / Mild)	v21336	Gba1b	13	elav>αSyn	5	8.40145
S1	A (Non-toxic / Mild)	v21336	Gba1b	13	elav>αSyn	6	8.25683
S1	A (Non-toxic / Mild)	v21336	Gba1b	13	elav>αSyn	7	9.39667
S1	A (Non-toxic / Mild)	v21336	Gba1b	13	elav>αSyn	8	6.24719
S1	A (Non-toxic / Mild)	v21336	Gba1b	15	elav>αSyn	1	6.81247
S1	A (Non-toxic / Mild)	v21336	Gba1b	15	elav>αSyn	2	7.04946
S1	A (Non-toxic / Mild)	v21336	Gba1b	15	elav>αSyn	3	6.24015
S1	A (Non-toxic / Mild)	v21336	Gba1b	15	elav>αSyn	4	7.70995
S1	A (Non-toxic / Mild)	v21336	Gba1b	15	elav>αSyn	5	8.49658
S1	A (Non-toxic / Mild)	v21336	Gba1b	15	elav>αSyn	6	6.95188
S1	A (Non-toxic / Mild)	v21336	Gba1b	15	elav>αSyn	7	8.9239
S1	A (Non-toxic / Mild)	v21336	Gba1b	15	elav>αSyn	8	7.17764
S1	A (Non-toxic / Mild)	v21336	Gba1b	18	elav>αSyn	1	5.98915
S1	A (Non-toxic / Mild)	v21336	Gba1b	18	elav>αSyn	2	7.51298
S1	A (Non-toxic / Mild)	v21336	Gba1b	18	elav>αSyn	3	7.2814
S1	A (Non-toxic / Mild)	v21336	Gba1b	18	elav>αSyn	4	7.88578
S1	A (Non-toxic / Mild)	v21336	Gba1b	18	elav>αSyn	5	7.57553
S1	A (Non-toxic / Mild)	v21336	Gba1b	18	elav>αSyn	6	6.60931
S1	A (Non-toxic / Mild)	v21336	Gba1b	18	elav>αSyn	7	7.91054
S1	A (Non-toxic / Mild)	v21336	Gba1b	18	elav>αSyn	8	5.4473
S1	A (Non-toxic / Mild)	v21336	Gba1b	20	elav>αSyn	1	5.51354
S1	A (Non-toxic / Mild)	v21336	Gba1b	20	elav>αSyn	2	7.20141
S1	A (Non-toxic / Mild)	v21336	Gba1b	20	elav>αSyn	3	6.70045
S1	A (Non-toxic / Mild)	v21336	Gba1b	20	elav>αSyn	4	6.41858
S1	A (Non-toxic / Mild)	v21336	Gba1b	20	elav>αSyn	5	3.96496
S1	A (Non-toxic / Mild)	v21336	Gba1b	20	elav>αSyn	6	6.30084
S1	A (Non-toxic / Mild)	v21336	Gba1b	20	elav>αSyn	7	4.36084
S1	A (Non-toxic / Mild)	v21336	Gba1b	22	elav>αSyn	1	5.37586
S1	A (Non-toxic / Mild)	v21336	Gba1b	22	elav>αSyn	2	7.60722
S1	A (Non-toxic / Mild)	v21336	Gba1b	22	elav>αSyn	3	5.99528
S1	A (Non-toxic / Mild)	v21336	Gba1b	22	elav>αSyn	4	6.62264
S1	A (Non-toxic / Mild)	v21336	Gba1b	22	elav>αSyn	5	5.44744
S1	A (Non-toxic / Mild)	v21336	Gba1b	22	elav>αSyn	6	6.10127
S1	A (Non-toxic / Mild)	v21336	Gba1b	22	elav>αSyn	7	7.70789
S1	A (Non-toxic / Mild)	v21336	Gba1b	22	elav>αSyn	8	4.26245
S1	A (Non-toxic / Mild)	v21336	Gba1b	25	elav>αSyn	1	5.80498
S1	A (Non-toxic / Mild)	v21336	Gba1b	25	elav>αSyn	2	5.46995
S1	A (Non-toxic / Mild)	v21336	Gba1b	25	elav>αSyn	3	6.21608
S1	A (Non-toxic / Mild)	v21336	Gba1b	25	elav>αSyn	4	5.92717
S1	A (Non-toxic / Mild)	v21336	Gba1b	25	elav>αSyn	5	7.16123
S1	A (Non-toxic / Mild)	v21336	Gba1b	25	elav>αSyn	6	5.26088
S1	A (Non-toxic / Mild)	v21336	Gba1b	25	elav>αSyn	7	5.88307
S1	A (Non-toxic / Mild)	v21336	Gba1b	25	elav>αSyn	8	5.06791
S1	A (Non-toxic / Mild)	v21336	Gba1b	27	elav>αSyn	1	4.69997
S1	A (Non-toxic / Mild)	v21336	Gba1b	27	elav>αSyn	2	5.94003
S1	A (Non-toxic / Mild)	v21336	Gba1b	27	elav>αSyn	3	4.9051
S1	A (Non-toxic / Mild)	v21336	Gba1b	27	elav>αSyn	4	4.95348
S1	A (Non-toxic / Mild)	v21336	Gba1b	27	elav>αSyn	5	4.45427
S1	A (Non-toxic / Mild)	v21336	Gba1b	27	elav>αSyn	6	4.16464
S1	A (Non-toxic / Mild)	v21336	Gba1b	27	elav>αSyn	7	5.81975
S1	A (Non-toxic / Mild)	v21336	Gba1b	27	elav>αSyn	8	3.42218
S1	A (Non-toxic / Mild)	v21336	Gba1b	29	elav>αSyn	1	5.00436
S1	A (Non-toxic / Mild)	v21336	Gba1b	29	elav>αSyn	2	4.1977
S1	A (Non-toxic / Mild)	v21336	Gba1b	29	elav>αSyn	3	4.682
S1	A (Non-toxic / Mild)	v21336	Gba1b	29	elav>αSyn	4	3.67796
S1	A (Non-toxic / Mild)	v21336	Gba1b	29	elav>αSyn	5	3.20701
S1	A (Non-toxic / Mild)	v21336	Gba1b	29	elav>αSyn	6	4.09373
S1	A (Non-toxic / Mild)	v21336	Gba1b	29	elav>αSyn	7	4.36951
S1	A (Non-toxic / Mild)	v21336	Gba1b	6	elav>αSyn+21336	1	9.4412
S1	A (Non-toxic / Mild)	v21336	Gba1b	6	elav>αSyn+21336	2	7.59782
S1	A (Non-toxic / Mild)	v21336	Gba1b	6	elav>αSyn+21336	3	7.51853
S1	A (Non-toxic / Mild)	v21336	Gba1b	6	elav>αSyn+21336	4	7.0054
S1	A (Non-toxic / Mild)	v21336	Gba1b	6	elav>αSyn+21336	5	9.2169
S1	A (Non-toxic / Mild)	v21336	Gba1b	6	elav>αSyn+21336	6	9.89972
S1	A (Non-toxic / Mild)	v21336	Gba1b	6	elav>αSyn+21336	7	8.03073
S1	A (Non-toxic / Mild)	v21336	Gba1b	6	elav>αSyn+21336	8	8.7607
S1	A (Non-toxic / Mild)	v21336	Gba1b	8	elav>αSyn+21336	1	9.12912
S1	A (Non-toxic / Mild)	v21336	Gba1b	8	elav>αSyn+21336	2	7.33364
S1	A (Non-toxic / Mild)	v21336	Gba1b	8	elav>αSyn+21336	3	8.53771
S1	A (Non-toxic / Mild)	v21336	Gba1b	8	elav>αSyn+21336	4	8.7984
S1	A (Non-toxic / Mild)	v21336	Gba1b	8	elav>αSyn+21336	5	7.93099
S1	A (Non-toxic / Mild)	v21336	Gba1b	8	elav>αSyn+21336	6	7.59681
S1	A (Non-toxic / Mild)	v21336	Gba1b	8	elav>αSyn+21336	7	7.71019
S1	A (Non-toxic / Mild)	v21336	Gba1b	8	elav>αSyn+21336	8	8.13094
S1	A (Non-toxic / Mild)	v21336	Gba1b	11	elav>αSyn+21336	1	8.25751
S1	A (Non-toxic / Mild)	v21336	Gba1b	11	elav>αSyn+21336	2	7.69604
S1	A (Non-toxic / Mild)	v21336	Gba1b	11	elav>αSyn+21336	3	7.52781
S1	A (Non-toxic / Mild)	v21336	Gba1b	11	elav>αSyn+21336	4	7.16485
S1	A (Non-toxic / Mild)	v21336	Gba1b	11	elav>αSyn+21336	5	8.43316
S1	A (Non-toxic / Mild)	v21336	Gba1b	11	elav>αSyn+21336	6	6.61357
S1	A (Non-toxic / Mild)	v21336	Gba1b	11	elav>αSyn+21336	7	5.20948
S1	A (Non-toxic / Mild)	v21336	Gba1b	11	elav>αSyn+21336	8	7.39037
S1	A (Non-toxic / Mild)	v21336	Gba1b	13	elav>αSyn+21336	1	5.89784
S1	A (Non-toxic / Mild)	v21336	Gba1b	13	elav>αSyn+21336	2	5.22995
S1	A (Non-toxic / Mild)	v21336	Gba1b	13	elav>αSyn+21336	3	6.0874
S1	A (Non-toxic / Mild)	v21336	Gba1b	13	elav>αSyn+21336	4	6.53663
S1	A (Non-toxic / Mild)	v21336	Gba1b	13	elav>αSyn+21336	5	7.56075
S1	A (Non-toxic / Mild)	v21336	Gba1b	13	elav>αSyn+21336	6	8.40081
S1	A (Non-toxic / Mild)	v21336	Gba1b	13	elav>αSyn+21336	7	5.1233
S1	A (Non-toxic / Mild)	v21336	Gba1b	13	elav>αSyn+21336	8	5.97981
S1	A (Non-toxic / Mild)	v21336	Gba1b	15	elav>αSyn+21336	1	7.91417
S1	A (Non-toxic / Mild)	v21336	Gba1b	15	elav>αSyn+21336	2	5.48827
S1	A (Non-toxic / Mild)	v21336	Gba1b	15	elav>αSyn+21336	3	5.43788
S1	A (Non-toxic / Mild)	v21336	Gba1b	15	elav>αSyn+21336	4	6.47263
S1	A (Non-toxic / Mild)	v21336	Gba1b	15	elav>αSyn+21336	5	7.68698
S1	A (Non-toxic / Mild)	v21336	Gba1b	15	elav>αSyn+21336	6	6.57934
S1	A (Non-toxic / Mild)	v21336	Gba1b	15	elav>αSyn+21336	7	5.85993
S1	A (Non-toxic / Mild)	v21336	Gba1b	15	elav>αSyn+21336	8	6.91922
S1	A (Non-toxic / Mild)	v21336	Gba1b	18	elav>αSyn+21336	1	6.6382
S1	A (Non-toxic / Mild)	v21336	Gba1b	18	elav>αSyn+21336	2	4.57112
S1	A (Non-toxic / Mild)	v21336	Gba1b	18	elav>αSyn+21336	3	5.8918
S1	A (Non-toxic / Mild)	v21336	Gba1b	18	elav>αSyn+21336	4	6.65574
S1	A (Non-toxic / Mild)	v21336	Gba1b	18	elav>αSyn+21336	5	5.93307
S1	A (Non-toxic / Mild)	v21336	Gba1b	18	elav>αSyn+21336	6	6.74271
S1	A (Non-toxic / Mild)	v21336	Gba1b	18	elav>αSyn+21336	7	6.32538
S1	A (Non-toxic / Mild)	v21336	Gba1b	18	elav>αSyn+21336	8	7.40133
S1	A (Non-toxic / Mild)	v21336	Gba1b	20	elav>αSyn+21336	1	5.13469
S1	A (Non-toxic / Mild)	v21336	Gba1b	20	elav>αSyn+21336	2	3.70226
S1	A (Non-toxic / Mild)	v21336	Gba1b	20	elav>αSyn+21336	3	5.65913
S1	A (Non-toxic / Mild)	v21336	Gba1b	20	elav>αSyn+21336	4	4.27738
S1	A (Non-toxic / Mild)	v21336	Gba1b	20	elav>αSyn+21336	5	5.09173
S1	A (Non-toxic / Mild)	v21336	Gba1b	20	elav>αSyn+21336	6	6.54781
S1	A (Non-toxic / Mild)	v21336	Gba1b	20	elav>αSyn+21336	7	5.72685
S1	A (Non-toxic / Mild)	v21336	Gba1b	20	elav>αSyn+21336	8	6.229
S1	A (Non-toxic / Mild)	v21336	Gba1b	22	elav>αSyn+21336	1	5.72201
S1	A (Non-toxic / Mild)	v21336	Gba1b	22	elav>αSyn+21336	2	4.64427
S1	A (Non-toxic / Mild)	v21336	Gba1b	22	elav>αSyn+21336	3	4.96093
S1	A (Non-toxic / Mild)	v21336	Gba1b	22	elav>αSyn+21336	4	5.65863
S1	A (Non-toxic / Mild)	v21336	Gba1b	22	elav>αSyn+21336	5	4.50588
S1	A (Non-toxic / Mild)	v21336	Gba1b	22	elav>αSyn+21336	6	5.82703
S1	A (Non-toxic / Mild)	v21336	Gba1b	22	elav>αSyn+21336	7	5.95071
S1	A (Non-toxic / Mild)	v21336	Gba1b	22	elav>αSyn+21336	8	5.35559
S1	A (Non-toxic / Mild)	v21336	Gba1b	25	elav>αSyn+21336	1	4.23722
S1	A (Non-toxic / Mild)	v21336	Gba1b	25	elav>αSyn+21336	2	4.30512
S1	A (Non-toxic / Mild)	v21336	Gba1b	25	elav>αSyn+21336	3	4.46082
S1	A (Non-toxic / Mild)	v21336	Gba1b	25	elav>αSyn+21336	4	4.03168
S1	A (Non-toxic / Mild)	v21336	Gba1b	25	elav>αSyn+21336	5	3.95957
S1	A (Non-toxic / Mild)	v21336	Gba1b	25	elav>αSyn+21336	6	5.56115
S1	A (Non-toxic / Mild)	v21336	Gba1b	25	elav>αSyn+21336	7	4.135
S1	A (Non-toxic / Mild)	v21336	Gba1b	25	elav>αSyn+21336	8	5.07684
S1	A (Non-toxic / Mild)	v21336	Gba1b	27	elav>αSyn+21336	1	4.31182
S1	A (Non-toxic / Mild)	v21336	Gba1b	27	elav>αSyn+21336	2	3.57411
S1	A (Non-toxic / Mild)	v21336	Gba1b	27	elav>αSyn+21336	3	4.61949
S1	A (Non-toxic / Mild)	v21336	Gba1b	27	elav>αSyn+21336	4	4.75421
S1	A (Non-toxic / Mild)	v21336	Gba1b	27	elav>αSyn+21336	5	3.28248
S1	A (Non-toxic / Mild)	v21336	Gba1b	27	elav>αSyn+21336	6	4.53172
S1	A (Non-toxic / Mild)	v21336	Gba1b	27	elav>αSyn+21336	7	4.18362
S1	A (Non-toxic / Mild)	v21336	Gba1b	27	elav>αSyn+21336	8	5.20288
S1	A (Non-toxic / Mild)	v21336	Gba1b	29	elav>αSyn+21336	1	3.59211
S1	A (Non-toxic / Mild)	v21336	Gba1b	29	elav>αSyn+21336	2	3.60874
S1	A (Non-toxic / Mild)	v21336	Gba1b	29	elav>αSyn+21336	3	3.62318
S1	A (Non-toxic / Mild)	v21336	Gba1b	29	elav>αSyn+21336	4	3.4544
S1	A (Non-toxic / Mild)	v21336	Gba1b	29	elav>αSyn+21336	5	3.02586
S1	A (Non-toxic / Mild)	v21336	Gba1b	29	elav>αSyn+21336	6	4.25635
S1	A (Non-toxic / Mild)	HMJ30081	Ids	4	elav-GAL4/+	1	12.7834
S1	A (Non-toxic / Mild)	HMJ30081	Ids	4	elav-GAL4/+	2	13.2799
S1	A (Non-toxic / Mild)	HMJ30081	Ids	4	elav-GAL4/+	3	11.1012
S1	A (Non-toxic / Mild)	HMJ30081	Ids	4	elav-GAL4/+	4	12.2368
S1	A (Non-toxic / Mild)	HMJ30081	Ids	4	elav-GAL4/+	5	11.4546
S1	A (Non-toxic / Mild)	HMJ30081	Ids	4	elav-GAL4/+	6	11.4682
S1	A (Non-toxic / Mild)	HMJ30081	Ids	4	elav-GAL4/+	7	11.9492
S1	A (Non-toxic / Mild)	HMJ30081	Ids	4	elav-GAL4/+	8	11.4472
S1	A (Non-toxic / Mild)	HMJ30081	Ids	6	elav-GAL4/+	1	13.1163
S1	A (Non-toxic / Mild)	HMJ30081	Ids	6	elav-GAL4/+	2	14.8895
S1	A (Non-toxic / Mild)	HMJ30081	Ids	6	elav-GAL4/+	3	12.8291
S1	A (Non-toxic / Mild)	HMJ30081	Ids	6	elav-GAL4/+	4	13.0116
S1	A (Non-toxic / Mild)	HMJ30081	Ids	6	elav-GAL4/+	5	13.3001
S1	A (Non-toxic / Mild)	HMJ30081	Ids	6	elav-GAL4/+	6	12.7486
S1	A (Non-toxic / Mild)	HMJ30081	Ids	6	elav-GAL4/+	7	12.7355
S1	A (Non-toxic / Mild)	HMJ30081	Ids	6	elav-GAL4/+	8	11.3182
S1	A (Non-toxic / Mild)	HMJ30081	Ids	8	elav-GAL4/+	1	12.2939
S1	A (Non-toxic / Mild)	HMJ30081	Ids	8	elav-GAL4/+	2	13.5957
S1	A (Non-toxic / Mild)	HMJ30081	Ids	8	elav-GAL4/+	3	13.486
S1	A (Non-toxic / Mild)	HMJ30081	Ids	8	elav-GAL4/+	4	12.5876
S1	A (Non-toxic / Mild)	HMJ30081	Ids	8	elav-GAL4/+	5	11.9303
S1	A (Non-toxic / Mild)	HMJ30081	Ids	8	elav-GAL4/+	6	13.4046
S1	A (Non-toxic / Mild)	HMJ30081	Ids	8	elav-GAL4/+	7	12.6153
S1	A (Non-toxic / Mild)	HMJ30081	Ids	8	elav-GAL4/+	8	11.0797
S1	A (Non-toxic / Mild)	HMJ30081	Ids	13	elav-GAL4/+	1	10.7834
S1	A (Non-toxic / Mild)	HMJ30081	Ids	13	elav-GAL4/+	2	14.1661
S1	A (Non-toxic / Mild)	HMJ30081	Ids	13	elav-GAL4/+	3	12.4966
S1	A (Non-toxic / Mild)	HMJ30081	Ids	13	elav-GAL4/+	4	11.2609
S1	A (Non-toxic / Mild)	HMJ30081	Ids	13	elav-GAL4/+	5	11.2012
S1	A (Non-toxic / Mild)	HMJ30081	Ids	13	elav-GAL4/+	6	12.723
S1	A (Non-toxic / Mild)	HMJ30081	Ids	13	elav-GAL4/+	7	10.7695
S1	A (Non-toxic / Mild)	HMJ30081	Ids	13	elav-GAL4/+	8	10.9992
S1	A (Non-toxic / Mild)	HMJ30081	Ids	15	elav-GAL4/+	1	7.79234
S1	A (Non-toxic / Mild)	HMJ30081	Ids	15	elav-GAL4/+	2	13.0524
S1	A (Non-toxic / Mild)	HMJ30081	Ids	15	elav-GAL4/+	3	11.6666
S1	A (Non-toxic / Mild)	HMJ30081	Ids	15	elav-GAL4/+	4	10.9732
S1	A (Non-toxic / Mild)	HMJ30081	Ids	15	elav-GAL4/+	5	10.9823
S1	A (Non-toxic / Mild)	HMJ30081	Ids	15	elav-GAL4/+	6	11.8778
S1	A (Non-toxic / Mild)	HMJ30081	Ids	15	elav-GAL4/+	7	10.5365
S1	A (Non-toxic / Mild)	HMJ30081	Ids	15	elav-GAL4/+	8	10.5732
S1	A (Non-toxic / Mild)	HMJ30081	Ids	18	elav-GAL4/+	1	7.28497
S1	A (Non-toxic / Mild)	HMJ30081	Ids	18	elav-GAL4/+	2	10.4677
S1	A (Non-toxic / Mild)	HMJ30081	Ids	18	elav-GAL4/+	3	10.0395
S1	A (Non-toxic / Mild)	HMJ30081	Ids	18	elav-GAL4/+	4	8.66958
S1	A (Non-toxic / Mild)	HMJ30081	Ids	18	elav-GAL4/+	5	8.93893
S1	A (Non-toxic / Mild)	HMJ30081	Ids	18	elav-GAL4/+	6	10.4418
S1	A (Non-toxic / Mild)	HMJ30081	Ids	18	elav-GAL4/+	7	8.19138
S1	A (Non-toxic / Mild)	HMJ30081	Ids	18	elav-GAL4/+	8	8.19758
S1	A (Non-toxic / Mild)	HMJ30081	Ids	20	elav-GAL4/+	1	3.71014
S1	A (Non-toxic / Mild)	HMJ30081	Ids	20	elav-GAL4/+	2	10.3318
S1	A (Non-toxic / Mild)	HMJ30081	Ids	20	elav-GAL4/+	3	9.36098
S1	A (Non-toxic / Mild)	HMJ30081	Ids	20	elav-GAL4/+	4	5.50699
S1	A (Non-toxic / Mild)	HMJ30081	Ids	20	elav-GAL4/+	5	5.88223
S1	A (Non-toxic / Mild)	HMJ30081	Ids	20	elav-GAL4/+	6	10.8301
S1	A (Non-toxic / Mild)	HMJ30081	Ids	20	elav-GAL4/+	7	7.458
S1	A (Non-toxic / Mild)	HMJ30081	Ids	20	elav-GAL4/+	8	9.38866
S1	A (Non-toxic / Mild)	HMJ30081	Ids	22	elav-GAL4/+	1	5.23032
S1	A (Non-toxic / Mild)	HMJ30081	Ids	22	elav-GAL4/+	2	11.4828
S1	A (Non-toxic / Mild)	HMJ30081	Ids	22	elav-GAL4/+	3	9.07227
S1	A (Non-toxic / Mild)	HMJ30081	Ids	22	elav-GAL4/+	4	8.55788
S1	A (Non-toxic / Mild)	HMJ30081	Ids	22	elav-GAL4/+	5	8.33462
S1	A (Non-toxic / Mild)	HMJ30081	Ids	22	elav-GAL4/+	6	10.0604
S1	A (Non-toxic / Mild)	HMJ30081	Ids	22	elav-GAL4/+	7	7.78301
S1	A (Non-toxic / Mild)	HMJ30081	Ids	22	elav-GAL4/+	8	7.93559
S1	A (Non-toxic / Mild)	HMJ30081	Ids	25	elav-GAL4/+	1	3.72472
S1	A (Non-toxic / Mild)	HMJ30081	Ids	25	elav-GAL4/+	2	7.47169
S1	A (Non-toxic / Mild)	HMJ30081	Ids	25	elav-GAL4/+	3	4.89144
S1	A (Non-toxic / Mild)	HMJ30081	Ids	25	elav-GAL4/+	4	3.73093
S1	A (Non-toxic / Mild)	HMJ30081	Ids	25	elav-GAL4/+	5	3.98124
S1	A (Non-toxic / Mild)	HMJ30081	Ids	25	elav-GAL4/+	6	7.22013
S1	A (Non-toxic / Mild)	HMJ30081	Ids	25	elav-GAL4/+	7	3.78453
S1	A (Non-toxic / Mild)	HMJ30081	Ids	25	elav-GAL4/+	8	5.74134
S1	A (Non-toxic / Mild)	HMJ30081	Ids	27	elav-GAL4/+	1	3.63474
S1	A (Non-toxic / Mild)	HMJ30081	Ids	27	elav-GAL4/+	2	7.71751
S1	A (Non-toxic / Mild)	HMJ30081	Ids	27	elav-GAL4/+	3	5.82329
S1	A (Non-toxic / Mild)	HMJ30081	Ids	27	elav-GAL4/+	4	4.04859
S1	A (Non-toxic / Mild)	HMJ30081	Ids	27	elav-GAL4/+	5	3.10322
S1	A (Non-toxic / Mild)	HMJ30081	Ids	27	elav-GAL4/+	6	7.92395
S1	A (Non-toxic / Mild)	HMJ30081	Ids	27	elav-GAL4/+	7	3.31983
S1	A (Non-toxic / Mild)	HMJ30081	Ids	27	elav-GAL4/+	8	5.45583
S1	A (Non-toxic / Mild)	HMJ30081	Ids	29	elav-GAL4/+	1	3.86036
S1	A (Non-toxic / Mild)	HMJ30081	Ids	29	elav-GAL4/+	2	7.57132
S1	A (Non-toxic / Mild)	HMJ30081	Ids	29	elav-GAL4/+	3	5.56872
S1	A (Non-toxic / Mild)	HMJ30081	Ids	29	elav-GAL4/+	4	3.32335
S1	A (Non-toxic / Mild)	HMJ30081	Ids	29	elav-GAL4/+	5	3.70315
S1	A (Non-toxic / Mild)	HMJ30081	Ids	29	elav-GAL4/+	6	8.87716
S1	A (Non-toxic / Mild)	HMJ30081	Ids	29	elav-GAL4/+	7	3.97837
S1	A (Non-toxic / Mild)	HMJ30081	Ids	29	elav-GAL4/+	8	6.70203
S1	A (Non-toxic / Mild)	HMJ30081	Ids	4	elav>HMJ30081	1	12.9648
S1	A (Non-toxic / Mild)	HMJ30081	Ids	4	elav>HMJ30081	2	10.8044
S1	A (Non-toxic / Mild)	HMJ30081	Ids	4	elav>HMJ30081	3	12.7193
S1	A (Non-toxic / Mild)	HMJ30081	Ids	4	elav>HMJ30081	4	11.5067
S1	A (Non-toxic / Mild)	HMJ30081	Ids	4	elav>HMJ30081	5	11.4971
S1	A (Non-toxic / Mild)	HMJ30081	Ids	4	elav>HMJ30081	6	12.1558
S1	A (Non-toxic / Mild)	HMJ30081	Ids	4	elav>HMJ30081	7	10.5611
S1	A (Non-toxic / Mild)	HMJ30081	Ids	4	elav>HMJ30081	8	10.2625
S1	A (Non-toxic / Mild)	HMJ30081	Ids	6	elav>HMJ30081	1	13.2071
S1	A (Non-toxic / Mild)	HMJ30081	Ids	6	elav>HMJ30081	2	11.2378
S1	A (Non-toxic / Mild)	HMJ30081	Ids	6	elav>HMJ30081	3	12.8371
S1	A (Non-toxic / Mild)	HMJ30081	Ids	6	elav>HMJ30081	4	11.3469
S1	A (Non-toxic / Mild)	HMJ30081	Ids	6	elav>HMJ30081	5	11.9055
S1	A (Non-toxic / Mild)	HMJ30081	Ids	6	elav>HMJ30081	6	11.7746
S1	A (Non-toxic / Mild)	HMJ30081	Ids	6	elav>HMJ30081	7	9.80508
S1	A (Non-toxic / Mild)	HMJ30081	Ids	6	elav>HMJ30081	8	10.1792
S1	A (Non-toxic / Mild)	HMJ30081	Ids	8	elav>HMJ30081	1	12.7269
S1	A (Non-toxic / Mild)	HMJ30081	Ids	8	elav>HMJ30081	2	10.6305
S1	A (Non-toxic / Mild)	HMJ30081	Ids	8	elav>HMJ30081	3	12.2374
S1	A (Non-toxic / Mild)	HMJ30081	Ids	8	elav>HMJ30081	4	11.4228
S1	A (Non-toxic / Mild)	HMJ30081	Ids	8	elav>HMJ30081	5	12.4351
S1	A (Non-toxic / Mild)	HMJ30081	Ids	8	elav>HMJ30081	6	11.8454
S1	A (Non-toxic / Mild)	HMJ30081	Ids	8	elav>HMJ30081	7	9.71519
S1	A (Non-toxic / Mild)	HMJ30081	Ids	8	elav>HMJ30081	8	9.67362
S1	A (Non-toxic / Mild)	HMJ30081	Ids	13	elav>HMJ30081	1	12.2056
S1	A (Non-toxic / Mild)	HMJ30081	Ids	13	elav>HMJ30081	2	10.5534
S1	A (Non-toxic / Mild)	HMJ30081	Ids	13	elav>HMJ30081	3	11.1995
S1	A (Non-toxic / Mild)	HMJ30081	Ids	13	elav>HMJ30081	4	10.8535
S1	A (Non-toxic / Mild)	HMJ30081	Ids	13	elav>HMJ30081	5	10.8569
S1	A (Non-toxic / Mild)	HMJ30081	Ids	13	elav>HMJ30081	6	10.9388
S1	A (Non-toxic / Mild)	HMJ30081	Ids	13	elav>HMJ30081	7	9.46249
S1	A (Non-toxic / Mild)	HMJ30081	Ids	13	elav>HMJ30081	8	8.84687
S1	A (Non-toxic / Mild)	HMJ30081	Ids	15	elav>HMJ30081	1	12.0826
S1	A (Non-toxic / Mild)	HMJ30081	Ids	15	elav>HMJ30081	2	8.30982
S1	A (Non-toxic / Mild)	HMJ30081	Ids	15	elav>HMJ30081	3	10.5303
S1	A (Non-toxic / Mild)	HMJ30081	Ids	15	elav>HMJ30081	4	10.0806
S1	A (Non-toxic / Mild)	HMJ30081	Ids	15	elav>HMJ30081	5	10.8498
S1	A (Non-toxic / Mild)	HMJ30081	Ids	15	elav>HMJ30081	6	9.98506
S1	A (Non-toxic / Mild)	HMJ30081	Ids	15	elav>HMJ30081	7	8.82468
S1	A (Non-toxic / Mild)	HMJ30081	Ids	15	elav>HMJ30081	8	9.40753
S1	A (Non-toxic / Mild)	HMJ30081	Ids	18	elav>HMJ30081	1	10.4428
S1	A (Non-toxic / Mild)	HMJ30081	Ids	18	elav>HMJ30081	2	9.56968
S1	A (Non-toxic / Mild)	HMJ30081	Ids	18	elav>HMJ30081	3	9.83707
S1	A (Non-toxic / Mild)	HMJ30081	Ids	18	elav>HMJ30081	4	8.83827
S1	A (Non-toxic / Mild)	HMJ30081	Ids	18	elav>HMJ30081	5	9.64632
S1	A (Non-toxic / Mild)	HMJ30081	Ids	18	elav>HMJ30081	6	8.50615
S1	A (Non-toxic / Mild)	HMJ30081	Ids	18	elav>HMJ30081	7	7.70943
S1	A (Non-toxic / Mild)	HMJ30081	Ids	18	elav>HMJ30081	8	6.99064
S1	A (Non-toxic / Mild)	HMJ30081	Ids	20	elav>HMJ30081	1	7.49758
S1	A (Non-toxic / Mild)	HMJ30081	Ids	20	elav>HMJ30081	2	7.64576
S1	A (Non-toxic / Mild)	HMJ30081	Ids	20	elav>HMJ30081	3	8.70738
S1	A (Non-toxic / Mild)	HMJ30081	Ids	20	elav>HMJ30081	4	8.2573
S1	A (Non-toxic / Mild)	HMJ30081	Ids	20	elav>HMJ30081	5	9.61526
S1	A (Non-toxic / Mild)	HMJ30081	Ids	20	elav>HMJ30081	6	6.97745
S1	A (Non-toxic / Mild)	HMJ30081	Ids	20	elav>HMJ30081	7	7.89407
S1	A (Non-toxic / Mild)	HMJ30081	Ids	20	elav>HMJ30081	8	8.11522
S1	A (Non-toxic / Mild)	HMJ30081	Ids	22	elav>HMJ30081	1	9.49221
S1	A (Non-toxic / Mild)	HMJ30081	Ids	22	elav>HMJ30081	2	8.55505
S1	A (Non-toxic / Mild)	HMJ30081	Ids	22	elav>HMJ30081	3	9.34396
S1	A (Non-toxic / Mild)	HMJ30081	Ids	22	elav>HMJ30081	4	9.00748
S1	A (Non-toxic / Mild)	HMJ30081	Ids	22	elav>HMJ30081	5	8.93511
S1	A (Non-toxic / Mild)	HMJ30081	Ids	22	elav>HMJ30081	6	7.01575
S1	A (Non-toxic / Mild)	HMJ30081	Ids	22	elav>HMJ30081	7	7.06752
S1	A (Non-toxic / Mild)	HMJ30081	Ids	22	elav>HMJ30081	8	6.98493
S1	A (Non-toxic / Mild)	HMJ30081	Ids	25	elav>HMJ30081	1	7.45921
S1	A (Non-toxic / Mild)	HMJ30081	Ids	25	elav>HMJ30081	2	6.1901
S1	A (Non-toxic / Mild)	HMJ30081	Ids	25	elav>HMJ30081	3	7.86289
S1	A (Non-toxic / Mild)	HMJ30081	Ids	25	elav>HMJ30081	4	6.60656
S1	A (Non-toxic / Mild)	HMJ30081	Ids	25	elav>HMJ30081	5	7.70472
S1	A (Non-toxic / Mild)	HMJ30081	Ids	25	elav>HMJ30081	6	5.00426
S1	A (Non-toxic / Mild)	HMJ30081	Ids	25	elav>HMJ30081	7	6.23011
S1	A (Non-toxic / Mild)	HMJ30081	Ids	25	elav>HMJ30081	8	5.9204
S1	A (Non-toxic / Mild)	HMJ30081	Ids	27	elav>HMJ30081	1	7.63069
S1	A (Non-toxic / Mild)	HMJ30081	Ids	27	elav>HMJ30081	2	5.09885
S1	A (Non-toxic / Mild)	HMJ30081	Ids	27	elav>HMJ30081	3	7.49537
S1	A (Non-toxic / Mild)	HMJ30081	Ids	27	elav>HMJ30081	4	7.10255
S1	A (Non-toxic / Mild)	HMJ30081	Ids	27	elav>HMJ30081	5	6.77361
S1	A (Non-toxic / Mild)	HMJ30081	Ids	27	elav>HMJ30081	6	5.67492
S1	A (Non-toxic / Mild)	HMJ30081	Ids	27	elav>HMJ30081	7	5.49969
S1	A (Non-toxic / Mild)	HMJ30081	Ids	27	elav>HMJ30081	8	5.18989
S1	A (Non-toxic / Mild)	HMJ30081	Ids	29	elav>HMJ30081	1	6.70881
S1	A (Non-toxic / Mild)	HMJ30081	Ids	29	elav>HMJ30081	2	4.50096
S1	A (Non-toxic / Mild)	HMJ30081	Ids	29	elav>HMJ30081	3	8.46049
S1	A (Non-toxic / Mild)	HMJ30081	Ids	29	elav>HMJ30081	4	7.65705
S1	A (Non-toxic / Mild)	HMJ30081	Ids	29	elav>HMJ30081	5	7.71447
S1	A (Non-toxic / Mild)	HMJ30081	Ids	29	elav>HMJ30081	6	3.65014
S1	A (Non-toxic / Mild)	HMJ30081	Ids	29	elav>HMJ30081	7	6.06693
S1	A (Non-toxic / Mild)	HMJ30081	Ids	29	elav>HMJ30081	8	6.1916
S1	A (Non-toxic / Mild)	HMJ30081	Ids	4	elav>αSyn	1	9.73476
S1	A (Non-toxic / Mild)	HMJ30081	Ids	4	elav>αSyn	2	10.4023
S1	A (Non-toxic / Mild)	HMJ30081	Ids	4	elav>αSyn	3	9.88458
S1	A (Non-toxic / Mild)	HMJ30081	Ids	4	elav>αSyn	4	10.344
S1	A (Non-toxic / Mild)	HMJ30081	Ids	4	elav>αSyn	5	9.9543
S1	A (Non-toxic / Mild)	HMJ30081	Ids	4	elav>αSyn	6	10.0153
S1	A (Non-toxic / Mild)	HMJ30081	Ids	4	elav>αSyn	7	10.2952
S1	A (Non-toxic / Mild)	HMJ30081	Ids	4	elav>αSyn	8	9.9874
S1	A (Non-toxic / Mild)	HMJ30081	Ids	6	elav>αSyn	1	9.71668
S1	A (Non-toxic / Mild)	HMJ30081	Ids	6	elav>αSyn	2	9.69861
S1	A (Non-toxic / Mild)	HMJ30081	Ids	6	elav>αSyn	3	9.98527
S1	A (Non-toxic / Mild)	HMJ30081	Ids	6	elav>αSyn	4	9.89245
S1	A (Non-toxic / Mild)	HMJ30081	Ids	6	elav>αSyn	5	9.36827
S1	A (Non-toxic / Mild)	HMJ30081	Ids	6	elav>αSyn	6	10.0322
S1	A (Non-toxic / Mild)	HMJ30081	Ids	6	elav>αSyn	7	9.6457
S1	A (Non-toxic / Mild)	HMJ30081	Ids	6	elav>αSyn	8	9.1103
S1	A (Non-toxic / Mild)	HMJ30081	Ids	8	elav>αSyn	1	9.49984
S1	A (Non-toxic / Mild)	HMJ30081	Ids	8	elav>αSyn	2	9.41344
S1	A (Non-toxic / Mild)	HMJ30081	Ids	8	elav>αSyn	3	9.42273
S1	A (Non-toxic / Mild)	HMJ30081	Ids	8	elav>αSyn	4	8.52482
S1	A (Non-toxic / Mild)	HMJ30081	Ids	8	elav>αSyn	5	9.11104
S1	A (Non-toxic / Mild)	HMJ30081	Ids	8	elav>αSyn	6	9.39452
S1	A (Non-toxic / Mild)	HMJ30081	Ids	8	elav>αSyn	7	9.21139
S1	A (Non-toxic / Mild)	HMJ30081	Ids	8	elav>αSyn	8	8.96274
S1	A (Non-toxic / Mild)	HMJ30081	Ids	13	elav>αSyn	1	7.72401
S1	A (Non-toxic / Mild)	HMJ30081	Ids	13	elav>αSyn	2	8.35019
S1	A (Non-toxic / Mild)	HMJ30081	Ids	13	elav>αSyn	3	8.58029
S1	A (Non-toxic / Mild)	HMJ30081	Ids	13	elav>αSyn	4	8.28754
S1	A (Non-toxic / Mild)	HMJ30081	Ids	13	elav>αSyn	5	8.66512
S1	A (Non-toxic / Mild)	HMJ30081	Ids	13	elav>αSyn	6	9.00664
S1	A (Non-toxic / Mild)	HMJ30081	Ids	13	elav>αSyn	7	8.55038
S1	A (Non-toxic / Mild)	HMJ30081	Ids	13	elav>αSyn	8	8.08213
S1	A (Non-toxic / Mild)	HMJ30081	Ids	15	elav>αSyn	1	7.52388
S1	A (Non-toxic / Mild)	HMJ30081	Ids	15	elav>αSyn	2	7.1382
S1	A (Non-toxic / Mild)	HMJ30081	Ids	15	elav>αSyn	3	8.21427
S1	A (Non-toxic / Mild)	HMJ30081	Ids	15	elav>αSyn	4	7.54947
S1	A (Non-toxic / Mild)	HMJ30081	Ids	15	elav>αSyn	5	8.68255
S1	A (Non-toxic / Mild)	HMJ30081	Ids	15	elav>αSyn	6	8.28337
S1	A (Non-toxic / Mild)	HMJ30081	Ids	15	elav>αSyn	7	7.90533
S1	A (Non-toxic / Mild)	HMJ30081	Ids	15	elav>αSyn	8	8.00733
S1	A (Non-toxic / Mild)	HMJ30081	Ids	18	elav>αSyn	1	6.49072
S1	A (Non-toxic / Mild)	HMJ30081	Ids	18	elav>αSyn	2	6.6365
S1	A (Non-toxic / Mild)	HMJ30081	Ids	18	elav>αSyn	3	6.18797
S1	A (Non-toxic / Mild)	HMJ30081	Ids	18	elav>αSyn	4	6.68121
S1	A (Non-toxic / Mild)	HMJ30081	Ids	18	elav>αSyn	5	7.64748
S1	A (Non-toxic / Mild)	HMJ30081	Ids	18	elav>αSyn	6	6.93759
S1	A (Non-toxic / Mild)	HMJ30081	Ids	18	elav>αSyn	7	6.70841
S1	A (Non-toxic / Mild)	HMJ30081	Ids	18	elav>αSyn	8	7.24551
S1	A (Non-toxic / Mild)	HMJ30081	Ids	20	elav>αSyn	1	5.04025
S1	A (Non-toxic / Mild)	HMJ30081	Ids	20	elav>αSyn	2	4.08607
S1	A (Non-toxic / Mild)	HMJ30081	Ids	20	elav>αSyn	3	6.16298
S1	A (Non-toxic / Mild)	HMJ30081	Ids	20	elav>αSyn	4	5.48207
S1	A (Non-toxic / Mild)	HMJ30081	Ids	20	elav>αSyn	5	7.05454
S1	A (Non-toxic / Mild)	HMJ30081	Ids	20	elav>αSyn	6	5.09479
S1	A (Non-toxic / Mild)	HMJ30081	Ids	20	elav>αSyn	7	5.54586
S1	A (Non-toxic / Mild)	HMJ30081	Ids	20	elav>αSyn	8	6.29936
S1	A (Non-toxic / Mild)	HMJ30081	Ids	22	elav>αSyn	1	5.48212
S1	A (Non-toxic / Mild)	HMJ30081	Ids	22	elav>αSyn	2	5.39301
S1	A (Non-toxic / Mild)	HMJ30081	Ids	22	elav>αSyn	3	5.4456
S1	A (Non-toxic / Mild)	HMJ30081	Ids	22	elav>αSyn	4	5.22577
S1	A (Non-toxic / Mild)	HMJ30081	Ids	22	elav>αSyn	5	6.09532
S1	A (Non-toxic / Mild)	HMJ30081	Ids	22	elav>αSyn	6	5.4932
S1	A (Non-toxic / Mild)	HMJ30081	Ids	22	elav>αSyn	7	5.79593
S1	A (Non-toxic / Mild)	HMJ30081	Ids	25	elav>αSyn	1	4.01259
S1	A (Non-toxic / Mild)	HMJ30081	Ids	25	elav>αSyn	2	3.93781
S1	A (Non-toxic / Mild)	HMJ30081	Ids	25	elav>αSyn	3	4.10308
S1	A (Non-toxic / Mild)	HMJ30081	Ids	25	elav>αSyn	4	4.8558
S1	A (Non-toxic / Mild)	HMJ30081	Ids	25	elav>αSyn	5	3.58498
S1	A (Non-toxic / Mild)	HMJ30081	Ids	25	elav>αSyn	6	3.7953
S1	A (Non-toxic / Mild)	HMJ30081	Ids	27	elav>αSyn	1	4.10111
S1	A (Non-toxic / Mild)	HMJ30081	Ids	27	elav>αSyn	2	3.31553
S1	A (Non-toxic / Mild)	HMJ30081	Ids	27	elav>αSyn	3	3.83693
S1	A (Non-toxic / Mild)	HMJ30081	Ids	27	elav>αSyn	4	4.11406
S1	A (Non-toxic / Mild)	HMJ30081	Ids	27	elav>αSyn	5	4.54171
S1	A (Non-toxic / Mild)	HMJ30081	Ids	27	elav>αSyn	6	3.72042
S1	A (Non-toxic / Mild)	HMJ30081	Ids	27	elav>αSyn	7	3.4586
S1	A (Non-toxic / Mild)	HMJ30081	Ids	29	elav>αSyn	1	3.86178
S1	A (Non-toxic / Mild)	HMJ30081	Ids	29	elav>αSyn	2	2.79705
S1	A (Non-toxic / Mild)	HMJ30081	Ids	29	elav>αSyn	3	3.71219
S1	A (Non-toxic / Mild)	HMJ30081	Ids	29	elav>αSyn	4	3.95323
S1	A (Non-toxic / Mild)	HMJ30081	Ids	29	elav>αSyn	5	4.03551
S1	A (Non-toxic / Mild)	HMJ30081	Ids	29	elav>αSyn	6	4.20824
S1	A (Non-toxic / Mild)	HMJ30081	Ids	4	elav>αSyn+HMJ30081	1	9.428
S1	A (Non-toxic / Mild)	HMJ30081	Ids	4	elav>αSyn+HMJ30081	2	10.9947
S1	A (Non-toxic / Mild)	HMJ30081	Ids	4	elav>αSyn+HMJ30081	3	10.1615
S1	A (Non-toxic / Mild)	HMJ30081	Ids	4	elav>αSyn+HMJ30081	4	9.96543
S1	A (Non-toxic / Mild)	HMJ30081	Ids	4	elav>αSyn+HMJ30081	5	8.74856
S1	A (Non-toxic / Mild)	HMJ30081	Ids	4	elav>αSyn+HMJ30081	6	10.438
S1	A (Non-toxic / Mild)	HMJ30081	Ids	4	elav>αSyn+HMJ30081	7	9.03418
S1	A (Non-toxic / Mild)	HMJ30081	Ids	4	elav>αSyn+HMJ30081	8	9.18059
S1	A (Non-toxic / Mild)	HMJ30081	Ids	6	elav>αSyn+HMJ30081	1	9.16191
S1	A (Non-toxic / Mild)	HMJ30081	Ids	6	elav>αSyn+HMJ30081	2	9.96417
S1	A (Non-toxic / Mild)	HMJ30081	Ids	6	elav>αSyn+HMJ30081	3	9.42222
S1	A (Non-toxic / Mild)	HMJ30081	Ids	6	elav>αSyn+HMJ30081	4	9.63839
S1	A (Non-toxic / Mild)	HMJ30081	Ids	6	elav>αSyn+HMJ30081	5	8.14276
S1	A (Non-toxic / Mild)	HMJ30081	Ids	6	elav>αSyn+HMJ30081	6	8.80832
S1	A (Non-toxic / Mild)	HMJ30081	Ids	6	elav>αSyn+HMJ30081	7	8.58538
S1	A (Non-toxic / Mild)	HMJ30081	Ids	6	elav>αSyn+HMJ30081	8	8.38517
S1	A (Non-toxic / Mild)	HMJ30081	Ids	8	elav>αSyn+HMJ30081	1	8.34672
S1	A (Non-toxic / Mild)	HMJ30081	Ids	8	elav>αSyn+HMJ30081	2	9.53068
S1	A (Non-toxic / Mild)	HMJ30081	Ids	8	elav>αSyn+HMJ30081	3	8.12219
S1	A (Non-toxic / Mild)	HMJ30081	Ids	8	elav>αSyn+HMJ30081	4	8.20267
S1	A (Non-toxic / Mild)	HMJ30081	Ids	8	elav>αSyn+HMJ30081	5	8.18195
S1	A (Non-toxic / Mild)	HMJ30081	Ids	8	elav>αSyn+HMJ30081	6	8.98503
S1	A (Non-toxic / Mild)	HMJ30081	Ids	8	elav>αSyn+HMJ30081	7	8.03536
S1	A (Non-toxic / Mild)	HMJ30081	Ids	8	elav>αSyn+HMJ30081	8	7.28754
S1	A (Non-toxic / Mild)	HMJ30081	Ids	11	elav>αSyn+HMJ30081	1	6.91407
S1	A (Non-toxic / Mild)	HMJ30081	Ids	11	elav>αSyn+HMJ30081	2	8.82434
S1	A (Non-toxic / Mild)	HMJ30081	Ids	11	elav>αSyn+HMJ30081	3	8.2055
S1	A (Non-toxic / Mild)	HMJ30081	Ids	11	elav>αSyn+HMJ30081	4	7.8621
S1	A (Non-toxic / Mild)	HMJ30081	Ids	11	elav>αSyn+HMJ30081	5	7.45658
S1	A (Non-toxic / Mild)	HMJ30081	Ids	11	elav>αSyn+HMJ30081	6	7.78616
S1	A (Non-toxic / Mild)	HMJ30081	Ids	11	elav>αSyn+HMJ30081	7	7.77991
S1	A (Non-toxic / Mild)	HMJ30081	Ids	11	elav>αSyn+HMJ30081	8	6.67413
S1	A (Non-toxic / Mild)	HMJ30081	Ids	13	elav>αSyn+HMJ30081	1	7.76335
S1	A (Non-toxic / Mild)	HMJ30081	Ids	13	elav>αSyn+HMJ30081	2	9.15761
S1	A (Non-toxic / Mild)	HMJ30081	Ids	13	elav>αSyn+HMJ30081	3	8.19145
S1	A (Non-toxic / Mild)	HMJ30081	Ids	13	elav>αSyn+HMJ30081	4	7.72801
S1	A (Non-toxic / Mild)	HMJ30081	Ids	13	elav>αSyn+HMJ30081	5	7.62154
S1	A (Non-toxic / Mild)	HMJ30081	Ids	13	elav>αSyn+HMJ30081	6	7.87339
S1	A (Non-toxic / Mild)	HMJ30081	Ids	13	elav>αSyn+HMJ30081	7	6.95882
S1	A (Non-toxic / Mild)	HMJ30081	Ids	13	elav>αSyn+HMJ30081	8	7.25793
S1	A (Non-toxic / Mild)	HMJ30081	Ids	15	elav>αSyn+HMJ30081	1	5.76083
S1	A (Non-toxic / Mild)	HMJ30081	Ids	15	elav>αSyn+HMJ30081	2	8.16229
S1	A (Non-toxic / Mild)	HMJ30081	Ids	15	elav>αSyn+HMJ30081	3	7.8295
S1	A (Non-toxic / Mild)	HMJ30081	Ids	15	elav>αSyn+HMJ30081	4	7.10896
S1	A (Non-toxic / Mild)	HMJ30081	Ids	15	elav>αSyn+HMJ30081	5	6.91958
S1	A (Non-toxic / Mild)	HMJ30081	Ids	15	elav>αSyn+HMJ30081	6	7.64365
S1	A (Non-toxic / Mild)	HMJ30081	Ids	15	elav>αSyn+HMJ30081	7	5.91471
S1	A (Non-toxic / Mild)	HMJ30081	Ids	15	elav>αSyn+HMJ30081	8	5.89875
S1	A (Non-toxic / Mild)	HMJ30081	Ids	18	elav>αSyn+HMJ30081	1	5.94091
S1	A (Non-toxic / Mild)	HMJ30081	Ids	18	elav>αSyn+HMJ30081	2	7.40073
S1	A (Non-toxic / Mild)	HMJ30081	Ids	18	elav>αSyn+HMJ30081	3	7.57356
S1	A (Non-toxic / Mild)	HMJ30081	Ids	18	elav>αSyn+HMJ30081	4	5.34439
S1	A (Non-toxic / Mild)	HMJ30081	Ids	18	elav>αSyn+HMJ30081	5	5.77149
S1	A (Non-toxic / Mild)	HMJ30081	Ids	18	elav>αSyn+HMJ30081	6	7.40262
S1	A (Non-toxic / Mild)	HMJ30081	Ids	18	elav>αSyn+HMJ30081	7	5.71227
S1	A (Non-toxic / Mild)	HMJ30081	Ids	18	elav>αSyn+HMJ30081	8	5.63627
S1	A (Non-toxic / Mild)	HMJ30081	Ids	20	elav>αSyn+HMJ30081	1	5.78642
S1	A (Non-toxic / Mild)	HMJ30081	Ids	20	elav>αSyn+HMJ30081	2	6.54339
S1	A (Non-toxic / Mild)	HMJ30081	Ids	20	elav>αSyn+HMJ30081	3	6.46287
S1	A (Non-toxic / Mild)	HMJ30081	Ids	20	elav>αSyn+HMJ30081	4	5.06661
S1	A (Non-toxic / Mild)	HMJ30081	Ids	20	elav>αSyn+HMJ30081	5	4.99281
S1	A (Non-toxic / Mild)	HMJ30081	Ids	20	elav>αSyn+HMJ30081	6	5.56655
S1	A (Non-toxic / Mild)	HMJ30081	Ids	20	elav>αSyn+HMJ30081	7	4.972
S1	A (Non-toxic / Mild)	HMJ30081	Ids	20	elav>αSyn+HMJ30081	8	5.03246
S1	A (Non-toxic / Mild)	HMJ30081	Ids	22	elav>αSyn+HMJ30081	1	5.13307
S1	A (Non-toxic / Mild)	HMJ30081	Ids	22	elav>αSyn+HMJ30081	2	7.31869
S1	A (Non-toxic / Mild)	HMJ30081	Ids	22	elav>αSyn+HMJ30081	3	5.28712
S1	A (Non-toxic / Mild)	HMJ30081	Ids	22	elav>αSyn+HMJ30081	4	5.47404
S1	A (Non-toxic / Mild)	HMJ30081	Ids	22	elav>αSyn+HMJ30081	5	4.80536
S1	A (Non-toxic / Mild)	HMJ30081	Ids	22	elav>αSyn+HMJ30081	6	5.70154
S1	A (Non-toxic / Mild)	HMJ30081	Ids	22	elav>αSyn+HMJ30081	7	5.60971
S1	A (Non-toxic / Mild)	HMJ30081	Ids	22	elav>αSyn+HMJ30081	8	4.63857
S1	A (Non-toxic / Mild)	HMJ30081	Ids	25	elav>αSyn+HMJ30081	1	3.91815
S1	A (Non-toxic / Mild)	HMJ30081	Ids	25	elav>αSyn+HMJ30081	2	4.7305
S1	A (Non-toxic / Mild)	HMJ30081	Ids	25	elav>αSyn+HMJ30081	3	4.35425
S1	A (Non-toxic / Mild)	HMJ30081	Ids	25	elav>αSyn+HMJ30081	4	4.38719
S1	A (Non-toxic / Mild)	HMJ30081	Ids	25	elav>αSyn+HMJ30081	5	4.07584
S1	A (Non-toxic / Mild)	HMJ30081	Ids	25	elav>αSyn+HMJ30081	6	4.04596
S1	A (Non-toxic / Mild)	HMJ30081	Ids	25	elav>αSyn+HMJ30081	7	4.81812
S1	A (Non-toxic / Mild)	HMJ30081	Ids	25	elav>αSyn+HMJ30081	8	4.1351
S1	A (Non-toxic / Mild)	HMJ30081	Ids	27	elav>αSyn+HMJ30081	1	4.2209
S1	A (Non-toxic / Mild)	HMJ30081	Ids	27	elav>αSyn+HMJ30081	2	5.08998
S1	A (Non-toxic / Mild)	HMJ30081	Ids	27	elav>αSyn+HMJ30081	3	4.43167
S1	A (Non-toxic / Mild)	HMJ30081	Ids	27	elav>αSyn+HMJ30081	4	4.66117
S1	A (Non-toxic / Mild)	HMJ30081	Ids	27	elav>αSyn+HMJ30081	5	4.24205
S1	A (Non-toxic / Mild)	HMJ30081	Ids	27	elav>αSyn+HMJ30081	6	4.22588
S1	A (Non-toxic / Mild)	HMJ30081	Ids	27	elav>αSyn+HMJ30081	7	3.60898
S1	A (Non-toxic / Mild)	HMJ30081	Ids	27	elav>αSyn+HMJ30081	8	3.91822
S1	A (Non-toxic / Mild)	HMJ30081	Ids	29	elav>αSyn+HMJ30081	1	4.29813
S1	A (Non-toxic / Mild)	HMJ30081	Ids	29	elav>αSyn+HMJ30081	2	4.9323
S1	A (Non-toxic / Mild)	HMJ30081	Ids	29	elav>αSyn+HMJ30081	3	4.04989
S1	A (Non-toxic / Mild)	HMJ30081	Ids	29	elav>αSyn+HMJ30081	4	4.46535
S1	A (Non-toxic / Mild)	HMJ30081	Ids	29	elav>αSyn+HMJ30081	5	4.56576
S1	A (Non-toxic / Mild)	HMJ30081	Ids	29	elav>αSyn+HMJ30081	6	3.91338
S1	A (Non-toxic / Mild)	HMJ30081	Ids	29	elav>αSyn+HMJ30081	7	3.90125
S1	A (Non-toxic / Mild)	HMJ30081	Ids	29	elav>αSyn+HMJ30081	8	3.63684
S1	A (Non-toxic / Mild)	v31021	Lip4	4	elav-GAL4/+	1	13.7079
S1	A (Non-toxic / Mild)	v31021	Lip4	4	elav-GAL4/+	2	13.2858
S1	A (Non-toxic / Mild)	v31021	Lip4	4	elav-GAL4/+	3	11.43
S1	A (Non-toxic / Mild)	v31021	Lip4	4	elav-GAL4/+	4	10.9516
S1	A (Non-toxic / Mild)	v31021	Lip4	4	elav-GAL4/+	5	12.7041
S1	A (Non-toxic / Mild)	v31021	Lip4	4	elav-GAL4/+	6	12.0476
S1	A (Non-toxic / Mild)	v31021	Lip4	4	elav-GAL4/+	7	12.7145
S1	A (Non-toxic / Mild)	v31021	Lip4	4	elav-GAL4/+	8	10.7407
S1	A (Non-toxic / Mild)	v31021	Lip4	6	elav-GAL4/+	1	13.6279
S1	A (Non-toxic / Mild)	v31021	Lip4	6	elav-GAL4/+	2	13.4346
S1	A (Non-toxic / Mild)	v31021	Lip4	6	elav-GAL4/+	3	12.7145
S1	A (Non-toxic / Mild)	v31021	Lip4	6	elav-GAL4/+	4	12.1857
S1	A (Non-toxic / Mild)	v31021	Lip4	6	elav-GAL4/+	5	13.6468
S1	A (Non-toxic / Mild)	v31021	Lip4	6	elav-GAL4/+	6	12.6889
S1	A (Non-toxic / Mild)	v31021	Lip4	6	elav-GAL4/+	7	13.2288
S1	A (Non-toxic / Mild)	v31021	Lip4	6	elav-GAL4/+	8	11.3313
S1	A (Non-toxic / Mild)	v31021	Lip4	8	elav-GAL4/+	1	13.4727
S1	A (Non-toxic / Mild)	v31021	Lip4	8	elav-GAL4/+	2	12.807
S1	A (Non-toxic / Mild)	v31021	Lip4	8	elav-GAL4/+	3	11.8458
S1	A (Non-toxic / Mild)	v31021	Lip4	8	elav-GAL4/+	4	11.298
S1	A (Non-toxic / Mild)	v31021	Lip4	8	elav-GAL4/+	5	12.1542
S1	A (Non-toxic / Mild)	v31021	Lip4	8	elav-GAL4/+	6	12.3254
S1	A (Non-toxic / Mild)	v31021	Lip4	8	elav-GAL4/+	7	12.6669
S1	A (Non-toxic / Mild)	v31021	Lip4	8	elav-GAL4/+	8	10.675
S1	A (Non-toxic / Mild)	v31021	Lip4	11	elav-GAL4/+	1	12.901
S1	A (Non-toxic / Mild)	v31021	Lip4	11	elav-GAL4/+	2	13.1102
S1	A (Non-toxic / Mild)	v31021	Lip4	11	elav-GAL4/+	3	12.0113
S1	A (Non-toxic / Mild)	v31021	Lip4	11	elav-GAL4/+	4	11.2126
S1	A (Non-toxic / Mild)	v31021	Lip4	11	elav-GAL4/+	5	12.5674
S1	A (Non-toxic / Mild)	v31021	Lip4	11	elav-GAL4/+	6	11.8101
S1	A (Non-toxic / Mild)	v31021	Lip4	11	elav-GAL4/+	7	12.3264
S1	A (Non-toxic / Mild)	v31021	Lip4	11	elav-GAL4/+	8	10.6965
S1	A (Non-toxic / Mild)	v31021	Lip4	13	elav-GAL4/+	1	13.9526
S1	A (Non-toxic / Mild)	v31021	Lip4	13	elav-GAL4/+	2	13.2331
S1	A (Non-toxic / Mild)	v31021	Lip4	13	elav-GAL4/+	3	12.0593
S1	A (Non-toxic / Mild)	v31021	Lip4	13	elav-GAL4/+	4	11.3697
S1	A (Non-toxic / Mild)	v31021	Lip4	13	elav-GAL4/+	5	12.755
S1	A (Non-toxic / Mild)	v31021	Lip4	13	elav-GAL4/+	6	11.9296
S1	A (Non-toxic / Mild)	v31021	Lip4	13	elav-GAL4/+	7	11.9209
S1	A (Non-toxic / Mild)	v31021	Lip4	13	elav-GAL4/+	8	11.1089
S1	A (Non-toxic / Mild)	v31021	Lip4	15	elav-GAL4/+	1	12.9207
S1	A (Non-toxic / Mild)	v31021	Lip4	15	elav-GAL4/+	2	13.3955
S1	A (Non-toxic / Mild)	v31021	Lip4	15	elav-GAL4/+	3	11.7834
S1	A (Non-toxic / Mild)	v31021	Lip4	15	elav-GAL4/+	4	11.3827
S1	A (Non-toxic / Mild)	v31021	Lip4	15	elav-GAL4/+	5	11.9917
S1	A (Non-toxic / Mild)	v31021	Lip4	15	elav-GAL4/+	6	11.3321
S1	A (Non-toxic / Mild)	v31021	Lip4	15	elav-GAL4/+	7	11.9436
S1	A (Non-toxic / Mild)	v31021	Lip4	15	elav-GAL4/+	8	10.4045
S1	A (Non-toxic / Mild)	v31021	Lip4	18	elav-GAL4/+	1	11.5669
S1	A (Non-toxic / Mild)	v31021	Lip4	18	elav-GAL4/+	2	10.9204
S1	A (Non-toxic / Mild)	v31021	Lip4	18	elav-GAL4/+	3	10.3399
S1	A (Non-toxic / Mild)	v31021	Lip4	18	elav-GAL4/+	4	9.5857
S1	A (Non-toxic / Mild)	v31021	Lip4	18	elav-GAL4/+	5	10.7967
S1	A (Non-toxic / Mild)	v31021	Lip4	18	elav-GAL4/+	6	9.7962
S1	A (Non-toxic / Mild)	v31021	Lip4	18	elav-GAL4/+	7	10.6853
S1	A (Non-toxic / Mild)	v31021	Lip4	18	elav-GAL4/+	8	9.7739
S1	A (Non-toxic / Mild)	v31021	Lip4	20	elav-GAL4/+	1	9.82125
S1	A (Non-toxic / Mild)	v31021	Lip4	20	elav-GAL4/+	2	8.68394
S1	A (Non-toxic / Mild)	v31021	Lip4	20	elav-GAL4/+	3	9.81115
S1	A (Non-toxic / Mild)	v31021	Lip4	20	elav-GAL4/+	4	9.7911
S1	A (Non-toxic / Mild)	v31021	Lip4	20	elav-GAL4/+	5	8.87058
S1	A (Non-toxic / Mild)	v31021	Lip4	20	elav-GAL4/+	6	9.83461
S1	A (Non-toxic / Mild)	v31021	Lip4	20	elav-GAL4/+	7	9.72894
S1	A (Non-toxic / Mild)	v31021	Lip4	20	elav-GAL4/+	8	9.30975
S1	A (Non-toxic / Mild)	v31021	Lip4	22	elav-GAL4/+	1	11.6854
S1	A (Non-toxic / Mild)	v31021	Lip4	22	elav-GAL4/+	2	10.9808
S1	A (Non-toxic / Mild)	v31021	Lip4	22	elav-GAL4/+	3	9.79711
S1	A (Non-toxic / Mild)	v31021	Lip4	22	elav-GAL4/+	4	9.59559
S1	A (Non-toxic / Mild)	v31021	Lip4	22	elav-GAL4/+	5	11.0139
S1	A (Non-toxic / Mild)	v31021	Lip4	22	elav-GAL4/+	6	9.67553
S1	A (Non-toxic / Mild)	v31021	Lip4	22	elav-GAL4/+	7	10.1819
S1	A (Non-toxic / Mild)	v31021	Lip4	22	elav-GAL4/+	8	9.04479
S1	A (Non-toxic / Mild)	v31021	Lip4	25	elav-GAL4/+	1	8.05246
S1	A (Non-toxic / Mild)	v31021	Lip4	25	elav-GAL4/+	2	7.50477
S1	A (Non-toxic / Mild)	v31021	Lip4	25	elav-GAL4/+	3	8.62012
S1	A (Non-toxic / Mild)	v31021	Lip4	25	elav-GAL4/+	4	7.53087
S1	A (Non-toxic / Mild)	v31021	Lip4	25	elav-GAL4/+	5	7.47244
S1	A (Non-toxic / Mild)	v31021	Lip4	25	elav-GAL4/+	6	7.36119
S1	A (Non-toxic / Mild)	v31021	Lip4	25	elav-GAL4/+	7	9.23548
S1	A (Non-toxic / Mild)	v31021	Lip4	25	elav-GAL4/+	8	7.94746
S1	A (Non-toxic / Mild)	v31021	Lip4	27	elav-GAL4/+	1	6.24609
S1	A (Non-toxic / Mild)	v31021	Lip4	27	elav-GAL4/+	2	6.09573
S1	A (Non-toxic / Mild)	v31021	Lip4	27	elav-GAL4/+	3	7.69956
S1	A (Non-toxic / Mild)	v31021	Lip4	27	elav-GAL4/+	4	6.82389
S1	A (Non-toxic / Mild)	v31021	Lip4	27	elav-GAL4/+	5	7.03746
S1	A (Non-toxic / Mild)	v31021	Lip4	27	elav-GAL4/+	6	7.05413
S1	A (Non-toxic / Mild)	v31021	Lip4	27	elav-GAL4/+	7	8.22047
S1	A (Non-toxic / Mild)	v31021	Lip4	27	elav-GAL4/+	8	6.88533
S1	A (Non-toxic / Mild)	v31021	Lip4	29	elav-GAL4/+	1	8.2571
S1	A (Non-toxic / Mild)	v31021	Lip4	29	elav-GAL4/+	2	6.84697
S1	A (Non-toxic / Mild)	v31021	Lip4	29	elav-GAL4/+	3	5.93941
S1	A (Non-toxic / Mild)	v31021	Lip4	29	elav-GAL4/+	4	6.87143
S1	A (Non-toxic / Mild)	v31021	Lip4	29	elav-GAL4/+	5	6.91749
S1	A (Non-toxic / Mild)	v31021	Lip4	29	elav-GAL4/+	6	7.18172
S1	A (Non-toxic / Mild)	v31021	Lip4	29	elav-GAL4/+	7	8.67299
S1	A (Non-toxic / Mild)	v31021	Lip4	29	elav-GAL4/+	8	7.44294
S1	A (Non-toxic / Mild)	v31021	Lip4	4	elav>31021	1	13.9087
S1	A (Non-toxic / Mild)	v31021	Lip4	4	elav>31021	2	12.9352
S1	A (Non-toxic / Mild)	v31021	Lip4	4	elav>31021	3	14.1424
S1	A (Non-toxic / Mild)	v31021	Lip4	4	elav>31021	4	11.3436
S1	A (Non-toxic / Mild)	v31021	Lip4	4	elav>31021	5	13.154
S1	A (Non-toxic / Mild)	v31021	Lip4	4	elav>31021	6	11.3119
S1	A (Non-toxic / Mild)	v31021	Lip4	4	elav>31021	7	13.3936
S1	A (Non-toxic / Mild)	v31021	Lip4	4	elav>31021	8	13.735
S1	A (Non-toxic / Mild)	v31021	Lip4	6	elav>31021	1	14.0008
S1	A (Non-toxic / Mild)	v31021	Lip4	6	elav>31021	2	12.8569
S1	A (Non-toxic / Mild)	v31021	Lip4	6	elav>31021	3	13.557
S1	A (Non-toxic / Mild)	v31021	Lip4	6	elav>31021	4	11.4475
S1	A (Non-toxic / Mild)	v31021	Lip4	6	elav>31021	5	12.8806
S1	A (Non-toxic / Mild)	v31021	Lip4	6	elav>31021	6	11.8498
S1	A (Non-toxic / Mild)	v31021	Lip4	6	elav>31021	7	13.7944
S1	A (Non-toxic / Mild)	v31021	Lip4	8	elav>31021	1	13.8208
S1	A (Non-toxic / Mild)	v31021	Lip4	8	elav>31021	2	12.5441
S1	A (Non-toxic / Mild)	v31021	Lip4	8	elav>31021	3	13.1235
S1	A (Non-toxic / Mild)	v31021	Lip4	8	elav>31021	4	11.0157
S1	A (Non-toxic / Mild)	v31021	Lip4	8	elav>31021	5	12.7559
S1	A (Non-toxic / Mild)	v31021	Lip4	8	elav>31021	6	11.4953
S1	A (Non-toxic / Mild)	v31021	Lip4	8	elav>31021	7	13.0318
S1	A (Non-toxic / Mild)	v31021	Lip4	11	elav>31021	1	13.9662
S1	A (Non-toxic / Mild)	v31021	Lip4	11	elav>31021	2	11.8126
S1	A (Non-toxic / Mild)	v31021	Lip4	11	elav>31021	3	11.8269
S1	A (Non-toxic / Mild)	v31021	Lip4	11	elav>31021	4	11.3601
S1	A (Non-toxic / Mild)	v31021	Lip4	11	elav>31021	5	13.0058
S1	A (Non-toxic / Mild)	v31021	Lip4	11	elav>31021	6	10.9695
S1	A (Non-toxic / Mild)	v31021	Lip4	11	elav>31021	7	13.3207
S1	A (Non-toxic / Mild)	v31021	Lip4	13	elav>31021	1	13.7723
S1	A (Non-toxic / Mild)	v31021	Lip4	13	elav>31021	2	12.1407
S1	A (Non-toxic / Mild)	v31021	Lip4	13	elav>31021	3	12.7521
S1	A (Non-toxic / Mild)	v31021	Lip4	13	elav>31021	4	11.4685
S1	A (Non-toxic / Mild)	v31021	Lip4	13	elav>31021	5	11.9692
S1	A (Non-toxic / Mild)	v31021	Lip4	13	elav>31021	6	11.2912
S1	A (Non-toxic / Mild)	v31021	Lip4	13	elav>31021	7	13.4184
S1	A (Non-toxic / Mild)	v31021	Lip4	15	elav>31021	1	13.6562
S1	A (Non-toxic / Mild)	v31021	Lip4	15	elav>31021	2	12.8314
S1	A (Non-toxic / Mild)	v31021	Lip4	15	elav>31021	3	12.7072
S1	A (Non-toxic / Mild)	v31021	Lip4	15	elav>31021	4	11.8246
S1	A (Non-toxic / Mild)	v31021	Lip4	15	elav>31021	5	12.1308
S1	A (Non-toxic / Mild)	v31021	Lip4	15	elav>31021	6	10.9594
S1	A (Non-toxic / Mild)	v31021	Lip4	15	elav>31021	7	13.2387
S1	A (Non-toxic / Mild)	v31021	Lip4	18	elav>31021	1	12.0676
S1	A (Non-toxic / Mild)	v31021	Lip4	18	elav>31021	2	10.818
S1	A (Non-toxic / Mild)	v31021	Lip4	18	elav>31021	3	10.6617
S1	A (Non-toxic / Mild)	v31021	Lip4	18	elav>31021	4	10.4457
S1	A (Non-toxic / Mild)	v31021	Lip4	18	elav>31021	5	11.0056
S1	A (Non-toxic / Mild)	v31021	Lip4	18	elav>31021	6	9.52577
S1	A (Non-toxic / Mild)	v31021	Lip4	18	elav>31021	7	11.2515
S1	A (Non-toxic / Mild)	v31021	Lip4	20	elav>31021	1	11.1317
S1	A (Non-toxic / Mild)	v31021	Lip4	20	elav>31021	2	9.9328
S1	A (Non-toxic / Mild)	v31021	Lip4	20	elav>31021	3	9.85219
S1	A (Non-toxic / Mild)	v31021	Lip4	20	elav>31021	4	8.52536
S1	A (Non-toxic / Mild)	v31021	Lip4	20	elav>31021	5	7.21839
S1	A (Non-toxic / Mild)	v31021	Lip4	20	elav>31021	6	8.56585
S1	A (Non-toxic / Mild)	v31021	Lip4	20	elav>31021	7	8.17382
S1	A (Non-toxic / Mild)	v31021	Lip4	22	elav>31021	1	12.8642
S1	A (Non-toxic / Mild)	v31021	Lip4	22	elav>31021	2	11.0577
S1	A (Non-toxic / Mild)	v31021	Lip4	22	elav>31021	3	11.3579
S1	A (Non-toxic / Mild)	v31021	Lip4	22	elav>31021	4	9.54728
S1	A (Non-toxic / Mild)	v31021	Lip4	22	elav>31021	5	10.8208
S1	A (Non-toxic / Mild)	v31021	Lip4	22	elav>31021	6	9.06287
S1	A (Non-toxic / Mild)	v31021	Lip4	22	elav>31021	7	10.639
S1	A (Non-toxic / Mild)	v31021	Lip4	25	elav>31021	1	10.1609
S1	A (Non-toxic / Mild)	v31021	Lip4	25	elav>31021	2	8.44126
S1	A (Non-toxic / Mild)	v31021	Lip4	25	elav>31021	3	8.28606
S1	A (Non-toxic / Mild)	v31021	Lip4	25	elav>31021	4	7.74218
S1	A (Non-toxic / Mild)	v31021	Lip4	25	elav>31021	5	6.35744
S1	A (Non-toxic / Mild)	v31021	Lip4	25	elav>31021	6	8.06232
S1	A (Non-toxic / Mild)	v31021	Lip4	25	elav>31021	7	6.35812
S1	A (Non-toxic / Mild)	v31021	Lip4	27	elav>31021	1	10.7112
S1	A (Non-toxic / Mild)	v31021	Lip4	27	elav>31021	2	6.60429
S1	A (Non-toxic / Mild)	v31021	Lip4	27	elav>31021	3	7.08447
S1	A (Non-toxic / Mild)	v31021	Lip4	27	elav>31021	4	7.53344
S1	A (Non-toxic / Mild)	v31021	Lip4	27	elav>31021	5	7.99708
S1	A (Non-toxic / Mild)	v31021	Lip4	27	elav>31021	6	7.34423
S1	A (Non-toxic / Mild)	v31021	Lip4	27	elav>31021	7	7.99081
S1	A (Non-toxic / Mild)	v31021	Lip4	29	elav>31021	1	10.2066
S1	A (Non-toxic / Mild)	v31021	Lip4	29	elav>31021	2	5.31662
S1	A (Non-toxic / Mild)	v31021	Lip4	29	elav>31021	3	7.00282
S1	A (Non-toxic / Mild)	v31021	Lip4	29	elav>31021	4	7.63248
S1	A (Non-toxic / Mild)	v31021	Lip4	29	elav>31021	5	7.28679
S1	A (Non-toxic / Mild)	v31021	Lip4	29	elav>31021	6	7.73302
S1	A (Non-toxic / Mild)	v31021	Lip4	29	elav>31021	7	7.89372
S1	A (Non-toxic / Mild)	v31021	Lip4	4	elav>αSyn	1	9.73476
S1	A (Non-toxic / Mild)	v31021	Lip4	4	elav>αSyn	2	10.4023
S1	A (Non-toxic / Mild)	v31021	Lip4	4	elav>αSyn	3	9.88458
S1	A (Non-toxic / Mild)	v31021	Lip4	4	elav>αSyn	4	10.344
S1	A (Non-toxic / Mild)	v31021	Lip4	4	elav>αSyn	5	9.9543
S1	A (Non-toxic / Mild)	v31021	Lip4	4	elav>αSyn	6	10.0153
S1	A (Non-toxic / Mild)	v31021	Lip4	4	elav>αSyn	7	10.2952
S1	A (Non-toxic / Mild)	v31021	Lip4	4	elav>αSyn	8	9.9874
S1	A (Non-toxic / Mild)	v31021	Lip4	6	elav>αSyn	1	9.71668
S1	A (Non-toxic / Mild)	v31021	Lip4	6	elav>αSyn	2	9.69861
S1	A (Non-toxic / Mild)	v31021	Lip4	6	elav>αSyn	3	9.98527
S1	A (Non-toxic / Mild)	v31021	Lip4	6	elav>αSyn	4	9.89245
S1	A (Non-toxic / Mild)	v31021	Lip4	6	elav>αSyn	5	9.36827
S1	A (Non-toxic / Mild)	v31021	Lip4	6	elav>αSyn	6	10.0322
S1	A (Non-toxic / Mild)	v31021	Lip4	6	elav>αSyn	7	9.6457
S1	A (Non-toxic / Mild)	v31021	Lip4	6	elav>αSyn	8	9.1103
S1	A (Non-toxic / Mild)	v31021	Lip4	8	elav>αSyn	1	9.49984
S1	A (Non-toxic / Mild)	v31021	Lip4	8	elav>αSyn	2	9.41344
S1	A (Non-toxic / Mild)	v31021	Lip4	8	elav>αSyn	3	9.42273
S1	A (Non-toxic / Mild)	v31021	Lip4	8	elav>αSyn	4	8.52482
S1	A (Non-toxic / Mild)	v31021	Lip4	8	elav>αSyn	5	9.11104
S1	A (Non-toxic / Mild)	v31021	Lip4	8	elav>αSyn	6	9.39452
S1	A (Non-toxic / Mild)	v31021	Lip4	8	elav>αSyn	7	9.21139
S1	A (Non-toxic / Mild)	v31021	Lip4	8	elav>αSyn	8	8.96274
S1	A (Non-toxic / Mild)	v31021	Lip4	13	elav>αSyn	1	7.72401
S1	A (Non-toxic / Mild)	v31021	Lip4	13	elav>αSyn	2	8.35019
S1	A (Non-toxic / Mild)	v31021	Lip4	13	elav>αSyn	3	8.58029
S1	A (Non-toxic / Mild)	v31021	Lip4	13	elav>αSyn	4	8.28754
S1	A (Non-toxic / Mild)	v31021	Lip4	13	elav>αSyn	5	8.66512
S1	A (Non-toxic / Mild)	v31021	Lip4	13	elav>αSyn	6	9.00664
S1	A (Non-toxic / Mild)	v31021	Lip4	13	elav>αSyn	7	8.55038
S1	A (Non-toxic / Mild)	v31021	Lip4	13	elav>αSyn	8	8.08213
S1	A (Non-toxic / Mild)	v31021	Lip4	15	elav>αSyn	1	7.52388
S1	A (Non-toxic / Mild)	v31021	Lip4	15	elav>αSyn	2	7.1382
S1	A (Non-toxic / Mild)	v31021	Lip4	15	elav>αSyn	3	8.21427
S1	A (Non-toxic / Mild)	v31021	Lip4	15	elav>αSyn	4	7.54947
S1	A (Non-toxic / Mild)	v31021	Lip4	15	elav>αSyn	5	8.68255
S1	A (Non-toxic / Mild)	v31021	Lip4	15	elav>αSyn	6	8.28337
S1	A (Non-toxic / Mild)	v31021	Lip4	15	elav>αSyn	7	7.90533
S1	A (Non-toxic / Mild)	v31021	Lip4	15	elav>αSyn	8	8.00733
S1	A (Non-toxic / Mild)	v31021	Lip4	18	elav>αSyn	1	6.49072
S1	A (Non-toxic / Mild)	v31021	Lip4	18	elav>αSyn	2	6.6365
S1	A (Non-toxic / Mild)	v31021	Lip4	18	elav>αSyn	3	6.18797
S1	A (Non-toxic / Mild)	v31021	Lip4	18	elav>αSyn	4	6.68121
S1	A (Non-toxic / Mild)	v31021	Lip4	18	elav>αSyn	5	7.64748
S1	A (Non-toxic / Mild)	v31021	Lip4	18	elav>αSyn	6	6.93759
S1	A (Non-toxic / Mild)	v31021	Lip4	18	elav>αSyn	7	6.70841
S1	A (Non-toxic / Mild)	v31021	Lip4	18	elav>αSyn	8	7.24551
S1	A (Non-toxic / Mild)	v31021	Lip4	20	elav>αSyn	1	5.04025
S1	A (Non-toxic / Mild)	v31021	Lip4	20	elav>αSyn	2	4.08607
S1	A (Non-toxic / Mild)	v31021	Lip4	20	elav>αSyn	3	6.16298
S1	A (Non-toxic / Mild)	v31021	Lip4	20	elav>αSyn	4	5.48207
S1	A (Non-toxic / Mild)	v31021	Lip4	20	elav>αSyn	5	7.05454
S1	A (Non-toxic / Mild)	v31021	Lip4	20	elav>αSyn	6	5.09479
S1	A (Non-toxic / Mild)	v31021	Lip4	20	elav>αSyn	7	5.54586
S1	A (Non-toxic / Mild)	v31021	Lip4	20	elav>αSyn	8	6.29936
S1	A (Non-toxic / Mild)	v31021	Lip4	22	elav>αSyn	1	5.48212
S1	A (Non-toxic / Mild)	v31021	Lip4	22	elav>αSyn	2	5.39301
S1	A (Non-toxic / Mild)	v31021	Lip4	22	elav>αSyn	3	5.4456
S1	A (Non-toxic / Mild)	v31021	Lip4	22	elav>αSyn	4	5.22577
S1	A (Non-toxic / Mild)	v31021	Lip4	22	elav>αSyn	5	6.09532
S1	A (Non-toxic / Mild)	v31021	Lip4	22	elav>αSyn	6	5.4932
S1	A (Non-toxic / Mild)	v31021	Lip4	22	elav>αSyn	7	5.79593
S1	A (Non-toxic / Mild)	v31021	Lip4	25	elav>αSyn	1	4.01259
S1	A (Non-toxic / Mild)	v31021	Lip4	25	elav>αSyn	2	3.93781
S1	A (Non-toxic / Mild)	v31021	Lip4	25	elav>αSyn	3	4.10308
S1	A (Non-toxic / Mild)	v31021	Lip4	25	elav>αSyn	4	4.8558
S1	A (Non-toxic / Mild)	v31021	Lip4	25	elav>αSyn	5	3.58498
S1	A (Non-toxic / Mild)	v31021	Lip4	25	elav>αSyn	6	3.7953
S1	A (Non-toxic / Mild)	v31021	Lip4	27	elav>αSyn	1	4.10111
S1	A (Non-toxic / Mild)	v31021	Lip4	27	elav>αSyn	2	3.31553
S1	A (Non-toxic / Mild)	v31021	Lip4	27	elav>αSyn	3	3.83693
S1	A (Non-toxic / Mild)	v31021	Lip4	27	elav>αSyn	4	4.11406
S1	A (Non-toxic / Mild)	v31021	Lip4	27	elav>αSyn	5	4.54171
S1	A (Non-toxic / Mild)	v31021	Lip4	27	elav>αSyn	6	3.72042
S1	A (Non-toxic / Mild)	v31021	Lip4	27	elav>αSyn	7	3.4586
S1	A (Non-toxic / Mild)	v31021	Lip4	29	elav>αSyn	1	3.86178
S1	A (Non-toxic / Mild)	v31021	Lip4	29	elav>αSyn	2	2.79705
S1	A (Non-toxic / Mild)	v31021	Lip4	29	elav>αSyn	3	3.71219
S1	A (Non-toxic / Mild)	v31021	Lip4	29	elav>αSyn	4	3.95323
S1	A (Non-toxic / Mild)	v31021	Lip4	29	elav>αSyn	5	4.03551
S1	A (Non-toxic / Mild)	v31021	Lip4	29	elav>αSyn	6	4.20824
S1	A (Non-toxic / Mild)	v31021	Lip4	4	elav>αSyn+31021	1	7.22331
S1	A (Non-toxic / Mild)	v31021	Lip4	4	elav>αSyn+31021	2	7.94631
S1	A (Non-toxic / Mild)	v31021	Lip4	4	elav>αSyn+31021	3	6.33136
S1	A (Non-toxic / Mild)	v31021	Lip4	4	elav>αSyn+31021	4	7.78677
S1	A (Non-toxic / Mild)	v31021	Lip4	4	elav>αSyn+31021	5	7.46907
S1	A (Non-toxic / Mild)	v31021	Lip4	4	elav>αSyn+31021	6	7.6354
S1	A (Non-toxic / Mild)	v31021	Lip4	4	elav>αSyn+31021	7	7.2742
S1	A (Non-toxic / Mild)	v31021	Lip4	4	elav>αSyn+31021	8	7.58192
S1	A (Non-toxic / Mild)	v31021	Lip4	6	elav>αSyn+31021	1	7.02989
S1	A (Non-toxic / Mild)	v31021	Lip4	6	elav>αSyn+31021	2	7.5077
S1	A (Non-toxic / Mild)	v31021	Lip4	6	elav>αSyn+31021	3	5.8725
S1	A (Non-toxic / Mild)	v31021	Lip4	6	elav>αSyn+31021	4	7.23753
S1	A (Non-toxic / Mild)	v31021	Lip4	6	elav>αSyn+31021	5	7.13205
S1	A (Non-toxic / Mild)	v31021	Lip4	6	elav>αSyn+31021	6	7.4118
S1	A (Non-toxic / Mild)	v31021	Lip4	6	elav>αSyn+31021	7	6.86393
S1	A (Non-toxic / Mild)	v31021	Lip4	6	elav>αSyn+31021	8	6.85681
S1	A (Non-toxic / Mild)	v31021	Lip4	8	elav>αSyn+31021	1	5.19161
S1	A (Non-toxic / Mild)	v31021	Lip4	8	elav>αSyn+31021	2	6.75957
S1	A (Non-toxic / Mild)	v31021	Lip4	8	elav>αSyn+31021	3	4.75758
S1	A (Non-toxic / Mild)	v31021	Lip4	8	elav>αSyn+31021	4	5.277
S1	A (Non-toxic / Mild)	v31021	Lip4	8	elav>αSyn+31021	5	6.03969
S1	A (Non-toxic / Mild)	v31021	Lip4	8	elav>αSyn+31021	6	6.52961
S1	A (Non-toxic / Mild)	v31021	Lip4	8	elav>αSyn+31021	7	5.7893
S1	A (Non-toxic / Mild)	v31021	Lip4	8	elav>αSyn+31021	8	5.83029
S1	A (Non-toxic / Mild)	v31021	Lip4	13	elav>αSyn+31021	1	4.46614
S1	A (Non-toxic / Mild)	v31021	Lip4	13	elav>αSyn+31021	2	6.33284
S1	A (Non-toxic / Mild)	v31021	Lip4	13	elav>αSyn+31021	3	5.10076
S1	A (Non-toxic / Mild)	v31021	Lip4	13	elav>αSyn+31021	4	4.8372
S1	A (Non-toxic / Mild)	v31021	Lip4	13	elav>αSyn+31021	5	5.43056
S1	A (Non-toxic / Mild)	v31021	Lip4	13	elav>αSyn+31021	6	5.37653
S1	A (Non-toxic / Mild)	v31021	Lip4	13	elav>αSyn+31021	7	4.98717
S1	A (Non-toxic / Mild)	v31021	Lip4	13	elav>αSyn+31021	8	5.68755
S1	A (Non-toxic / Mild)	v31021	Lip4	15	elav>αSyn+31021	1	4.66077
S1	A (Non-toxic / Mild)	v31021	Lip4	15	elav>αSyn+31021	2	5.27301
S1	A (Non-toxic / Mild)	v31021	Lip4	15	elav>αSyn+31021	3	4.68912
S1	A (Non-toxic / Mild)	v31021	Lip4	15	elav>αSyn+31021	4	4.62321
S1	A (Non-toxic / Mild)	v31021	Lip4	15	elav>αSyn+31021	5	4.80732
S1	A (Non-toxic / Mild)	v31021	Lip4	15	elav>αSyn+31021	6	5.20337
S1	A (Non-toxic / Mild)	v31021	Lip4	15	elav>αSyn+31021	7	4.35805
S1	A (Non-toxic / Mild)	v31021	Lip4	15	elav>αSyn+31021	8	4.15067
S1	A (Non-toxic / Mild)	v31021	Lip4	18	elav>αSyn+31021	1	3.56382
S1	A (Non-toxic / Mild)	v31021	Lip4	18	elav>αSyn+31021	2	4.36638
S1	A (Non-toxic / Mild)	v31021	Lip4	18	elav>αSyn+31021	3	4.06142
S1	A (Non-toxic / Mild)	v31021	Lip4	18	elav>αSyn+31021	4	4.36268
S1	A (Non-toxic / Mild)	v31021	Lip4	18	elav>αSyn+31021	5	4.57801
S1	A (Non-toxic / Mild)	v31021	Lip4	18	elav>αSyn+31021	6	4.77046
S1	A (Non-toxic / Mild)	v31021	Lip4	18	elav>αSyn+31021	7	4.17346
S1	A (Non-toxic / Mild)	v31021	Lip4	18	elav>αSyn+31021	8	3.88365
S1	A (Non-toxic / Mild)	v31021	Lip4	20	elav>αSyn+31021	1	4.02504
S1	A (Non-toxic / Mild)	v31021	Lip4	20	elav>αSyn+31021	2	3.54645
S1	A (Non-toxic / Mild)	v31021	Lip4	20	elav>αSyn+31021	3	3.58422
S1	A (Non-toxic / Mild)	v31021	Lip4	20	elav>αSyn+31021	4	3.9519
S1	A (Non-toxic / Mild)	v31021	Lip4	20	elav>αSyn+31021	5	4.08886
S1	A (Non-toxic / Mild)	v31021	Lip4	20	elav>αSyn+31021	6	4.00593
S1	A (Non-toxic / Mild)	v31021	Lip4	20	elav>αSyn+31021	7	4.25669
S1	A (Non-toxic / Mild)	v31021	Lip4	22	elav>αSyn+31021	1	4.01133
S1	A (Non-toxic / Mild)	v31021	Lip4	22	elav>αSyn+31021	2	3.37505
S1	A (Non-toxic / Mild)	v31021	Lip4	22	elav>αSyn+31021	3	3.68906
S1	A (Non-toxic / Mild)	v31021	Lip4	22	elav>αSyn+31021	4	4.59547
S1	A (Non-toxic / Mild)	v31021	Lip4	22	elav>αSyn+31021	5	3.97002
S1	A (Non-toxic / Mild)	v31021	Lip4	22	elav>αSyn+31021	6	3.70819
S1	A (Non-toxic / Mild)	v31021	Lip4	25	elav>αSyn+31021	1	3.1006
S1	A (Non-toxic / Mild)	v31021	Lip4	25	elav>αSyn+31021	2	3.6046
S1	A (Non-toxic / Mild)	v31021	Lip4	25	elav>αSyn+31021	3	3.30643
S1	A (Non-toxic / Mild)	v31021	Lip4	25	elav>αSyn+31021	4	4.01205
S1	A (Non-toxic / Mild)	v31021	Lip4	27	elav>αSyn+31021	1	3.55881
S1	A (Non-toxic / Mild)	v31021	Lip4	27	elav>αSyn+31021	2	3.09717
S1	A (Non-toxic / Mild)	v31021	Lip4	29	elav>αSyn+31021	1	3.1997
S1	A (Non-toxic / Mild)	v2691	None	4	elav-GAL4/+	1	9.89264
S1	A (Non-toxic / Mild)	v2691	None	4	elav-GAL4/+	2	11.2468
S1	A (Non-toxic / Mild)	v2691	None	4	elav-GAL4/+	3	10.7108
S1	A (Non-toxic / Mild)	v2691	None	4	elav-GAL4/+	4	11.6636
S1	A (Non-toxic / Mild)	v2691	None	4	elav-GAL4/+	5	10.5908
S1	A (Non-toxic / Mild)	v2691	None	4	elav-GAL4/+	6	10.4503
S1	A (Non-toxic / Mild)	v2691	None	4	elav-GAL4/+	7	10.55
S1	A (Non-toxic / Mild)	v2691	None	4	elav-GAL4/+	8	8.37708
S1	A (Non-toxic / Mild)	v2691	None	6	elav-GAL4/+	1	12.5333
S1	A (Non-toxic / Mild)	v2691	None	6	elav-GAL4/+	2	12.7298
S1	A (Non-toxic / Mild)	v2691	None	6	elav-GAL4/+	3	13.5639
S1	A (Non-toxic / Mild)	v2691	None	6	elav-GAL4/+	4	13.9423
S1	A (Non-toxic / Mild)	v2691	None	6	elav-GAL4/+	5	12.6245
S1	A (Non-toxic / Mild)	v2691	None	6	elav-GAL4/+	6	12.8053
S1	A (Non-toxic / Mild)	v2691	None	6	elav-GAL4/+	7	13.4565
S1	A (Non-toxic / Mild)	v2691	None	6	elav-GAL4/+	8	11.8439
S1	A (Non-toxic / Mild)	v2691	None	8	elav-GAL4/+	1	11.1529
S1	A (Non-toxic / Mild)	v2691	None	8	elav-GAL4/+	2	11.6418
S1	A (Non-toxic / Mild)	v2691	None	8	elav-GAL4/+	3	11.3009
S1	A (Non-toxic / Mild)	v2691	None	8	elav-GAL4/+	4	12.8473
S1	A (Non-toxic / Mild)	v2691	None	8	elav-GAL4/+	5	11.8086
S1	A (Non-toxic / Mild)	v2691	None	8	elav-GAL4/+	6	10.606
S1	A (Non-toxic / Mild)	v2691	None	8	elav-GAL4/+	7	11.9191
S1	A (Non-toxic / Mild)	v2691	None	8	elav-GAL4/+	8	10.3449
S1	A (Non-toxic / Mild)	v2691	None	11	elav-GAL4/+	1	10.3816
S1	A (Non-toxic / Mild)	v2691	None	11	elav-GAL4/+	2	10.3257
S1	A (Non-toxic / Mild)	v2691	None	11	elav-GAL4/+	3	9.58815
S1	A (Non-toxic / Mild)	v2691	None	11	elav-GAL4/+	4	10.8866
S1	A (Non-toxic / Mild)	v2691	None	11	elav-GAL4/+	5	10.9726
S1	A (Non-toxic / Mild)	v2691	None	11	elav-GAL4/+	6	9.87202
S1	A (Non-toxic / Mild)	v2691	None	11	elav-GAL4/+	7	10.9965
S1	A (Non-toxic / Mild)	v2691	None	11	elav-GAL4/+	8	9.52331
S1	A (Non-toxic / Mild)	v2691	None	13	elav-GAL4/+	1	11.104
S1	A (Non-toxic / Mild)	v2691	None	13	elav-GAL4/+	2	11.2379
S1	A (Non-toxic / Mild)	v2691	None	13	elav-GAL4/+	3	10.6193
S1	A (Non-toxic / Mild)	v2691	None	13	elav-GAL4/+	4	11.7264
S1	A (Non-toxic / Mild)	v2691	None	13	elav-GAL4/+	5	11.2226
S1	A (Non-toxic / Mild)	v2691	None	13	elav-GAL4/+	6	10.2333
S1	A (Non-toxic / Mild)	v2691	None	13	elav-GAL4/+	7	10.6088
S1	A (Non-toxic / Mild)	v2691	None	13	elav-GAL4/+	8	8.7753
S1	A (Non-toxic / Mild)	v2691	None	15	elav-GAL4/+	1	11.4311
S1	A (Non-toxic / Mild)	v2691	None	15	elav-GAL4/+	2	10.7345
S1	A (Non-toxic / Mild)	v2691	None	15	elav-GAL4/+	3	10.5613
S1	A (Non-toxic / Mild)	v2691	None	15	elav-GAL4/+	4	10.7179
S1	A (Non-toxic / Mild)	v2691	None	15	elav-GAL4/+	5	10.53
S1	A (Non-toxic / Mild)	v2691	None	15	elav-GAL4/+	6	10.0825
S1	A (Non-toxic / Mild)	v2691	None	15	elav-GAL4/+	7	10.5201
S1	A (Non-toxic / Mild)	v2691	None	15	elav-GAL4/+	8	8.58456
S1	A (Non-toxic / Mild)	v2691	None	18	elav-GAL4/+	1	9.70725
S1	A (Non-toxic / Mild)	v2691	None	18	elav-GAL4/+	2	8.44188
S1	A (Non-toxic / Mild)	v2691	None	18	elav-GAL4/+	3	8.29656
S1	A (Non-toxic / Mild)	v2691	None	18	elav-GAL4/+	4	10.1241
S1	A (Non-toxic / Mild)	v2691	None	18	elav-GAL4/+	5	9.11238
S1	A (Non-toxic / Mild)	v2691	None	18	elav-GAL4/+	6	8.96182
S1	A (Non-toxic / Mild)	v2691	None	18	elav-GAL4/+	7	9.84903
S1	A (Non-toxic / Mild)	v2691	None	18	elav-GAL4/+	8	8.08326
S1	A (Non-toxic / Mild)	v2691	None	21	elav-GAL4/+	1	11.1451
S1	A (Non-toxic / Mild)	v2691	None	21	elav-GAL4/+	2	10.3646
S1	A (Non-toxic / Mild)	v2691	None	21	elav-GAL4/+	3	9.40038
S1	A (Non-toxic / Mild)	v2691	None	21	elav-GAL4/+	4	10.8238
S1	A (Non-toxic / Mild)	v2691	None	21	elav-GAL4/+	5	9.94848
S1	A (Non-toxic / Mild)	v2691	None	21	elav-GAL4/+	6	9.529
S1	A (Non-toxic / Mild)	v2691	None	21	elav-GAL4/+	7	10.1194
S1	A (Non-toxic / Mild)	v2691	None	21	elav-GAL4/+	8	8.1346
S1	A (Non-toxic / Mild)	v2691	None	22	elav-GAL4/+	1	7.73176
S1	A (Non-toxic / Mild)	v2691	None	22	elav-GAL4/+	2	8.76817
S1	A (Non-toxic / Mild)	v2691	None	22	elav-GAL4/+	3	8.03363
S1	A (Non-toxic / Mild)	v2691	None	22	elav-GAL4/+	4	8.25363
S1	A (Non-toxic / Mild)	v2691	None	22	elav-GAL4/+	5	8.27829
S1	A (Non-toxic / Mild)	v2691	None	22	elav-GAL4/+	6	8.13195
S1	A (Non-toxic / Mild)	v2691	None	22	elav-GAL4/+	7	8.6507
S1	A (Non-toxic / Mild)	v2691	None	22	elav-GAL4/+	8	6.29806
S1	A (Non-toxic / Mild)	v2691	None	25	elav-GAL4/+	1	8.72056
S1	A (Non-toxic / Mild)	v2691	None	25	elav-GAL4/+	2	8.66246
S1	A (Non-toxic / Mild)	v2691	None	25	elav-GAL4/+	3	7.7372
S1	A (Non-toxic / Mild)	v2691	None	25	elav-GAL4/+	4	8.88327
S1	A (Non-toxic / Mild)	v2691	None	25	elav-GAL4/+	5	7.45966
S1	A (Non-toxic / Mild)	v2691	None	25	elav-GAL4/+	6	7.33225
S1	A (Non-toxic / Mild)	v2691	None	25	elav-GAL4/+	7	7.13892
S1	A (Non-toxic / Mild)	v2691	None	25	elav-GAL4/+	8	5.3442
S1	A (Non-toxic / Mild)	v2691	None	27	elav-GAL4/+	1	7.92738
S1	A (Non-toxic / Mild)	v2691	None	27	elav-GAL4/+	2	8.26792
S1	A (Non-toxic / Mild)	v2691	None	27	elav-GAL4/+	3	8.41786
S1	A (Non-toxic / Mild)	v2691	None	27	elav-GAL4/+	4	9.24281
S1	A (Non-toxic / Mild)	v2691	None	27	elav-GAL4/+	5	8.31421
S1	A (Non-toxic / Mild)	v2691	None	27	elav-GAL4/+	6	8.1522
S1	A (Non-toxic / Mild)	v2691	None	27	elav-GAL4/+	7	8.42681
S1	A (Non-toxic / Mild)	v2691	None	27	elav-GAL4/+	8	6.12007
S1	A (Non-toxic / Mild)	v2691	None	29	elav-GAL4/+	1	7.69315
S1	A (Non-toxic / Mild)	v2691	None	29	elav-GAL4/+	2	7.04228
S1	A (Non-toxic / Mild)	v2691	None	29	elav-GAL4/+	3	6.35705
S1	A (Non-toxic / Mild)	v2691	None	29	elav-GAL4/+	4	6.83446
S1	A (Non-toxic / Mild)	v2691	None	29	elav-GAL4/+	5	6.05657
S1	A (Non-toxic / Mild)	v2691	None	29	elav-GAL4/+	6	6.34313
S1	A (Non-toxic / Mild)	v2691	None	29	elav-GAL4/+	7	5.81789
S1	A (Non-toxic / Mild)	v2691	None	29	elav-GAL4/+	8	5.31803
S1	A (Non-toxic / Mild)	v2691	None	4	elav>RNAi scramble	1	10.426
S1	A (Non-toxic / Mild)	v2691	None	4	elav>RNAi scramble	2	10.8502
S1	A (Non-toxic / Mild)	v2691	None	4	elav>RNAi scramble	3	10.9798
S1	A (Non-toxic / Mild)	v2691	None	4	elav>RNAi scramble	4	9.26995
S1	A (Non-toxic / Mild)	v2691	None	4	elav>RNAi scramble	5	10.8668
S1	A (Non-toxic / Mild)	v2691	None	4	elav>RNAi scramble	6	10.4983
S1	A (Non-toxic / Mild)	v2691	None	4	elav>RNAi scramble	7	10.7003
S1	A (Non-toxic / Mild)	v2691	None	4	elav>RNAi scramble	8	10.6868
S1	A (Non-toxic / Mild)	v2691	None	6	elav>RNAi scramble	1	13.2217
S1	A (Non-toxic / Mild)	v2691	None	6	elav>RNAi scramble	2	13.0091
S1	A (Non-toxic / Mild)	v2691	None	6	elav>RNAi scramble	3	13.035
S1	A (Non-toxic / Mild)	v2691	None	6	elav>RNAi scramble	4	11.6829
S1	A (Non-toxic / Mild)	v2691	None	6	elav>RNAi scramble	5	13.0084
S1	A (Non-toxic / Mild)	v2691	None	6	elav>RNAi scramble	6	12.8115
S1	A (Non-toxic / Mild)	v2691	None	6	elav>RNAi scramble	7	12.9493
S1	A (Non-toxic / Mild)	v2691	None	6	elav>RNAi scramble	8	12.9116
S1	A (Non-toxic / Mild)	v2691	None	8	elav>RNAi scramble	1	11.2342
S1	A (Non-toxic / Mild)	v2691	None	8	elav>RNAi scramble	2	11.307
S1	A (Non-toxic / Mild)	v2691	None	8	elav>RNAi scramble	3	12.8235
S1	A (Non-toxic / Mild)	v2691	None	8	elav>RNAi scramble	4	11.0475
S1	A (Non-toxic / Mild)	v2691	None	8	elav>RNAi scramble	5	11.3395
S1	A (Non-toxic / Mild)	v2691	None	8	elav>RNAi scramble	6	12.1838
S1	A (Non-toxic / Mild)	v2691	None	8	elav>RNAi scramble	7	11.3264
S1	A (Non-toxic / Mild)	v2691	None	8	elav>RNAi scramble	8	11.2641
S1	A (Non-toxic / Mild)	v2691	None	11	elav>RNAi scramble	1	10.036
S1	A (Non-toxic / Mild)	v2691	None	11	elav>RNAi scramble	2	10.3568
S1	A (Non-toxic / Mild)	v2691	None	11	elav>RNAi scramble	3	11.4949
S1	A (Non-toxic / Mild)	v2691	None	11	elav>RNAi scramble	4	9.57532
S1	A (Non-toxic / Mild)	v2691	None	11	elav>RNAi scramble	5	10.5889
S1	A (Non-toxic / Mild)	v2691	None	11	elav>RNAi scramble	6	10.6706
S1	A (Non-toxic / Mild)	v2691	None	11	elav>RNAi scramble	7	10.3503
S1	A (Non-toxic / Mild)	v2691	None	11	elav>RNAi scramble	8	10.8362
S1	A (Non-toxic / Mild)	v2691	None	13	elav>RNAi scramble	1	11.6717
S1	A (Non-toxic / Mild)	v2691	None	13	elav>RNAi scramble	2	11.0809
S1	A (Non-toxic / Mild)	v2691	None	13	elav>RNAi scramble	3	12.5546
S1	A (Non-toxic / Mild)	v2691	None	13	elav>RNAi scramble	4	9.75046
S1	A (Non-toxic / Mild)	v2691	None	13	elav>RNAi scramble	5	11.549
S1	A (Non-toxic / Mild)	v2691	None	13	elav>RNAi scramble	6	10.4115
S1	A (Non-toxic / Mild)	v2691	None	13	elav>RNAi scramble	7	11.2181
S1	A (Non-toxic / Mild)	v2691	None	13	elav>RNAi scramble	8	10.3359
S1	A (Non-toxic / Mild)	v2691	None	15	elav>RNAi scramble	1	11.5791
S1	A (Non-toxic / Mild)	v2691	None	15	elav>RNAi scramble	2	10.6975
S1	A (Non-toxic / Mild)	v2691	None	15	elav>RNAi scramble	3	11.8362
S1	A (Non-toxic / Mild)	v2691	None	15	elav>RNAi scramble	4	9.56659
S1	A (Non-toxic / Mild)	v2691	None	15	elav>RNAi scramble	5	10.3406
S1	A (Non-toxic / Mild)	v2691	None	15	elav>RNAi scramble	6	10.4565
S1	A (Non-toxic / Mild)	v2691	None	15	elav>RNAi scramble	7	10.6001
S1	A (Non-toxic / Mild)	v2691	None	15	elav>RNAi scramble	8	10.5398
S1	A (Non-toxic / Mild)	v2691	None	18	elav>RNAi scramble	1	8.96589
S1	A (Non-toxic / Mild)	v2691	None	18	elav>RNAi scramble	2	9.45545
S1	A (Non-toxic / Mild)	v2691	None	18	elav>RNAi scramble	3	9.63888
S1	A (Non-toxic / Mild)	v2691	None	18	elav>RNAi scramble	4	8.10054
S1	A (Non-toxic / Mild)	v2691	None	18	elav>RNAi scramble	5	9.1554
S1	A (Non-toxic / Mild)	v2691	None	18	elav>RNAi scramble	6	8.95897
S1	A (Non-toxic / Mild)	v2691	None	18	elav>RNAi scramble	7	8.81024
S1	A (Non-toxic / Mild)	v2691	None	18	elav>RNAi scramble	8	9.24099
S1	A (Non-toxic / Mild)	v2691	None	21	elav>RNAi scramble	1	11.0098
S1	A (Non-toxic / Mild)	v2691	None	21	elav>RNAi scramble	2	9.70208
S1	A (Non-toxic / Mild)	v2691	None	21	elav>RNAi scramble	3	10.6474
S1	A (Non-toxic / Mild)	v2691	None	21	elav>RNAi scramble	4	8.44797
S1	A (Non-toxic / Mild)	v2691	None	21	elav>RNAi scramble	5	10.2731
S1	A (Non-toxic / Mild)	v2691	None	21	elav>RNAi scramble	6	9.33269
S1	A (Non-toxic / Mild)	v2691	None	21	elav>RNAi scramble	7	9.26407
S1	A (Non-toxic / Mild)	v2691	None	21	elav>RNAi scramble	8	9.30305
S1	A (Non-toxic / Mild)	v2691	None	22	elav>RNAi scramble	1	8.02235
S1	A (Non-toxic / Mild)	v2691	None	22	elav>RNAi scramble	2	8.35989
S1	A (Non-toxic / Mild)	v2691	None	22	elav>RNAi scramble	3	8.51342
S1	A (Non-toxic / Mild)	v2691	None	22	elav>RNAi scramble	4	7.13704
S1	A (Non-toxic / Mild)	v2691	None	22	elav>RNAi scramble	5	8.16767
S1	A (Non-toxic / Mild)	v2691	None	22	elav>RNAi scramble	6	8.00315
S1	A (Non-toxic / Mild)	v2691	None	22	elav>RNAi scramble	7	8.12362
S1	A (Non-toxic / Mild)	v2691	None	22	elav>RNAi scramble	8	8.56433
S1	A (Non-toxic / Mild)	v2691	None	25	elav>RNAi scramble	1	8.71954
S1	A (Non-toxic / Mild)	v2691	None	25	elav>RNAi scramble	2	8.11287
S1	A (Non-toxic / Mild)	v2691	None	25	elav>RNAi scramble	3	8.78397
S1	A (Non-toxic / Mild)	v2691	None	25	elav>RNAi scramble	4	6.38438
S1	A (Non-toxic / Mild)	v2691	None	25	elav>RNAi scramble	5	8.13242
S1	A (Non-toxic / Mild)	v2691	None	25	elav>RNAi scramble	6	7.12937
S1	A (Non-toxic / Mild)	v2691	None	25	elav>RNAi scramble	7	7.53583
S1	A (Non-toxic / Mild)	v2691	None	25	elav>RNAi scramble	8	7.71402
S1	A (Non-toxic / Mild)	v2691	None	27	elav>RNAi scramble	1	7.79553
S1	A (Non-toxic / Mild)	v2691	None	27	elav>RNAi scramble	2	8.25062
S1	A (Non-toxic / Mild)	v2691	None	27	elav>RNAi scramble	3	9.71281
S1	A (Non-toxic / Mild)	v2691	None	27	elav>RNAi scramble	4	7.2869
S1	A (Non-toxic / Mild)	v2691	None	27	elav>RNAi scramble	5	7.89536
S1	A (Non-toxic / Mild)	v2691	None	27	elav>RNAi scramble	6	8.52803
S1	A (Non-toxic / Mild)	v2691	None	27	elav>RNAi scramble	7	8.29476
S1	A (Non-toxic / Mild)	v2691	None	27	elav>RNAi scramble	8	8.66685
S1	A (Non-toxic / Mild)	v2691	None	29	elav>RNAi scramble	1	7.47759
S1	A (Non-toxic / Mild)	v2691	None	29	elav>RNAi scramble	2	6.59357
S1	A (Non-toxic / Mild)	v2691	None	29	elav>RNAi scramble	3	7.72734
S1	A (Non-toxic / Mild)	v2691	None	29	elav>RNAi scramble	4	5.70594
S1	A (Non-toxic / Mild)	v2691	None	29	elav>RNAi scramble	5	6.45768
S1	A (Non-toxic / Mild)	v2691	None	29	elav>RNAi scramble	6	5.90433
S1	A (Non-toxic / Mild)	v2691	None	29	elav>RNAi scramble	7	6.22147
S1	A (Non-toxic / Mild)	v2691	None	29	elav>RNAi scramble	8	7.19722
S1	A (Non-toxic / Mild)	v2691	None	4	elav>αSyn	1	8.52765
S1	A (Non-toxic / Mild)	v2691	None	4	elav>αSyn	2	5.91252
S1	A (Non-toxic / Mild)	v2691	None	4	elav>αSyn	3	8.44123
S1	A (Non-toxic / Mild)	v2691	None	4	elav>αSyn	4	7.44666
S1	A (Non-toxic / Mild)	v2691	None	4	elav>αSyn	5	5.80965
S1	A (Non-toxic / Mild)	v2691	None	4	elav>αSyn	6	6.90841
S1	A (Non-toxic / Mild)	v2691	None	4	elav>αSyn	7	6.40505
S1	A (Non-toxic / Mild)	v2691	None	4	elav>αSyn	8	7.78676
S1	A (Non-toxic / Mild)	v2691	None	6	elav>αSyn	1	10.5206
S1	A (Non-toxic / Mild)	v2691	None	6	elav>αSyn	2	8.14002
S1	A (Non-toxic / Mild)	v2691	None	6	elav>αSyn	3	10.0104
S1	A (Non-toxic / Mild)	v2691	None	6	elav>αSyn	4	7.42341
S1	A (Non-toxic / Mild)	v2691	None	6	elav>αSyn	5	7.4253
S1	A (Non-toxic / Mild)	v2691	None	6	elav>αSyn	6	9.54298
S1	A (Non-toxic / Mild)	v2691	None	6	elav>αSyn	7	8.16536
S1	A (Non-toxic / Mild)	v2691	None	6	elav>αSyn	8	10.6949
S1	A (Non-toxic / Mild)	v2691	None	8	elav>αSyn	1	7.63519
S1	A (Non-toxic / Mild)	v2691	None	8	elav>αSyn	2	6.08312
S1	A (Non-toxic / Mild)	v2691	None	8	elav>αSyn	3	8.9197
S1	A (Non-toxic / Mild)	v2691	None	8	elav>αSyn	4	6.8583
S1	A (Non-toxic / Mild)	v2691	None	8	elav>αSyn	5	5.50288
S1	A (Non-toxic / Mild)	v2691	None	8	elav>αSyn	6	8.28431
S1	A (Non-toxic / Mild)	v2691	None	8	elav>αSyn	7	7.04545
S1	A (Non-toxic / Mild)	v2691	None	8	elav>αSyn	8	7.8916
S1	A (Non-toxic / Mild)	v2691	None	11	elav>αSyn	1	7.37437
S1	A (Non-toxic / Mild)	v2691	None	11	elav>αSyn	2	5.50471
S1	A (Non-toxic / Mild)	v2691	None	11	elav>αSyn	3	6.88024
S1	A (Non-toxic / Mild)	v2691	None	11	elav>αSyn	4	5.78555
S1	A (Non-toxic / Mild)	v2691	None	11	elav>αSyn	5	4.49804
S1	A (Non-toxic / Mild)	v2691	None	11	elav>αSyn	6	6.70986
S1	A (Non-toxic / Mild)	v2691	None	11	elav>αSyn	7	6.23259
S1	A (Non-toxic / Mild)	v2691	None	11	elav>αSyn	8	8.04661
S1	A (Non-toxic / Mild)	v2691	None	13	elav>αSyn	1	7.12991
S1	A (Non-toxic / Mild)	v2691	None	13	elav>αSyn	2	5.89554
S1	A (Non-toxic / Mild)	v2691	None	13	elav>αSyn	3	7.76022
S1	A (Non-toxic / Mild)	v2691	None	13	elav>αSyn	4	5.88817
S1	A (Non-toxic / Mild)	v2691	None	13	elav>αSyn	5	5.71722
S1	A (Non-toxic / Mild)	v2691	None	13	elav>αSyn	6	6.04179
S1	A (Non-toxic / Mild)	v2691	None	13	elav>αSyn	7	5.96868
S1	A (Non-toxic / Mild)	v2691	None	13	elav>αSyn	8	5.70102
S1	A (Non-toxic / Mild)	v2691	None	15	elav>αSyn	1	7.03407
S1	A (Non-toxic / Mild)	v2691	None	15	elav>αSyn	2	5.49406
S1	A (Non-toxic / Mild)	v2691	None	15	elav>αSyn	3	6.6243
S1	A (Non-toxic / Mild)	v2691	None	15	elav>αSyn	4	4.78689
S1	A (Non-toxic / Mild)	v2691	None	15	elav>αSyn	5	4.84976
S1	A (Non-toxic / Mild)	v2691	None	15	elav>αSyn	6	5.78992
S1	A (Non-toxic / Mild)	v2691	None	15	elav>αSyn	7	5.57022
S1	A (Non-toxic / Mild)	v2691	None	15	elav>αSyn	8	6.35391
S1	A (Non-toxic / Mild)	v2691	None	18	elav>αSyn	1	6.44137
S1	A (Non-toxic / Mild)	v2691	None	18	elav>αSyn	2	4.88415
S1	A (Non-toxic / Mild)	v2691	None	18	elav>αSyn	3	5.73841
S1	A (Non-toxic / Mild)	v2691	None	18	elav>αSyn	4	5.10524
S1	A (Non-toxic / Mild)	v2691	None	18	elav>αSyn	5	4.79105
S1	A (Non-toxic / Mild)	v2691	None	18	elav>αSyn	6	5.30361
S1	A (Non-toxic / Mild)	v2691	None	18	elav>αSyn	7	5.61354
S1	A (Non-toxic / Mild)	v2691	None	18	elav>αSyn	8	6.45629
S1	A (Non-toxic / Mild)	v2691	None	21	elav>αSyn	1	5.64001
S1	A (Non-toxic / Mild)	v2691	None	21	elav>αSyn	2	4.8465
S1	A (Non-toxic / Mild)	v2691	None	21	elav>αSyn	3	6.77646
S1	A (Non-toxic / Mild)	v2691	None	21	elav>αSyn	4	5.93169
S1	A (Non-toxic / Mild)	v2691	None	21	elav>αSyn	5	5.49476
S1	A (Non-toxic / Mild)	v2691	None	21	elav>αSyn	6	5.27172
S1	A (Non-toxic / Mild)	v2691	None	21	elav>αSyn	7	5.63003
S1	A (Non-toxic / Mild)	v2691	None	21	elav>αSyn	8	5.32103
S1	A (Non-toxic / Mild)	v2691	None	22	elav>αSyn	1	6.18745
S1	A (Non-toxic / Mild)	v2691	None	22	elav>αSyn	2	4.68144
S1	A (Non-toxic / Mild)	v2691	None	22	elav>αSyn	3	4.07157
S1	A (Non-toxic / Mild)	v2691	None	22	elav>αSyn	4	4.23161
S1	A (Non-toxic / Mild)	v2691	None	22	elav>αSyn	5	4.8125
S1	A (Non-toxic / Mild)	v2691	None	22	elav>αSyn	6	3.69828
S1	A (Non-toxic / Mild)	v2691	None	22	elav>αSyn	7	4.5883
S1	A (Non-toxic / Mild)	v2691	None	22	elav>αSyn	8	4.40632
S1	A (Non-toxic / Mild)	v2691	None	25	elav>αSyn	1	5.19514
S1	A (Non-toxic / Mild)	v2691	None	25	elav>αSyn	2	4.62234
S1	A (Non-toxic / Mild)	v2691	None	25	elav>αSyn	3	4.15703
S1	A (Non-toxic / Mild)	v2691	None	25	elav>αSyn	4	4.98391
S1	A (Non-toxic / Mild)	v2691	None	25	elav>αSyn	5	4.10217
S1	A (Non-toxic / Mild)	v2691	None	25	elav>αSyn	6	3.45221
S1	A (Non-toxic / Mild)	v2691	None	25	elav>αSyn	7	4.76752
S1	A (Non-toxic / Mild)	v2691	None	25	elav>αSyn	8	4.27011
S1	A (Non-toxic / Mild)	v2691	None	27	elav>αSyn	1	4.62226
S1	A (Non-toxic / Mild)	v2691	None	27	elav>αSyn	2	3.45835
S1	A (Non-toxic / Mild)	v2691	None	27	elav>αSyn	3	2.79872
S1	A (Non-toxic / Mild)	v2691	None	27	elav>αSyn	4	3.93802
S1	A (Non-toxic / Mild)	v2691	None	27	elav>αSyn	5	3.46111
S1	A (Non-toxic / Mild)	v2691	None	27	elav>αSyn	6	3.1598
S1	A (Non-toxic / Mild)	v2691	None	27	elav>αSyn	7	3.63193
S1	A (Non-toxic / Mild)	v2691	None	27	elav>αSyn	8	3.45702
S1	A (Non-toxic / Mild)	v2691	None	29	elav>αSyn	1	3.83407
S1	A (Non-toxic / Mild)	v2691	None	29	elav>αSyn	2	3.84527
S1	A (Non-toxic / Mild)	v2691	None	29	elav>αSyn	3	4.09278
S1	A (Non-toxic / Mild)	v2691	None	29	elav>αSyn	4	3.84523
S1	A (Non-toxic / Mild)	v2691	None	29	elav>αSyn	5	2.84776
S1	A (Non-toxic / Mild)	v2691	None	29	elav>αSyn	6	3.28566
S1	A (Non-toxic / Mild)	v2691	None	29	elav>αSyn	7	4.14719
S1	A (Non-toxic / Mild)	v2691	None	29	elav>αSyn	8	3.08627
S1	A (Non-toxic / Mild)	v2691	None	4	elav>αSyn+RNAi scramble	1	8.14808
S1	A (Non-toxic / Mild)	v2691	None	4	elav>αSyn+RNAi scramble	2	6.5852
S1	A (Non-toxic / Mild)	v2691	None	4	elav>αSyn+RNAi scramble	3	8.46017
S1	A (Non-toxic / Mild)	v2691	None	4	elav>αSyn+RNAi scramble	4	6.98135
S1	A (Non-toxic / Mild)	v2691	None	4	elav>αSyn+RNAi scramble	5	8.97215
S1	A (Non-toxic / Mild)	v2691	None	4	elav>αSyn+RNAi scramble	6	7.26377
S1	A (Non-toxic / Mild)	v2691	None	4	elav>αSyn+RNAi scramble	7	9.18194
S1	A (Non-toxic / Mild)	v2691	None	4	elav>αSyn+RNAi scramble	8	5.81673
S1	A (Non-toxic / Mild)	v2691	None	6	elav>αSyn+RNAi scramble	1	10.3177
S1	A (Non-toxic / Mild)	v2691	None	6	elav>αSyn+RNAi scramble	2	8.96483
S1	A (Non-toxic / Mild)	v2691	None	6	elav>αSyn+RNAi scramble	3	10.7076
S1	A (Non-toxic / Mild)	v2691	None	6	elav>αSyn+RNAi scramble	4	9.12452
S1	A (Non-toxic / Mild)	v2691	None	6	elav>αSyn+RNAi scramble	5	10.9772
S1	A (Non-toxic / Mild)	v2691	None	6	elav>αSyn+RNAi scramble	6	9.59111
S1	A (Non-toxic / Mild)	v2691	None	6	elav>αSyn+RNAi scramble	7	10.9473
S1	A (Non-toxic / Mild)	v2691	None	6	elav>αSyn+RNAi scramble	8	8.42376
S1	A (Non-toxic / Mild)	v2691	None	8	elav>αSyn+RNAi scramble	1	7.94208
S1	A (Non-toxic / Mild)	v2691	None	8	elav>αSyn+RNAi scramble	2	7.3494
S1	A (Non-toxic / Mild)	v2691	None	8	elav>αSyn+RNAi scramble	3	8.80255
S1	A (Non-toxic / Mild)	v2691	None	8	elav>αSyn+RNAi scramble	4	8.9615
S1	A (Non-toxic / Mild)	v2691	None	8	elav>αSyn+RNAi scramble	5	9.99448
S1	A (Non-toxic / Mild)	v2691	None	8	elav>αSyn+RNAi scramble	6	8.45338
S1	A (Non-toxic / Mild)	v2691	None	8	elav>αSyn+RNAi scramble	7	8.64506
S1	A (Non-toxic / Mild)	v2691	None	8	elav>αSyn+RNAi scramble	8	6.1439
S1	A (Non-toxic / Mild)	v2691	None	11	elav>αSyn+RNAi scramble	1	7.69796
S1	A (Non-toxic / Mild)	v2691	None	11	elav>αSyn+RNAi scramble	2	4.70925
S1	A (Non-toxic / Mild)	v2691	None	11	elav>αSyn+RNAi scramble	3	8.13817
S1	A (Non-toxic / Mild)	v2691	None	11	elav>αSyn+RNAi scramble	4	6.71547
S1	A (Non-toxic / Mild)	v2691	None	11	elav>αSyn+RNAi scramble	5	8.09789
S1	A (Non-toxic / Mild)	v2691	None	11	elav>αSyn+RNAi scramble	6	7.12236
S1	A (Non-toxic / Mild)	v2691	None	11	elav>αSyn+RNAi scramble	7	7.75949
S1	A (Non-toxic / Mild)	v2691	None	11	elav>αSyn+RNAi scramble	8	5.34944
S1	A (Non-toxic / Mild)	v2691	None	13	elav>αSyn+RNAi scramble	1	7.2558
S1	A (Non-toxic / Mild)	v2691	None	13	elav>αSyn+RNAi scramble	2	6.46867
S1	A (Non-toxic / Mild)	v2691	None	13	elav>αSyn+RNAi scramble	3	7.676
S1	A (Non-toxic / Mild)	v2691	None	13	elav>αSyn+RNAi scramble	4	6.13552
S1	A (Non-toxic / Mild)	v2691	None	13	elav>αSyn+RNAi scramble	5	7.17018
S1	A (Non-toxic / Mild)	v2691	None	13	elav>αSyn+RNAi scramble	6	6.03641
S1	A (Non-toxic / Mild)	v2691	None	13	elav>αSyn+RNAi scramble	7	7.19307
S1	A (Non-toxic / Mild)	v2691	None	13	elav>αSyn+RNAi scramble	8	4.83338
S1	A (Non-toxic / Mild)	v2691	None	15	elav>αSyn+RNAi scramble	1	7.30502
S1	A (Non-toxic / Mild)	v2691	None	15	elav>αSyn+RNAi scramble	2	4.94001
S1	A (Non-toxic / Mild)	v2691	None	15	elav>αSyn+RNAi scramble	3	5.78127
S1	A (Non-toxic / Mild)	v2691	None	15	elav>αSyn+RNAi scramble	4	6.00974
S1	A (Non-toxic / Mild)	v2691	None	15	elav>αSyn+RNAi scramble	5	6.46504
S1	A (Non-toxic / Mild)	v2691	None	15	elav>αSyn+RNAi scramble	6	6.07183
S1	A (Non-toxic / Mild)	v2691	None	15	elav>αSyn+RNAi scramble	7	6.28244
S1	A (Non-toxic / Mild)	v2691	None	15	elav>αSyn+RNAi scramble	8	5.48165
S1	A (Non-toxic / Mild)	v2691	None	18	elav>αSyn+RNAi scramble	1	6.36381
S1	A (Non-toxic / Mild)	v2691	None	18	elav>αSyn+RNAi scramble	2	4.42565
S1	A (Non-toxic / Mild)	v2691	None	18	elav>αSyn+RNAi scramble	3	4.12925
S1	A (Non-toxic / Mild)	v2691	None	18	elav>αSyn+RNAi scramble	4	4.9105
S1	A (Non-toxic / Mild)	v2691	None	18	elav>αSyn+RNAi scramble	5	5.36453
S1	A (Non-toxic / Mild)	v2691	None	18	elav>αSyn+RNAi scramble	6	6.07453
S1	A (Non-toxic / Mild)	v2691	None	18	elav>αSyn+RNAi scramble	7	5.80256
S1	A (Non-toxic / Mild)	v2691	None	18	elav>αSyn+RNAi scramble	8	3.96343
S1	A (Non-toxic / Mild)	v2691	None	21	elav>αSyn+RNAi scramble	1	5.3654
S1	A (Non-toxic / Mild)	v2691	None	21	elav>αSyn+RNAi scramble	2	5.15863
S1	A (Non-toxic / Mild)	v2691	None	21	elav>αSyn+RNAi scramble	3	5.1243
S1	A (Non-toxic / Mild)	v2691	None	21	elav>αSyn+RNAi scramble	4	4.65579
S1	A (Non-toxic / Mild)	v2691	None	21	elav>αSyn+RNAi scramble	5	5.3018
S1	A (Non-toxic / Mild)	v2691	None	21	elav>αSyn+RNAi scramble	6	4.92225
S1	A (Non-toxic / Mild)	v2691	None	21	elav>αSyn+RNAi scramble	7	5.37694
S1	A (Non-toxic / Mild)	v2691	None	21	elav>αSyn+RNAi scramble	8	5.07002
S1	A (Non-toxic / Mild)	v2691	None	22	elav>αSyn+RNAi scramble	1	4.84149
S1	A (Non-toxic / Mild)	v2691	None	22	elav>αSyn+RNAi scramble	2	5.28091
S1	A (Non-toxic / Mild)	v2691	None	22	elav>αSyn+RNAi scramble	3	4.418
S1	A (Non-toxic / Mild)	v2691	None	22	elav>αSyn+RNAi scramble	4	3.49091
S1	A (Non-toxic / Mild)	v2691	None	22	elav>αSyn+RNAi scramble	5	4.84936
S1	A (Non-toxic / Mild)	v2691	None	22	elav>αSyn+RNAi scramble	6	4.14348
S1	A (Non-toxic / Mild)	v2691	None	22	elav>αSyn+RNAi scramble	7	4.84889
S1	A (Non-toxic / Mild)	v2691	None	22	elav>αSyn+RNAi scramble	8	4.59166
S1	A (Non-toxic / Mild)	v2691	None	25	elav>αSyn+RNAi scramble	1	4.23408
S1	A (Non-toxic / Mild)	v2691	None	25	elav>αSyn+RNAi scramble	2	3.97497
S1	A (Non-toxic / Mild)	v2691	None	25	elav>αSyn+RNAi scramble	3	4.29672
S1	A (Non-toxic / Mild)	v2691	None	25	elav>αSyn+RNAi scramble	4	3.9843
S1	A (Non-toxic / Mild)	v2691	None	25	elav>αSyn+RNAi scramble	5	4.48155
S1	A (Non-toxic / Mild)	v2691	None	25	elav>αSyn+RNAi scramble	6	4.47345
S1	A (Non-toxic / Mild)	v2691	None	25	elav>αSyn+RNAi scramble	7	4.71935
S1	A (Non-toxic / Mild)	v2691	None	25	elav>αSyn+RNAi scramble	8	4.37401
S1	A (Non-toxic / Mild)	v2691	None	27	elav>αSyn+RNAi scramble	1	3.58378
S1	A (Non-toxic / Mild)	v2691	None	27	elav>αSyn+RNAi scramble	2	3.62532
S1	A (Non-toxic / Mild)	v2691	None	27	elav>αSyn+RNAi scramble	3	3.7157
S1	A (Non-toxic / Mild)	v2691	None	27	elav>αSyn+RNAi scramble	4	2.77638
S1	A (Non-toxic / Mild)	v2691	None	27	elav>αSyn+RNAi scramble	5	3.61095
S1	A (Non-toxic / Mild)	v2691	None	27	elav>αSyn+RNAi scramble	6	4.50081
S1	A (Non-toxic / Mild)	v2691	None	29	elav>αSyn+RNAi scramble	1	3.20606
S1	A (Non-toxic / Mild)	v2691	None	29	elav>αSyn+RNAi scramble	2	4.50777
S1	A (Non-toxic / Mild)	v2691	None	29	elav>αSyn+RNAi scramble	3	3.8999
S1	A (Non-toxic / Mild)	v2691	None	29	elav>αSyn+RNAi scramble	4	2.58054
S1	A (Non-toxic / Mild)	v2691	None	29	elav>αSyn+RNAi scramble	5	3.56722
S1	A (Non-toxic / Mild)	v2691	None	29	elav>αSyn+RNAi scramble	6	3.95892
S1	A (Non-toxic / Mild)	v2691	None	29	elav>αSyn+RNAi scramble	7	3.27562
S1	A (Non-toxic / Mild)	v2691	None	29	elav>αSyn+RNAi scramble	8	4.14396
S1	A (Non-toxic / Mild)	Npc1a1	Npc1a	4	elav-GAL4/+	1	11.4711
S1	A (Non-toxic / Mild)	Npc1a1	Npc1a	4	elav-GAL4/+	2	11.2984
S1	A (Non-toxic / Mild)	Npc1a1	Npc1a	4	elav-GAL4/+	3	13.63
S1	A (Non-toxic / Mild)	Npc1a1	Npc1a	4	elav-GAL4/+	4	12.5934
S1	A (Non-toxic / Mild)	Npc1a1	Npc1a	4	elav-GAL4/+	5	12.985
S1	A (Non-toxic / Mild)	Npc1a1	Npc1a	4	elav-GAL4/+	6	11.4883
S1	A (Non-toxic / Mild)	Npc1a1	Npc1a	4	elav-GAL4/+	7	11.6727
S1	A (Non-toxic / Mild)	Npc1a1	Npc1a	4	elav-GAL4/+	8	12.023
S1	A (Non-toxic / Mild)	Npc1a1	Npc1a	6	elav-GAL4/+	1	13.0916
S1	A (Non-toxic / Mild)	Npc1a1	Npc1a	6	elav-GAL4/+	2	12.3371
S1	A (Non-toxic / Mild)	Npc1a1	Npc1a	6	elav-GAL4/+	3	14.3613
S1	A (Non-toxic / Mild)	Npc1a1	Npc1a	6	elav-GAL4/+	4	13.0242
S1	A (Non-toxic / Mild)	Npc1a1	Npc1a	6	elav-GAL4/+	5	14.4588
S1	A (Non-toxic / Mild)	Npc1a1	Npc1a	6	elav-GAL4/+	6	12.1257
S1	A (Non-toxic / Mild)	Npc1a1	Npc1a	6	elav-GAL4/+	7	12.9571
S1	A (Non-toxic / Mild)	Npc1a1	Npc1a	6	elav-GAL4/+	8	13.5383
S1	A (Non-toxic / Mild)	Npc1a1	Npc1a	8	elav-GAL4/+	1	12.5659
S1	A (Non-toxic / Mild)	Npc1a1	Npc1a	8	elav-GAL4/+	2	10.5891
S1	A (Non-toxic / Mild)	Npc1a1	Npc1a	8	elav-GAL4/+	3	13.43
S1	A (Non-toxic / Mild)	Npc1a1	Npc1a	8	elav-GAL4/+	4	11.3162
S1	A (Non-toxic / Mild)	Npc1a1	Npc1a	8	elav-GAL4/+	5	13.0439
S1	A (Non-toxic / Mild)	Npc1a1	Npc1a	8	elav-GAL4/+	6	10.828
S1	A (Non-toxic / Mild)	Npc1a1	Npc1a	8	elav-GAL4/+	7	12.4339
S1	A (Non-toxic / Mild)	Npc1a1	Npc1a	8	elav-GAL4/+	8	11.6667
S1	A (Non-toxic / Mild)	Npc1a1	Npc1a	11	elav-GAL4/+	1	11.5083
S1	A (Non-toxic / Mild)	Npc1a1	Npc1a	11	elav-GAL4/+	2	11.6312
S1	A (Non-toxic / Mild)	Npc1a1	Npc1a	11	elav-GAL4/+	3	12.5764
S1	A (Non-toxic / Mild)	Npc1a1	Npc1a	11	elav-GAL4/+	4	12.0232
S1	A (Non-toxic / Mild)	Npc1a1	Npc1a	11	elav-GAL4/+	5	12.612
S1	A (Non-toxic / Mild)	Npc1a1	Npc1a	11	elav-GAL4/+	6	11.0953
S1	A (Non-toxic / Mild)	Npc1a1	Npc1a	11	elav-GAL4/+	7	12.0557
S1	A (Non-toxic / Mild)	Npc1a1	Npc1a	11	elav-GAL4/+	8	11.2626
S1	A (Non-toxic / Mild)	Npc1a1	Npc1a	13	elav-GAL4/+	1	11.943
S1	A (Non-toxic / Mild)	Npc1a1	Npc1a	13	elav-GAL4/+	2	11.9399
S1	A (Non-toxic / Mild)	Npc1a1	Npc1a	13	elav-GAL4/+	3	12.5334
S1	A (Non-toxic / Mild)	Npc1a1	Npc1a	13	elav-GAL4/+	4	10.8868
S1	A (Non-toxic / Mild)	Npc1a1	Npc1a	13	elav-GAL4/+	5	12.7233
S1	A (Non-toxic / Mild)	Npc1a1	Npc1a	13	elav-GAL4/+	6	10.4101
S1	A (Non-toxic / Mild)	Npc1a1	Npc1a	13	elav-GAL4/+	7	10.2288
S1	A (Non-toxic / Mild)	Npc1a1	Npc1a	13	elav-GAL4/+	8	11.0631
S1	A (Non-toxic / Mild)	Npc1a1	Npc1a	15	elav-GAL4/+	1	10.5223
S1	A (Non-toxic / Mild)	Npc1a1	Npc1a	15	elav-GAL4/+	2	11.3734
S1	A (Non-toxic / Mild)	Npc1a1	Npc1a	15	elav-GAL4/+	3	12.5884
S1	A (Non-toxic / Mild)	Npc1a1	Npc1a	15	elav-GAL4/+	4	10.613
S1	A (Non-toxic / Mild)	Npc1a1	Npc1a	15	elav-GAL4/+	5	12.129
S1	A (Non-toxic / Mild)	Npc1a1	Npc1a	15	elav-GAL4/+	6	9.45261
S1	A (Non-toxic / Mild)	Npc1a1	Npc1a	15	elav-GAL4/+	7	10.2383
S1	A (Non-toxic / Mild)	Npc1a1	Npc1a	15	elav-GAL4/+	8	10.3249
S1	A (Non-toxic / Mild)	Npc1a1	Npc1a	18	elav-GAL4/+	1	9.91777
S1	A (Non-toxic / Mild)	Npc1a1	Npc1a	18	elav-GAL4/+	2	10.3104
S1	A (Non-toxic / Mild)	Npc1a1	Npc1a	18	elav-GAL4/+	3	11.2697
S1	A (Non-toxic / Mild)	Npc1a1	Npc1a	18	elav-GAL4/+	4	10.0858
S1	A (Non-toxic / Mild)	Npc1a1	Npc1a	18	elav-GAL4/+	5	10.1762
S1	A (Non-toxic / Mild)	Npc1a1	Npc1a	18	elav-GAL4/+	6	8.7055
S1	A (Non-toxic / Mild)	Npc1a1	Npc1a	18	elav-GAL4/+	7	6.98996
S1	A (Non-toxic / Mild)	Npc1a1	Npc1a	18	elav-GAL4/+	8	9.62145
S1	A (Non-toxic / Mild)	Npc1a1	Npc1a	20	elav-GAL4/+	1	9.26984
S1	A (Non-toxic / Mild)	Npc1a1	Npc1a	20	elav-GAL4/+	2	10.7543
S1	A (Non-toxic / Mild)	Npc1a1	Npc1a	20	elav-GAL4/+	3	10.6526
S1	A (Non-toxic / Mild)	Npc1a1	Npc1a	20	elav-GAL4/+	4	8.7182
S1	A (Non-toxic / Mild)	Npc1a1	Npc1a	20	elav-GAL4/+	5	9.97692
S1	A (Non-toxic / Mild)	Npc1a1	Npc1a	20	elav-GAL4/+	6	9.24177
S1	A (Non-toxic / Mild)	Npc1a1	Npc1a	20	elav-GAL4/+	7	9.178
S1	A (Non-toxic / Mild)	Npc1a1	Npc1a	20	elav-GAL4/+	8	9.2623
S1	A (Non-toxic / Mild)	Npc1a1	Npc1a	22	elav-GAL4/+	1	9.25116
S1	A (Non-toxic / Mild)	Npc1a1	Npc1a	22	elav-GAL4/+	2	10.7447
S1	A (Non-toxic / Mild)	Npc1a1	Npc1a	22	elav-GAL4/+	3	11.0656
S1	A (Non-toxic / Mild)	Npc1a1	Npc1a	22	elav-GAL4/+	4	10.1051
S1	A (Non-toxic / Mild)	Npc1a1	Npc1a	22	elav-GAL4/+	5	9.47191
S1	A (Non-toxic / Mild)	Npc1a1	Npc1a	22	elav-GAL4/+	6	9.79151
S1	A (Non-toxic / Mild)	Npc1a1	Npc1a	22	elav-GAL4/+	7	6.37794
S1	A (Non-toxic / Mild)	Npc1a1	Npc1a	22	elav-GAL4/+	8	9.57318
S1	A (Non-toxic / Mild)	Npc1a1	Npc1a	25	elav-GAL4/+	1	8.35693
S1	A (Non-toxic / Mild)	Npc1a1	Npc1a	25	elav-GAL4/+	2	8.8017
S1	A (Non-toxic / Mild)	Npc1a1	Npc1a	25	elav-GAL4/+	3	9.35637
S1	A (Non-toxic / Mild)	Npc1a1	Npc1a	25	elav-GAL4/+	4	9.33843
S1	A (Non-toxic / Mild)	Npc1a1	Npc1a	25	elav-GAL4/+	5	9.55749
S1	A (Non-toxic / Mild)	Npc1a1	Npc1a	25	elav-GAL4/+	6	7.78838
S1	A (Non-toxic / Mild)	Npc1a1	Npc1a	25	elav-GAL4/+	7	5.80514
S1	A (Non-toxic / Mild)	Npc1a1	Npc1a	25	elav-GAL4/+	8	7.55347
S1	A (Non-toxic / Mild)	Npc1a1	Npc1a	27	elav-GAL4/+	1	5.47013
S1	A (Non-toxic / Mild)	Npc1a1	Npc1a	27	elav-GAL4/+	2	8.56692
S1	A (Non-toxic / Mild)	Npc1a1	Npc1a	27	elav-GAL4/+	3	8.00007
S1	A (Non-toxic / Mild)	Npc1a1	Npc1a	27	elav-GAL4/+	4	8.00931
S1	A (Non-toxic / Mild)	Npc1a1	Npc1a	27	elav-GAL4/+	5	10.2646
S1	A (Non-toxic / Mild)	Npc1a1	Npc1a	27	elav-GAL4/+	6	7.99438
S1	A (Non-toxic / Mild)	Npc1a1	Npc1a	27	elav-GAL4/+	7	4.70469
S1	A (Non-toxic / Mild)	Npc1a1	Npc1a	27	elav-GAL4/+	8	7.04991
S1	A (Non-toxic / Mild)	Npc1a1	Npc1a	29	elav-GAL4/+	1	5.60912
S1	A (Non-toxic / Mild)	Npc1a1	Npc1a	29	elav-GAL4/+	2	7.38823
S1	A (Non-toxic / Mild)	Npc1a1	Npc1a	29	elav-GAL4/+	3	7.5089
S1	A (Non-toxic / Mild)	Npc1a1	Npc1a	29	elav-GAL4/+	4	8.38568
S1	A (Non-toxic / Mild)	Npc1a1	Npc1a	29	elav-GAL4/+	5	8.41465
S1	A (Non-toxic / Mild)	Npc1a1	Npc1a	29	elav-GAL4/+	6	7.30261
S1	A (Non-toxic / Mild)	Npc1a1	Npc1a	29	elav-GAL4/+	7	4.43436
S1	A (Non-toxic / Mild)	Npc1a1	Npc1a	29	elav-GAL4/+	8	7.34448
S1	A (Non-toxic / Mild)	Npc1a1	Npc1a	4	elav-GAL4/+; npc1a1/+	1	12.9176
S1	A (Non-toxic / Mild)	Npc1a1	Npc1a	4	elav-GAL4/+; npc1a1/+	2	13.0393
S1	A (Non-toxic / Mild)	Npc1a1	Npc1a	4	elav-GAL4/+; npc1a1/+	3	12.4922
S1	A (Non-toxic / Mild)	Npc1a1	Npc1a	4	elav-GAL4/+; npc1a1/+	4	14.2
S1	A (Non-toxic / Mild)	Npc1a1	Npc1a	4	elav-GAL4/+; npc1a1/+	5	12.4437
S1	A (Non-toxic / Mild)	Npc1a1	Npc1a	6	elav-GAL4/+; npc1a1/+	1	13.9721
S1	A (Non-toxic / Mild)	Npc1a1	Npc1a	6	elav-GAL4/+; npc1a1/+	2	13.8882
S1	A (Non-toxic / Mild)	Npc1a1	Npc1a	6	elav-GAL4/+; npc1a1/+	3	13.2133
S1	A (Non-toxic / Mild)	Npc1a1	Npc1a	6	elav-GAL4/+; npc1a1/+	4	14.384
S1	A (Non-toxic / Mild)	Npc1a1	Npc1a	6	elav-GAL4/+; npc1a1/+	5	13.0886
S1	A (Non-toxic / Mild)	Npc1a1	Npc1a	8	elav-GAL4/+; npc1a1/+	1	12.6321
S1	A (Non-toxic / Mild)	Npc1a1	Npc1a	8	elav-GAL4/+; npc1a1/+	2	11.8559
S1	A (Non-toxic / Mild)	Npc1a1	Npc1a	8	elav-GAL4/+; npc1a1/+	3	11.391
S1	A (Non-toxic / Mild)	Npc1a1	Npc1a	8	elav-GAL4/+; npc1a1/+	4	13.1634
S1	A (Non-toxic / Mild)	Npc1a1	Npc1a	8	elav-GAL4/+; npc1a1/+	5	13.1978
S1	A (Non-toxic / Mild)	Npc1a1	Npc1a	11	elav-GAL4/+; npc1a1/+	1	12.6736
S1	A (Non-toxic / Mild)	Npc1a1	Npc1a	11	elav-GAL4/+; npc1a1/+	2	13.5126
S1	A (Non-toxic / Mild)	Npc1a1	Npc1a	11	elav-GAL4/+; npc1a1/+	3	12.5552
S1	A (Non-toxic / Mild)	Npc1a1	Npc1a	11	elav-GAL4/+; npc1a1/+	4	13.9125
S1	A (Non-toxic / Mild)	Npc1a1	Npc1a	11	elav-GAL4/+; npc1a1/+	5	12.0199
S1	A (Non-toxic / Mild)	Npc1a1	Npc1a	13	elav-GAL4/+; npc1a1/+	1	11.5258
S1	A (Non-toxic / Mild)	Npc1a1	Npc1a	13	elav-GAL4/+; npc1a1/+	2	12.7524
S1	A (Non-toxic / Mild)	Npc1a1	Npc1a	13	elav-GAL4/+; npc1a1/+	3	11.3613
S1	A (Non-toxic / Mild)	Npc1a1	Npc1a	13	elav-GAL4/+; npc1a1/+	4	13.8169
S1	A (Non-toxic / Mild)	Npc1a1	Npc1a	13	elav-GAL4/+; npc1a1/+	5	10.4813
S1	A (Non-toxic / Mild)	Npc1a1	Npc1a	15	elav-GAL4/+; npc1a1/+	1	12.2408
S1	A (Non-toxic / Mild)	Npc1a1	Npc1a	15	elav-GAL4/+; npc1a1/+	2	11.7837
S1	A (Non-toxic / Mild)	Npc1a1	Npc1a	15	elav-GAL4/+; npc1a1/+	3	11.4725
S1	A (Non-toxic / Mild)	Npc1a1	Npc1a	15	elav-GAL4/+; npc1a1/+	4	13.0979
S1	A (Non-toxic / Mild)	Npc1a1	Npc1a	15	elav-GAL4/+; npc1a1/+	5	11.6375
S1	A (Non-toxic / Mild)	Npc1a1	Npc1a	18	elav-GAL4/+; npc1a1/+	1	10.9289
S1	A (Non-toxic / Mild)	Npc1a1	Npc1a	18	elav-GAL4/+; npc1a1/+	2	11.0503
S1	A (Non-toxic / Mild)	Npc1a1	Npc1a	18	elav-GAL4/+; npc1a1/+	3	11.1414
S1	A (Non-toxic / Mild)	Npc1a1	Npc1a	18	elav-GAL4/+; npc1a1/+	4	10.6508
S1	A (Non-toxic / Mild)	Npc1a1	Npc1a	18	elav-GAL4/+; npc1a1/+	5	8.19986
S1	A (Non-toxic / Mild)	Npc1a1	Npc1a	20	elav-GAL4/+; npc1a1/+	1	9.92003
S1	A (Non-toxic / Mild)	Npc1a1	Npc1a	20	elav-GAL4/+; npc1a1/+	2	10.8337
S1	A (Non-toxic / Mild)	Npc1a1	Npc1a	20	elav-GAL4/+; npc1a1/+	3	10.2085
S1	A (Non-toxic / Mild)	Npc1a1	Npc1a	20	elav-GAL4/+; npc1a1/+	4	10.5034
S1	A (Non-toxic / Mild)	Npc1a1	Npc1a	20	elav-GAL4/+; npc1a1/+	5	8.37183
S1	A (Non-toxic / Mild)	Npc1a1	Npc1a	22	elav-GAL4/+; npc1a1/+	1	12.4399
S1	A (Non-toxic / Mild)	Npc1a1	Npc1a	22	elav-GAL4/+; npc1a1/+	2	11.9218
S1	A (Non-toxic / Mild)	Npc1a1	Npc1a	22	elav-GAL4/+; npc1a1/+	3	10.4595
S1	A (Non-toxic / Mild)	Npc1a1	Npc1a	22	elav-GAL4/+; npc1a1/+	4	9.63606
S1	A (Non-toxic / Mild)	Npc1a1	Npc1a	25	elav-GAL4/+; npc1a1/+	1	11.2747
S1	A (Non-toxic / Mild)	Npc1a1	Npc1a	4	elav>αSyn	1	11.8044
S1	A (Non-toxic / Mild)	Npc1a1	Npc1a	4	elav>αSyn	2	9.46666
S1	A (Non-toxic / Mild)	Npc1a1	Npc1a	4	elav>αSyn	3	10.4099
S1	A (Non-toxic / Mild)	Npc1a1	Npc1a	4	elav>αSyn	4	9.29872
S1	A (Non-toxic / Mild)	Npc1a1	Npc1a	4	elav>αSyn	5	10.2229
S1	A (Non-toxic / Mild)	Npc1a1	Npc1a	4	elav>αSyn	6	7.35851
S1	A (Non-toxic / Mild)	Npc1a1	Npc1a	4	elav>αSyn	7	9.77052
S1	A (Non-toxic / Mild)	Npc1a1	Npc1a	4	elav>αSyn	8	9.57932
S1	A (Non-toxic / Mild)	Npc1a1	Npc1a	6	elav>αSyn	1	11.1306
S1	A (Non-toxic / Mild)	Npc1a1	Npc1a	6	elav>αSyn	2	9.95544
S1	A (Non-toxic / Mild)	Npc1a1	Npc1a	6	elav>αSyn	3	9.9251
S1	A (Non-toxic / Mild)	Npc1a1	Npc1a	6	elav>αSyn	4	10.358
S1	A (Non-toxic / Mild)	Npc1a1	Npc1a	6	elav>αSyn	5	10.9942
S1	A (Non-toxic / Mild)	Npc1a1	Npc1a	6	elav>αSyn	6	9.84213
S1	A (Non-toxic / Mild)	Npc1a1	Npc1a	6	elav>αSyn	7	10.7665
S1	A (Non-toxic / Mild)	Npc1a1	Npc1a	6	elav>αSyn	8	11.2835
S1	A (Non-toxic / Mild)	Npc1a1	Npc1a	8	elav>αSyn	1	12.0173
S1	A (Non-toxic / Mild)	Npc1a1	Npc1a	8	elav>αSyn	2	10.1642
S1	A (Non-toxic / Mild)	Npc1a1	Npc1a	8	elav>αSyn	3	10.7904
S1	A (Non-toxic / Mild)	Npc1a1	Npc1a	8	elav>αSyn	4	11.035
S1	A (Non-toxic / Mild)	Npc1a1	Npc1a	8	elav>αSyn	5	11.2768
S1	A (Non-toxic / Mild)	Npc1a1	Npc1a	8	elav>αSyn	6	9.72709
S1	A (Non-toxic / Mild)	Npc1a1	Npc1a	8	elav>αSyn	7	11.8597
S1	A (Non-toxic / Mild)	Npc1a1	Npc1a	8	elav>αSyn	8	10.8974
S1	A (Non-toxic / Mild)	Npc1a1	Npc1a	11	elav>αSyn	1	11.1008
S1	A (Non-toxic / Mild)	Npc1a1	Npc1a	11	elav>αSyn	2	9.04889
S1	A (Non-toxic / Mild)	Npc1a1	Npc1a	11	elav>αSyn	3	10.4859
S1	A (Non-toxic / Mild)	Npc1a1	Npc1a	11	elav>αSyn	4	9.13344
S1	A (Non-toxic / Mild)	Npc1a1	Npc1a	11	elav>αSyn	5	11.0414
S1	A (Non-toxic / Mild)	Npc1a1	Npc1a	11	elav>αSyn	6	9.1827
S1	A (Non-toxic / Mild)	Npc1a1	Npc1a	11	elav>αSyn	7	11.6076
S1	A (Non-toxic / Mild)	Npc1a1	Npc1a	11	elav>αSyn	8	10.3135
S1	A (Non-toxic / Mild)	Npc1a1	Npc1a	13	elav>αSyn	1	8.93741
S1	A (Non-toxic / Mild)	Npc1a1	Npc1a	13	elav>αSyn	2	8.43877
S1	A (Non-toxic / Mild)	Npc1a1	Npc1a	13	elav>αSyn	3	9.12533
S1	A (Non-toxic / Mild)	Npc1a1	Npc1a	13	elav>αSyn	4	6.78498
S1	A (Non-toxic / Mild)	Npc1a1	Npc1a	13	elav>αSyn	5	9.80204
S1	A (Non-toxic / Mild)	Npc1a1	Npc1a	13	elav>αSyn	6	5.76706
S1	A (Non-toxic / Mild)	Npc1a1	Npc1a	13	elav>αSyn	7	10.4288
S1	A (Non-toxic / Mild)	Npc1a1	Npc1a	13	elav>αSyn	8	8.91638
S1	A (Non-toxic / Mild)	Npc1a1	Npc1a	15	elav>αSyn	1	7.15667
S1	A (Non-toxic / Mild)	Npc1a1	Npc1a	15	elav>αSyn	2	7.26521
S1	A (Non-toxic / Mild)	Npc1a1	Npc1a	15	elav>αSyn	3	8.95878
S1	A (Non-toxic / Mild)	Npc1a1	Npc1a	15	elav>αSyn	4	6.4741
S1	A (Non-toxic / Mild)	Npc1a1	Npc1a	15	elav>αSyn	5	8.40945
S1	A (Non-toxic / Mild)	Npc1a1	Npc1a	15	elav>αSyn	6	5.34141
S1	A (Non-toxic / Mild)	Npc1a1	Npc1a	15	elav>αSyn	7	9.8514
S1	A (Non-toxic / Mild)	Npc1a1	Npc1a	15	elav>αSyn	8	8.50172
S1	A (Non-toxic / Mild)	Npc1a1	Npc1a	18	elav>αSyn	1	8.55269
S1	A (Non-toxic / Mild)	Npc1a1	Npc1a	18	elav>αSyn	2	5.50445
S1	A (Non-toxic / Mild)	Npc1a1	Npc1a	18	elav>αSyn	3	7.94358
S1	A (Non-toxic / Mild)	Npc1a1	Npc1a	18	elav>αSyn	4	4.86462
S1	A (Non-toxic / Mild)	Npc1a1	Npc1a	18	elav>αSyn	5	7.45441
S1	A (Non-toxic / Mild)	Npc1a1	Npc1a	18	elav>αSyn	6	5.68197
S1	A (Non-toxic / Mild)	Npc1a1	Npc1a	18	elav>αSyn	7	8.5357
S1	A (Non-toxic / Mild)	Npc1a1	Npc1a	18	elav>αSyn	8	8.50226
S1	A (Non-toxic / Mild)	Npc1a1	Npc1a	20	elav>αSyn	1	4.35026
S1	A (Non-toxic / Mild)	Npc1a1	Npc1a	20	elav>αSyn	2	5.5687
S1	A (Non-toxic / Mild)	Npc1a1	Npc1a	20	elav>αSyn	3	5.88808
S1	A (Non-toxic / Mild)	Npc1a1	Npc1a	20	elav>αSyn	4	6.26005
S1	A (Non-toxic / Mild)	Npc1a1	Npc1a	20	elav>αSyn	5	4.93666
S1	A (Non-toxic / Mild)	Npc1a1	Npc1a	20	elav>αSyn	6	6.09637
S1	A (Non-toxic / Mild)	Npc1a1	Npc1a	20	elav>αSyn	7	7.89638
S1	A (Non-toxic / Mild)	Npc1a1	Npc1a	20	elav>αSyn	8	6.58944
S1	A (Non-toxic / Mild)	Npc1a1	Npc1a	22	elav>αSyn	1	8.87172
S1	A (Non-toxic / Mild)	Npc1a1	Npc1a	22	elav>αSyn	2	6.09577
S1	A (Non-toxic / Mild)	Npc1a1	Npc1a	22	elav>αSyn	3	5.28538
S1	A (Non-toxic / Mild)	Npc1a1	Npc1a	22	elav>αSyn	4	4.64359
[truncated: 10,611 more rows]

## Sheet: S1Figure_Statistics
Figure	Section	Allele	Gene Target	Genotype 1	Genotype 2	Statistical Model	P-value
S1	A (Non-toxic / Mild)	CG15533MI12073	CG15533	elav/+	elav/+; CG15533MI12073/+	Gene only	0.135589
S1	A (Non-toxic / Mild)	CG15533MI12073	CG15533	elav/+	elav/+; CG15533MI12073/+	Gene + Time	0.0068647
S1	A (Non-toxic / Mild)	CG15533MI12073	CG15533	elav/+	elav/+; CG15533MI12073/+	Gene * Time	0.141116
S1	A (Non-toxic / Mild)	CG15533MI12073	CG15533	elav>syn	elav>syn; CG15533MI12073/+	Gene only	0.0409925
S1	A (Non-toxic / Mild)	CG15533MI12073	CG15533	elav>syn	elav>syn; CG15533MI12073/+	Gene + Time	4.49378e-13
S1	A (Non-toxic / Mild)	CG15533MI12073	CG15533	elav>syn	elav>syn; CG15533MI12073/+	Gene * Time	0.000717317
S1	A (Non-toxic / Mild)	v21336	Gba1b	elav/+	elav>21336	Gene only	0.0717198
S1	A (Non-toxic / Mild)	v21336	Gba1b	elav/+	elav>21336	Gene + Time	9.16469e-05
S1	A (Non-toxic / Mild)	v21336	Gba1b	elav/+	elav>21336	Gene * Time	0.46428
S1	A (Non-toxic / Mild)	v21336	Gba1b	elav>syn	elav>syn+21336	Gene only	0.00144187
S1	A (Non-toxic / Mild)	v21336	Gba1b	elav>syn	elav>syn+21336	Gene + Time	1.21313e-10
S1	A (Non-toxic / Mild)	v21336	Gba1b	elav>syn	elav>syn+21336	Gene * Time	0.829562
S1	A (Non-toxic / Mild)	HMJ30081	Ids	elav/+	elav>HMJ30081	Gene only	0.720357
S1	A (Non-toxic / Mild)	HMJ30081	Ids	elav/+	elav>HMJ30081	Gene + Time	0.456791
S1	A (Non-toxic / Mild)	HMJ30081	Ids	elav/+	elav>HMJ30081	Gene * Time	5.40721e-05
S1	A (Non-toxic / Mild)	HMJ30081	Ids	elav>syn	elav>syn+HMJ30081	Gene only	0.255206
S1	A (Non-toxic / Mild)	HMJ30081	Ids	elav>syn	elav>syn+HMJ30081	Gene + Time	0.000961403
S1	A (Non-toxic / Mild)	HMJ30081	Ids	elav>syn	elav>syn+HMJ30081	Gene * Time	3.33092e-07
S1	A (Non-toxic / Mild)	v31021	Lip4	elav/+	elav>31021	Gene only	0.332538
S1	A (Non-toxic / Mild)	v31021	Lip4	elav/+	elav>31021	Gene + Time	0.0693993
S1	A (Non-toxic / Mild)	v31021	Lip4	elav/+	elav>31021	Gene * Time	0.74112
S1	A (Non-toxic / Mild)	v31021	Lip4	elav>syn	elav>syn+31021	Gene only	2.40897e-08
S1	A (Non-toxic / Mild)	v31021	Lip4	elav>syn	elav>syn+31021	Gene + Time	7.56674e-49
S1	A (Non-toxic / Mild)	v31021	Lip4	elav>syn	elav>syn+31021	Gene * Time	4.50807e-19
S1	A (Non-toxic / Mild)	v2691	None	elav/+	elav>RNAi scramble	Gene only	0.662306
S1	A (Non-toxic / Mild)	v2691	None	elav/+	elav>RNAi scramble	Gene + Time	0.39468
S1	A (Non-toxic / Mild)	v2691	None	elav/+	elav>RNAi scramble	Gene * Time	0.944773
S1	A (Non-toxic / Mild)	v2691	None	elav>syn	elav>syn+RNAi scramble	Gene only	0.660914
S1	A (Non-toxic / Mild)	v2691	None	elav>syn	elav>syn+RNAi scramble	Gene + Time	0.212692
S1	A (Non-toxic / Mild)	v2691	None	elav>syn	elav>syn+RNAi scramble	Gene * Time	0.113744
S1	A (Non-toxic / Mild)	41762 / Npc1a1	Npc1a	elav/+	elav>syn; Npc1a1/+	Gene only	4.36123e-05
S1	A (Non-toxic / Mild)	41762 / Npc1a1	Npc1a	elav/+	elav>syn; Npc1a1/+	Gene + Time	0.01132
S1	A (Non-toxic / Mild)	41762 / Npc1a1	Npc1a	elav/+	elav>syn; Npc1a1/+	Gene * Time	0.0100752
S1	A (Non-toxic / Mild)	41762 / Npc1a1	Npc1a	elav>syn	elav>syn; Npc1a1/+	Gene only	1.37553e-05
S1	A (Non-toxic / Mild)	41762 / Npc1a1	Npc1a	elav>syn	elav>syn; Npc1a1/+	Gene + Time	1.23788e-17
S1	A (Non-toxic / Mild)	41762 / Npc1a1	Npc1a	elav>syn	elav>syn; Npc1a1/+	Gene * Time	3.13308e-06
S1	A (Non-toxic / Mild)	50765 / Npc1a2	Npc1a	elav/+	elav/+; Npc1a2/+	Gene only	0.166276
S1	A (Non-toxic / Mild)	50765 / Npc1a2	Npc1a	elav/+	elav/+; Npc1a2/+	Gene + Time	0.0062691
S1	A (Non-toxic / Mild)	50765 / Npc1a2	Npc1a	elav/+	elav/+; Npc1a2/+	Gene * Time	6.62122e-05
S1	A (Non-toxic / Mild)	50765 / Npc1a2	Npc1a	elav>syn	elav>syn; Npc1a2/+	Gene only	4.37184e-05
S1	A (Non-toxic / Mild)	50765 / Npc1a2	Npc1a	elav>syn	elav>syn; Npc1a2/+	Gene + Time	2.888e-34
S1	A (Non-toxic / Mild)	50765 / Npc1a2	Npc1a	elav>syn	elav>syn; Npc1a2/+	Gene * Time	1.17008e-10
S1	A (Non-toxic / Mild)	52006 / Npc1a57a	Npc1a	elav/+	elav/+; Npc1a57a/+	Gene only	3.85248e-06
S1	A (Non-toxic / Mild)	52006 / Npc1a57a	Npc1a	elav/+	elav/+; Npc1a57a/+	Gene + Time	4.7769e-16
S1	A (Non-toxic / Mild)	52006 / Npc1a57a	Npc1a	elav/+	elav/+; Npc1a57a/+	Gene * Time	0.0111092
S1	A (Non-toxic / Mild)	52006 / Npc1a57a	Npc1a	elav>syn	elav>syn; Npc1a57a/+	Gene only	5.93679e-06
S1	A (Non-toxic / Mild)	52006 / Npc1a57a	Npc1a	elav>syn	elav>syn; Npc1a57a/+	Gene + Time	1.51289e-19
S1	A (Non-toxic / Mild)	52006 / Npc1a57a	Npc1a	elav>syn	elav>syn; Npc1a57a/+	Gene * Time	4.11302e-06
S1	A (Non-toxic / Mild)	v42496	Snmp1	elav/+	elav>42496	Gene only	0.128943
S1	A (Non-toxic / Mild)	v42496	Snmp1	elav/+	elav>42496	Gene + Time	0.000156887
S1	A (Non-toxic / Mild)	v42496	Snmp1	elav/+	elav>42496	Gene * Time	0.000180977
S1	A (Non-toxic / Mild)	v42496	Snmp1	elav>syn	elav>syn+42496	Gene only	0.00160877
S1	A (Non-toxic / Mild)	v42496	Snmp1	elav>syn	elav>syn+42496	Gene + Time	3.87279e-19
S1	A (Non-toxic / Mild)	v42496	Snmp1	elav>syn	elav>syn+42496	Gene * Time	2.51622e-05
S1	B (Moderate)	v42520	CG15533	elav/+	elav>42520	Gene only	0.815581
S1	B (Moderate)	v42520	CG15533	elav/+	elav>42520	Gene + Time	0.607425
S1	B (Moderate)	v42520	CG15533	elav/+	elav>42520	Gene * Time	5.02244e-09
S1	B (Moderate)	v42520	CG15533	elav>syn	elav>syn+42520	Gene only	0.0145431
S1	B (Moderate)	v42520	CG15533	elav>syn	elav>syn+42520	Gene + Time	1.85608e-15
S1	B (Moderate)	v42520	CG15533	elav>syn	elav>syn+42520	Gene * Time	9.80416e-06
S1	B (Moderate)	6395R-2	Csp	elav/+	elav>6395R-2	Gene only	1.46429e-11
S1	B (Moderate)	6395R-2	Csp	elav/+	elav>6395R-2	Gene + Time	4.21398e-23
S1	B (Moderate)	6395R-2	Csp	elav/+	elav>6395R-2	Gene * Time	0.514245
S1	B (Moderate)	6395R-2	Csp	elav>syn	elav>syn+6395R-2	Gene only	2.79394e-08
S1	B (Moderate)	6395R-2	Csp	elav>syn	elav>syn+6395R-2	Gene + Time	1.88769e-32
S1	B (Moderate)	6395R-2	Csp	elav>syn	elav>syn+6395R-2	Gene * Time	3.56701e-24
S1	B (Moderate)	CspR1	Csp	elav/+	elav/+; CspR1/+	Gene only	3.63734e-06
S1	B (Moderate)	CspR1	Csp	elav/+	elav/+; CspR1/+	Gene + Time	5.61461e-15
S1	B (Moderate)	CspR1	Csp	elav/+	elav/+; CspR1/+	Gene * Time	0.00289512
S1	B (Moderate)	CspR1	Csp	elav>syn	elav>syn; CspR1/+	Gene only	4.96463e-05
S1	B (Moderate)	CspR1	Csp	elav>syn	elav>syn; CspR1/+	Gene + Time	4.0749e-23
S1	B (Moderate)	CspR1	Csp	elav>syn	elav>syn; CspR1/+	Gene * Time	4.56557e-10
S1	B (Moderate)	v4100	Dsb	elav/+	elav>4100	Gene only	1.00763e-05
S1	B (Moderate)	v4100	Dsb	elav/+	elav>4100	Gene + Time	1.21349e-16
S1	B (Moderate)	v4100	Dsb	elav/+	elav>4100	Gene * Time	0.144911
S1	B (Moderate)	v4100	Dsb	elav>syn	elav>syn+4100	Gene only	0.000157438
S1	B (Moderate)	v4100	Dsb	elav>syn	elav>syn+4100	Gene + Time	1.45483e-22
S1	B (Moderate)	v4100	Dsb	elav>syn	elav>syn+4100	Gene * Time	4.68062e-07
S1	B (Moderate)	3132R-1	Ect3	elav/+	elav>3132R-1	Gene only	2.63271e-15
S1	B (Moderate)	3132R-1	Ect3	elav/+	elav>3132R-1	Gene + Time	7.33059e-40
S1	B (Moderate)	3132R-1	Ect3	elav/+	elav>3132R-1	Gene * Time	0.847682
S1	B (Moderate)	3132R-1	Ect3	elav>syn	elav>syn+3132R-1	Gene only	1.90413e-05
S1	B (Moderate)	3132R-1	Ect3	elav>syn	elav>syn+3132R-1	Gene + Time	3.37038e-26
S1	B (Moderate)	3132R-1	Ect3	elav>syn	elav>syn+3132R-1	Gene * Time	2.63065e-15
S1	B (Moderate)	v107794	Ect3	elav/+	elav>107794	Gene only	3.99375e-08
S1	B (Moderate)	v107794	Ect3	elav/+	elav>107794	Gene + Time	1.14512e-20
S1	B (Moderate)	v107794	Ect3	elav/+	elav>107794	Gene * Time	0.079182
S1	B (Moderate)	v107794	Ect3	elav>syn	elav>syn+107794	Gene only	0.00440279
S1	B (Moderate)	v107794	Ect3	elav>syn	elav>syn+107794	Gene + Time	1.42935e-07
S1	B (Moderate)	v107794	Ect3	elav>syn	elav>syn+107794	Gene * Time	0.895437
S1	B (Moderate)	8027R-2	Gnptab	elav/+	elav>8027R-2	Gene only	0.00105542
S1	B (Moderate)	8027R-2	Gnptab	elav/+	elav>8027R-2	Gene + Time	2.48824e-06
S1	B (Moderate)	8027R-2	Gnptab	elav/+	elav>8027R-2	Gene * Time	0.811791
S1	B (Moderate)	8027R-2	Gnptab	elav>syn	elav>syn+8027R-2	Gene only	0.00426173
S1	B (Moderate)	8027R-2	Gnptab	elav>syn	elav>syn+8027R-2	Gene + Time	6.80857e-13
S1	B (Moderate)	8027R-2	Gnptab	elav>syn	elav>syn+8027R-2	Gene * Time	3.44801e-11
S1	B (Moderate)	v103771	Idua	elav/+	elav>103771	Gene only	0.000407985
S1	B (Moderate)	v103771	Idua	elav/+	elav>103771	Gene + Time	3.50743e-16
S1	B (Moderate)	v103771	Idua	elav/+	elav>103771	Gene * Time	0.401233
S1	B (Moderate)	v103771	Idua	elav>syn	elav>syn+103371	Gene only	0.000405613
S1	B (Moderate)	v103771	Idua	elav>syn	elav>syn+103371	Gene + Time	1.10367e-28
S1	B (Moderate)	v103771	Idua	elav>syn	elav>syn+103371	Gene * Time	0.000388363
S1	B (Moderate)	v13244	Idua	elav/+	elav>13244	Gene only	0.297611
S1	B (Moderate)	v13244	Idua	elav/+	elav>13244	Gene + Time	0.0281652
S1	B (Moderate)	v13244	Idua	elav/+	elav>13244	Gene * Time	9.81515e-15
S1	B (Moderate)	v13244	Idua	elav>syn	elav>syn+13244	Gene only	2.18942e-05
S1	B (Moderate)	v13244	Idua	elav>syn	elav>syn+13244	Gene + Time	1.09275e-39
S1	B (Moderate)	v13244	Idua	elav>syn	elav>syn+13244	Gene * Time	6.52432e-08
S1	B (Moderate)	v108218	LManII	elav/+	elav>108218	Gene only	1.2729e-16
S1	B (Moderate)	v108218	LManII	elav/+	elav>108218	Gene + Time	2.03557e-37
S1	B (Moderate)	v108218	LManII	elav/+	elav>108218	Gene * Time	1.47405e-06
S1	B (Moderate)	v108218	LManII	elav>syn	elav>syn+108218	Gene only	2.96428e-11
S1	B (Moderate)	v108218	LManII	elav>syn	elav>syn+108218	Gene + Time	9.85222e-32
S1	B (Moderate)	v108218	LManII	elav>syn	elav>syn+108218	Gene * Time	1.58552e-21
S1	B (Moderate)	Snmp1	Snmp1	elav/+	elav/+; Snmp11/+	Gene only	1.76079e-09
S1	B (Moderate)	Snmp1	Snmp1	elav/+	elav/+; Snmp11/+	Gene + Time	1.22822e-38
S1	B (Moderate)	Snmp1	Snmp1	elav/+	elav/+; Snmp11/+	Gene * Time	0.0276428
S1	B (Moderate)	Snmp1	Snmp1	elav>syn	elav>syn; Snmp11/+	Gene only	3.80007e-06
S1	B (Moderate)	Snmp1	Snmp1	elav>syn	elav>syn; Snmp11/+	Gene + Time	2.0708e-27
S1	B (Moderate)	Snmp1	Snmp1	elav>syn	elav>syn; Snmp11/+	Gene * Time	7.72409e-07
S1	B (Moderate)	12582R-3	β-man	elav/+	elav>12582R-3	Gene only	6.17741e-06
S1	B (Moderate)	12582R-3	β-man	elav/+	elav>12582R-3	Gene + Time	2.97485e-14
S1	B (Moderate)	12582R-3	β-man	elav/+	elav>12582R-3	Gene * Time	0.171667
S1	B (Moderate)	12582R-3	β-man	elav>syn	elav>syn+12582R-3	Gene only	0.0187497
S1	B (Moderate)	12582R-3	β-man	elav>syn	elav>syn+12582R-3	Gene + Time	1.52351e-09
S1	B (Moderate)	12582R-3	β-man	elav>syn	elav>syn+12582R-3	Gene * Time	1.43666e-12
S1	B (Moderate)	v110464	β-man	elav/+	elav>110464	Gene only	2.92058e-11
S1	B (Moderate)	v110464	β-man	elav/+	elav>110464	Gene + Time	2.30729e-34
S1	B (Moderate)	v110464	β-man	elav/+	elav>110464	Gene * Time	0.539089
S1	B (Moderate)	v110464	β-man	elav>syn	elav>syn+110464	Gene only	0.00249974
S1	B (Moderate)	v110464	β-man	elav>syn	elav>syn+110464	Gene + Time	1.23405e-10
S1	B (Moderate)	v110464	β-man	elav>syn	elav>syn+110464	Gene * Time	0.575157
S1	B (Moderate)	v15028	β-man	elav/+	elav>15028	Gene only	0.000619252
S1	B (Moderate)	v15028	β-man	elav/+	elav>15028	Gene + Time	3.27034e-11
S1	B (Moderate)	v15028	β-man	elav/+	elav>15028	Gene * Time	0.00884842
S1	B (Moderate)	v15028	β-man	elav>syn	elav>syn+15028	Gene only	0.0189898
S1	B (Moderate)	v15028	β-man	elav>syn	elav>syn+15028	Gene + Time	4.66146e-09
S1	B (Moderate)	v15028	β-man	elav>syn	elav>syn+15028	Gene * Time	0.391261
S1	C (Severe)	v108431	CG10404	elav/+	elav>108431	Gene only	5.9316e-12
S1	C (Severe)	v108431	CG10404	elav/+	elav>108431	Gene + Time	8.49665e-37
S1	C (Severe)	v108431	CG10404	elav/+	elav>108431	Gene * Time	5.80172e-09
S1	C (Severe)	v108431	CG10404	elav>syn	elav>syn+108431	Gene only	3.69566e-08
S1	C (Severe)	v108431	CG10404	elav>syn	elav>syn+108431	Gene + Time	6.3134e-20
S1	C (Severe)	v108431	CG10404	elav>syn	elav>syn+108431	Gene * Time	3.08971e-05
S1	C (Severe)	v13696	CG10404	elav/+	elav>13969	Gene only	5.14464e-10
S1	C (Severe)	v13696	CG10404	elav/+	elav>13969	Gene + Time	2.23321e-29
S1	C (Severe)	v13696	CG10404	elav/+	elav>13969	Gene * Time	8.82756e-06
S1	C (Severe)	v13696	CG10404	elav>syn	elav>syn+13969	Gene only	4.24163e-09
S1	C (Severe)	v13696	CG10404	elav>syn	elav>syn+13969	Gene + Time	2.94166e-26
S1	C (Severe)	v13696	CG10404	elav>syn	elav>syn+13969	Gene * Time	0.0663867
S1	C (Severe)	v102842	CG15533	elav/+	elav>102842	Gene only	4.45704e-15
S1	C (Severe)	v102842	CG15533	elav/+	elav>102842	Gene + Time	1.29518e-37
S1	C (Severe)	v102842	CG15533	elav/+	elav>102842	Gene * Time	0.00269963
S1	C (Severe)	v102842	CG15533	elav>syn	elav>syn+102842	Gene only	3.44568e-18
S1	C (Severe)	v102842	CG15533	elav>syn	elav>syn+102842	Gene + Time	1.04607e-49
S1	C (Severe)	v102842	CG15533	elav>syn	elav>syn+102842	Gene * Time	2.2816e-09
S1	C (Severe)	v103201	Csp	elav/+	elav>103201	Gene only	5.46668e-14
S1	C (Severe)	v103201	Csp	elav/+	elav>103201	Gene + Time	6.6367e-31
S1	C (Severe)	v103201	Csp	elav/+	elav>103201	Gene * Time	0.000760316
S1	C (Severe)	v103201	Csp	elav>syn	elav>syn+103201	Gene only	5.37777e-13
S1	C (Severe)	v103201	Csp	elav>syn	elav>syn+103201	Gene + Time	8.90279e-32
S1	C (Severe)	v103201	Csp	elav>syn	elav>syn+103201	Gene * Time	1.21904e-05
S1	C (Severe)	v100219	Dsb	elav/+	elav>100219	Gene only	9.77024e-14
S1	C (Severe)	v100219	Dsb	elav/+	elav>100219	Gene + Time	5.40401e-41
S1	C (Severe)	v100219	Dsb	elav/+	elav>100219	Gene * Time	1.2659e-05
S1	C (Severe)	v100219	Dsb	elav>syn	elav>syn+100219	Gene only	7.40674e-11
S1	C (Severe)	v100219	Dsb	elav>syn	elav>syn+100219	Gene + Time	3.07813e-22
S1	C (Severe)	v100219	Dsb	elav>syn	elav>syn+100219	Gene * Time	0.000246049
S1	C (Severe)	v101212	Gba1b	elav/+	elav>101212	Gene only	1.4218e-10
S1	C (Severe)	v101212	Gba1b	elav/+	elav>101212	Gene + Time	4.62627e-26
S1	C (Severe)	v101212	Gba1b	elav/+	elav>101212	Gene * Time	0.0848623
S1	C (Severe)	v101212	Gba1b	elav>syn	elav>syn+101212	Gene only	2.15241e-14
S1	C (Severe)	v101212	Gba1b	elav>syn	elav>syn+101212	Gene + Time	3.30993e-31
S1	C (Severe)	v101212	Gba1b	elav>syn	elav>syn+101212	Gene * Time	4.21482e-10
S1	C (Severe)	v109400	Gnptab	elav/+	elav>109400	Gene only	9.92643e-15
S1	C (Severe)	v109400	Gnptab	elav/+	elav>109400	Gene + Time	8.77911e-32
S1	C (Severe)	v109400	Gnptab	elav/+	elav>109400	Gene * Time	0.00944935
S1	C (Severe)	v109400	Gnptab	elav>syn	elav>syn+109400	Gene only	6.0252e-11
S1	C (Severe)	v109400	Gnptab	elav>syn	elav>syn+109400	Gene + Time	3.46036e-30
S1	C (Severe)	v109400	Gnptab	elav>syn	elav>syn+109400	Gene * Time	4.63828e-12
S1	C (Severe)	v105970	Ids	elav/+	elav>105970	Gene only	2.26693e-26
S1	C (Severe)	v105970	Ids	elav/+	elav>105970	Gene + Time	2.95182e-48
S1	C (Severe)	v105970	Ids	elav/+	elav>105970	Gene * Time	7.41438e-11
S1	C (Severe)	v105970	Ids	elav>syn	elav>syn+105970	Gene only	2.64337e-12
S1	C (Severe)	v105970	Ids	elav>syn	elav>syn+105970	Gene + Time	4.80034e-37
S1	C (Severe)	v105970	Ids	elav>syn	elav>syn+105970	Gene * Time	7.86556e-30
S1	C (Severe)	v106614	Lip4	elav/+	elav>106614	Gene only	2.15102e-18
S1	C (Severe)	v106614	Lip4	elav/+	elav>106614	Gene + Time	3.70633e-41
S1	C (Severe)	v106614	Lip4	elav/+	elav>106614	Gene * Time	1.50521e-11
S1	C (Severe)	v106614	Lip4	elav>syn	elav>syn+106614	Gene only	1.64155e-13
S1	C (Severe)	v106614	Lip4	elav>syn	elav>syn+106614	Gene + Time	4.54066e-38
S1	C (Severe)	v106614	Lip4	elav>syn	elav>syn+106614	Gene * Time	1.4758e-27
S1	C (Severe)	HMC03510	LManII	elav/+	elav>HMC03510	Gene only	1.15539e-24
S1	C (Severe)	HMC03510	LManII	elav/+	elav>HMC03510	Gene + Time	2.94143e-31
S1	C (Severe)	HMC03510	LManII	elav/+	elav>HMC03510	Gene * Time	3.80104e-25
S1	C (Severe)	HMC03510	LManII	elav>syn	elav>syn+HMC03510	Gene only	3.57157e-12
S1	C (Severe)	HMC03510	LManII	elav>syn	elav>syn+HMC03510	Gene + Time	1.60442e-50
S1	C (Severe)	HMC03510	LManII	elav>syn	elav>syn+HMC03510	Gene * Time	6.01777e-20
S1	C (Severe)	HMJ23957	MFS3	elav/+	elav>HMJ23957	Gene only	5.15117e-24
S1	C (Severe)	HMJ23957	MFS3	elav/+	elav>HMJ23957	Gene + Time	2.0551e-42
S1	C (Severe)	HMJ23957	MFS3	elav/+	elav>HMJ23957	Gene * Time	0.350081
S1	C (Severe)	HMJ23957	MFS3	elav>syn	elav>syn+HMJ23957	Gene only	2.71518e-22
S1	C (Severe)	HMJ23957	MFS3	elav>syn	elav>syn+HMJ23957	Gene + Time	3.89663e-37
S1	C (Severe)	HMJ23957	MFS3	elav>syn	elav>syn+HMJ23957	Gene * Time	3.89663e-37
S1	C (Severe)	v330237	MFS3	elav/+	elav>330237	Gene only	4.96837e-23
S1	C (Severe)	v330237	MFS3	elav/+	elav>330237	Gene + Time	6.98216e-21
S1	C (Severe)	v330237	MFS3	elav/+	elav>330237	Gene * Time	1.55958e-13
S1	C (Severe)	v330237	MFS3	elav>syn	elav>syn+330237	Gene only	1.6128e-26
S1	C (Severe)	v330237	MFS3	elav>syn	elav>syn+330237	Gene + Time	4.58809e-24
S1	C (Severe)	v330237	MFS3	elav>syn	elav>syn+330237	Gene * Time	4.67158e-05
S1	C (Severe)	v105405	Npc1a	elav/+	elav>105405	Gene only	3.50468e-16
S1	C (Severe)	v105405	Npc1a	elav/+	elav>105405	Gene + Time	6.34666e-30
S1	C (Severe)	v105405	Npc1a	elav/+	elav>105405	Gene * Time	1.79344e-07
S1	C (Severe)	v105405	Npc1a	elav>syn	elav>syn+105405	Gene only	1.1845e-28
S1	C (Severe)	v105405	Npc1a	elav>syn	elav>syn+105405	Gene + Time	1.95226e-22
S1	C (Severe)	v105405	Npc1a	elav>syn	elav>syn+105405	Gene * Time	9.1712e-06

## Sheet: S2Figure_RawData_Statistics
Figure	Panel	Plate No.	Genotype	Biological Replicate	Experimental Target	Target Relative Fold Expression (2-ΔΔCt)		Figure	Panel	Plate No.	Genotype 1	Genotype 2	Experimental Target	Tukey's Post-Hoc (P-value)
S2	A	1	elav/+ (Control)	1	Gba1b	1.0233		S2	A	1	elav/+ (Control)	elav>21336 (Gba1b KD1)	Gba1b	0.0089
S2	A	1	elav/+ (Control)	2	Gba1b	1.0917		S2	A	1	elav/+ (Control)	elav>101212 (Gba1b KD2)	Gba1b	<0.0001
S2	A	1	elav/+ (Control)	3	Gba1b	0.6999		S2	A	2	elav/+ (Control)	elav>12582R-3 (βMan KD1)	βMan	0.1262
S2	A	1	elav/+ (Control)	4	Gba1b	0.9169		S2	A	2	elav/+ (Control)	elav>110464 (βMan KD2)	βMan	0.0003
S2	A	1	elav/+ (Control)	5	Gba1b	1.3949		S2	A	3	elav/+ (Control)	elav>6395R-2 (Csp KD1)	Csp	<0.0001
S2	A	1	elav>21336 (Gba1b KD1)	1	Gba1b	0.6575		S2	A	3	elav/+ (Control)	elav>103201 (Csp KD2)	Csp	<0.0001
S2	A	1	elav>21336 (Gba1b KD1)	2	Gba1b	0.6482		S2	B	3	elav/+ (Control)	elav/+; CspR1/+	Csp	<0.0001
S2	A	1	elav>21336 (Gba1b KD1)	3	Gba1b	0.7357		S2	A	4	elav/+ (Control)	elav>4100 (Dsb KD1)	Dsb	0.0078
S2	A	1	elav>21336 (Gba1b KD1)	4	Gba1b	0.3723		S2	A	4	elav/+ (Control)	elav>100219 (Dsb KD2)	Dsb	0.0077
S2	A	1	elav>21336 (Gba1b KD1)	5	Gba1b	0.763		S2	A	5	elav/+ (Control)	elav>31021 (Lip4 KD1)	Lip4	<0.0001
S2	A	1	elav>101212 (Gba1b KD2)	1	Gba1b	0.2024		S2	A	5	elav/+ (Control)	elav>106614 (Lip4 KD2)	Lip4	0.0589
S2	A	1	elav>101212 (Gba1b KD2)	2	Gba1b	0.555		S2	A	6	elav/+ (Control)	elav>105405 (Npc1a KD)	Npc1a	<0.0001
S2	A	1	elav>101212 (Gba1b KD2)	3	Gba1b	0.275		S2	B	6	elav/+ (Control)	elav/+; Npc1a1/+	Npc1a	<0.0001
S2	A	1	elav>101212 (Gba1b KD2)	4	Gba1b	0.3839		S2	B	6	elav/+ (Control)	elav/+; Npc1a2/+	Npc1a	<0.0001
S2	A	1	elav>101212 (Gba1b KD2)	5	Gba1b	0.4173		S2	B	6	elav/+ (Control)	elav/+; Npc1a57a/+	Npc1a	<0.0001
S2	A	2	elav/+ (Control)	1	β-man	1.0115
S2	A	2	elav/+ (Control)	2	β-man	1.0461
S2	A	2	elav/+ (Control)	3	β-man	1.0004
S2	A	2	elav/+ (Control)	4	β-man	0.9447
S2	A	2	elav>12582R-3 (βMan KD1)	1	β-man	0.8465
S2	A	2	elav>12582R-3 (βMan KD1)	2	β-man	0.825
S2	A	2	elav>12582R-3 (βMan KD1)	3	β-man	0.9125
S2	A	2	elav>12582R-3 (βMan KD1)	4	β-man	0.8482
S2	A	2	elav>110464 (βMan KD2)	1	β-man	0.4273
S2	A	2	elav>110464 (βMan KD2)	2	β-man	0.6844
S2	A	2	elav>110464 (βMan KD2)	3	β-man	0.7689
S2	A	2	elav>110464 (βMan KD2)	4	β-man	0.675
S2	A	2	elav>110464 (βMan KD2)	5	β-man	0.7954
S2	A	3	elav/+ (Control)	1	Csp	1.1014
S2	A	3	elav/+ (Control)	2	Csp	0.852
S2	A	3	elav/+ (Control)	3	Csp	0.8265
S2	A	3	elav/+ (Control)	4	Csp	1.3546
S2	A	3	elav/+ (Control)	5	Csp	0.9519
S2	A	3	elav>6395R-2 (Csp KD1)	1	Csp	0.3595
S2	A	3	elav>6395R-2 (Csp KD1)	2	Csp	0.4349
S2	A	3	elav>6395R-2 (Csp KD1)	3	Csp	0.3469
S2	A	3	elav>6395R-2 (Csp KD1)	4	Csp	0.3231
S2	A	3	elav>6395R-2 (Csp KD1)	5	Csp	0.3517
S2	A	3	elav>103201 (Csp KD2)	1	Csp	0.3605
S2	A	3	elav>103201 (Csp KD2)	2	Csp	0.3231
S2	A	3	elav>103201 (Csp KD2)	3	Csp	0.3619
S2	A	3	elav>103201 (Csp KD2)	4	Csp	0.4322
S2	A	3	elav>103201 (Csp KD2)	5	Csp	0.4347
S2	A	4	elav/+ (Control)	1	Dsb	1.0802
S2	A	4	elav/+ (Control)	2	Dsb	1.038
S2	A	4	elav/+ (Control)	3	Dsb	0.8562
S2	A	4	elav/+ (Control)	4	Dsb	1.0417
S2	A	4	elav>4100 (Dsb KD1)	1	Dsb	0.5995
S2	A	4	elav>4100 (Dsb KD1)	2	Dsb	0.8714
S2	A	4	elav>4100 (Dsb KD1)	3	Dsb	0.4344
S2	A	4	elav>4100 (Dsb KD1)	4	Dsb	0.7206
S2	A	4	elav>4100 (Dsb KD1)	5	Dsb	0.6589
S2	A	4	elav>100219 (Dsb KD2)	1	Dsb	0.8713
S2	A	4	elav>100219 (Dsb KD2)	2	Dsb	0.6521
S2	A	4	elav>100219 (Dsb KD2)	3	Dsb	0.6159
S2	A	4	elav>100219 (Dsb KD2)	4	Dsb	0.6681
S2	A	4	elav>100219 (Dsb KD2)	5	Dsb	0.4756
S2	A	5	elav/+ (Control)	1	Lip4	0.8824
S2	A	5	elav/+ (Control)	2	Lip4	1.0787
S2	A	5	elav/+ (Control)	3	Lip4	1.1987
S2	A	5	elav/+ (Control)	4	Lip4	1.0201
S2	A	5	elav/+ (Control)	5	Lip4	0.8592
S2	A	5	elav>31021 (Lip4 KD1)	1	Lip4	0.6077
S2	A	5	elav>31021 (Lip4 KD1)	2	Lip4	0.4091
S2	A	5	elav>31021 (Lip4 KD1)	3	Lip4	0.4766
S2	A	5	elav>31021 (Lip4 KD1)	4	Lip4	0.4012
S2	A	5	elav>31021 (Lip4 KD1)	5	Lip4	0.4695
S2	A	5	elav>106614 (Lip4 KD2)	1	Lip4	0.8337
S2	A	5	elav>106614 (Lip4 KD2)	2	Lip4	0.8096
S2	A	5	elav>106614 (Lip4 KD2)	3	Lip4	0.7047
S2	A	5	elav>106614 (Lip4 KD2)	4	Lip4	0.635
S2	A	5	elav>106614 (Lip4 KD2)	5	Lip4	1.0797
S2	A	6	elav/+ (Control)	1	Npc1a	1.24597
S2	A	6	elav/+ (Control)	2	Npc1a	0.848134
S2	A	6	elav/+ (Control)	3	Npc1a	0.663077
S2	A	6	elav/+ (Control)	4	Npc1a	1.50283
S2	A	6	elav/+ (Control)	5	Npc1a	0.949623
S2	A	6	elav>105405 (Npc1a KD)	1	Npc1a	0.187966
S2	A	6	elav>105405 (Npc1a KD)	2	Npc1a	0.410061
S2	A	6	elav>105405 (Npc1a KD)	3	Npc1a	0.319446
S2	A	6	elav>105405 (Npc1a KD)	4	Npc1a	0.31369
S2	A	6	elav>105405 (Npc1a KD)	5	Npc1a	0.411372
S2	B	6	elav/+ (Control)	1	Npc1a	1.24597
S2	B	6	elav/+ (Control)	2	Npc1a	0.848134
S2	B	6	elav/+ (Control)	3	Npc1a	0.663077
S2	B	6	elav/+ (Control)	4	Npc1a	1.50283
S2	B	6	elav/+ (Control)	5	Npc1a	0.949623
S2	B	6	elav/+; Npc1a1/+	1	Npc1a	0.224094
S2	B	6	elav/+; Npc1a1/+	2	Npc1a	0.256448
S2	B	6	elav/+; Npc1a1/+	3	Npc1a	0.25561
S2	B	6	elav/+; Npc1a1/+	4	Npc1a	0.252581
S2	B	6	elav/+; Npc1a2/+	1	Npc1a	0.362609
S2	B	6	elav/+; Npc1a2/+	2	Npc1a	0.203968
S2	B	6	elav/+; Npc1a2/+	3	Npc1a	0.301994
S2	B	6	elav/+; Npc1a2/+	4	Npc1a	0.392989
S2	B	6	elav/+; Npc1a2/+	5	Npc1a	0.323334
S2	B	6	elav/+; Npc1a57a/+	1	Npc1a	0.477673
S2	B	6	elav/+; Npc1a57a/+	2	Npc1a	0.389742
S2	B	6	elav/+; Npc1a57a/+	3	Npc1a	0.353558
S2	B	6	elav/+; Npc1a57a/+	4	Npc1a	0.422402
S2	B	6	elav/+; Npc1a57a/+	5	Npc1a	0.342379
S2	B	3	elav/+ (Control)	1	Csp	1.1014
S2	B	3	elav/+ (Control)	2	Csp	0.852
S2	B	3	elav/+ (Control)	3	Csp	0.8265
S2	B	3	elav/+ (Control)	4	Csp	1.3546
S2	B	3	elav/+ (Control)	5	Csp	0.9519
S2	B	3	elav/+; CspR1/+	1	Csp	0.4688
S2	B	3	elav/+; CspR1/+	2	Csp	0.4582
S2	B	3	elav/+; CspR1/+	3	Csp	0.4501
S2	B	3	elav/+; CspR1/+	4	Csp	0.4899
S2	B	3	elav/+; CspR1/+	5	Csp	0.4141

## Sheet: SupFig3_RawData_Statistics
Figure	Panel	Plate No.	Age (Days)	Genotype	Biological Replicate	Speed (mm/sec)		Figure	Panel	Plate No.	Genotype 1	Genotype 2	Model	P-value
S3	B	2	6	Control (elav/+)	1	12.5333		S3	A	1	elav/+ (Control)	Elav>Lip4 (Lip4 OE)	Gene only	0.852809
S3	B	2	6	Control (elav/+)	2	12.7298		S3	A	1	elav/+ (Control)	Elav>Lip4 (Lip4 OE)	Gene + Time	0.145338
S3	B	2	6	Control (elav/+)	3	13.5639		S3	A	1	elav/+ (Control)	Elav>Lip4 (Lip4 OE)	Gene * Time	0.342875
S3	B	2	6	Control (elav/+)	4	13.9423		S3	A	1	Elav>syn	Elav>syn+Lip4 (Lip4 OE)	Gene only	0.852809
S3	B	2	6	Control (elav/+)	5	12.6245		S3	A	1	Elav>syn	Elav>syn+Lip4 (Lip4 OE)	Gene + Time	0.0271658
S3	B	2	6	Control (elav/+)	6	12.8053		S3	A	1	Elav>syn	Elav>syn+Lip4 (Lip4 OE)	Gene * Time	2.52345e-08
S3	B	2	6	Control (elav/+)	7	13.4565		S3	B	2	elav/+ (Control)	elav>Npc1a (Npc1a OE)	Gene only	2.19676e-10
S3	B	2	6	Control (elav/+)	8	11.8439		S3	B	2	elav/+ (Control)	elav>Npc1a (Npc1a OE)	Gene + Time	1.03808e-31
S3	B	2	8	Control (elav/+)	1	11.1529		S3	B	2	elav/+ (Control)	elav>Npc1a (Npc1a OE)	Gene * Time	0.726515
S3	B	2	8	Control (elav/+)	2	11.6418		S3	B	2	elav>syn	elav>syn+Npc1a (Npc1a OE)	Gene only	0.0576197
S3	B	2	8	Control (elav/+)	3	11.3009		S3	B	2	elav>syn	elav>syn+Npc1a (Npc1a OE)	Gene + Time	6.10806e-06
S3	B	2	8	Control (elav/+)	4	12.8473		S3	B	2	elav>syn	elav>syn+Npc1a (Npc1a OE)	Gene * Time	0.0054738
S3	B	2	8	Control (elav/+)	5	11.8086
S3	B	2	8	Control (elav/+)	6	10.606
S3	B	2	8	Control (elav/+)	7	11.9191
S3	B	2	8	Control (elav/+)	8	10.3449
S3	B	2	11	Control (elav/+)	1	10.3816
S3	B	2	11	Control (elav/+)	2	10.3257
S3	B	2	11	Control (elav/+)	3	9.58815
S3	B	2	11	Control (elav/+)	4	10.8866
S3	B	2	11	Control (elav/+)	5	10.9726
S3	B	2	11	Control (elav/+)	6	9.87202
S3	B	2	11	Control (elav/+)	7	10.9965
S3	B	2	11	Control (elav/+)	8	9.52331
S3	B	2	13	Control (elav/+)	1	11.104
S3	B	2	13	Control (elav/+)	2	11.2379
S3	B	2	13	Control (elav/+)	3	10.6193
S3	B	2	13	Control (elav/+)	4	11.7264
S3	B	2	13	Control (elav/+)	5	11.2226
S3	B	2	13	Control (elav/+)	6	10.2333
S3	B	2	13	Control (elav/+)	7	10.6088
S3	B	2	13	Control (elav/+)	8	8.7753
S3	B	2	15	Control (elav/+)	1	11.4311
S3	B	2	15	Control (elav/+)	2	10.7345
S3	B	2	15	Control (elav/+)	3	10.5613
S3	B	2	15	Control (elav/+)	4	10.7179
S3	B	2	15	Control (elav/+)	5	10.53
S3	B	2	15	Control (elav/+)	6	10.0825
S3	B	2	15	Control (elav/+)	7	10.5201
S3	B	2	15	Control (elav/+)	8	8.58456
S3	B	2	18	Control (elav/+)	1	9.70725
S3	B	2	18	Control (elav/+)	2	8.44188
S3	B	2	18	Control (elav/+)	3	8.29656
S3	B	2	18	Control (elav/+)	4	10.1241
S3	B	2	18	Control (elav/+)	5	9.11238
S3	B	2	18	Control (elav/+)	6	8.96182
S3	B	2	18	Control (elav/+)	7	9.84903
S3	B	2	18	Control (elav/+)	8	8.08326
S3	B	2	21	Control (elav/+)	1	11.1451
S3	B	2	21	Control (elav/+)	2	10.3646
S3	B	2	21	Control (elav/+)	3	9.40038
S3	B	2	21	Control (elav/+)	4	10.8238
S3	B	2	21	Control (elav/+)	5	9.94848
S3	B	2	21	Control (elav/+)	6	9.529
S3	B	2	21	Control (elav/+)	7	10.1194
S3	B	2	21	Control (elav/+)	8	8.1346
S3	B	2	22	Control (elav/+)	1	7.73176
S3	B	2	22	Control (elav/+)	2	8.76817
S3	B	2	22	Control (elav/+)	3	8.03363
S3	B	2	22	Control (elav/+)	4	8.25363
S3	B	2	22	Control (elav/+)	5	8.27829
S3	B	2	22	Control (elav/+)	6	8.13195
S3	B	2	22	Control (elav/+)	7	8.6507
S3	B	2	22	Control (elav/+)	8	6.29806
S3	B	2	25	Control (elav/+)	1	8.72056
S3	B	2	25	Control (elav/+)	2	8.66246
S3	B	2	25	Control (elav/+)	3	7.7372
S3	B	2	25	Control (elav/+)	4	8.88327
S3	B	2	25	Control (elav/+)	5	7.45966
S3	B	2	25	Control (elav/+)	6	7.33225
S3	B	2	25	Control (elav/+)	7	7.13892
S3	B	2	25	Control (elav/+)	8	5.3442
S3	B	2	27	Control (elav/+)	1	7.92738
S3	B	2	27	Control (elav/+)	2	8.26792
S3	B	2	27	Control (elav/+)	3	8.41786
S3	B	2	27	Control (elav/+)	4	9.24281
S3	B	2	27	Control (elav/+)	5	8.31421
S3	B	2	27	Control (elav/+)	6	8.1522
S3	B	2	27	Control (elav/+)	7	8.42681
S3	B	2	27	Control (elav/+)	8	6.12007
S3	B	2	29	Control (elav/+)	1	7.69315
S3	B	2	29	Control (elav/+)	2	7.04228
S3	B	2	29	Control (elav/+)	3	6.35705
S3	B	2	29	Control (elav/+)	4	6.83446
S3	B	2	29	Control (elav/+)	5	6.05657
S3	B	2	29	Control (elav/+)	6	6.34313
S3	B	2	29	Control (elav/+)	7	5.81789
S3	B	2	29	Control (elav/+)	8	5.31803
S3	B	2	6	elav>Npc1a (Npc1a OE)	1	11.1245
S3	B	2	6	elav>Npc1a (Npc1a OE)	2	10.3167
S3	B	2	6	elav>Npc1a (Npc1a OE)	3	11.1676
S3	B	2	6	elav>Npc1a (Npc1a OE)	4	10.4002
S3	B	2	6	elav>Npc1a (Npc1a OE)	5	11.0473
S3	B	2	6	elav>Npc1a (Npc1a OE)	6	10.4293
S3	B	2	6	elav>Npc1a (Npc1a OE)	7	10.5563
S3	B	2	6	elav>Npc1a (Npc1a OE)	8	10.628
S3	B	2	8	elav>Npc1a (Npc1a OE)	1	8.92614
S3	B	2	8	elav>Npc1a (Npc1a OE)	2	9.47549
S3	B	2	8	elav>Npc1a (Npc1a OE)	3	9.77698
S3	B	2	8	elav>Npc1a (Npc1a OE)	4	8.89988
S3	B	2	8	elav>Npc1a (Npc1a OE)	5	9.70241
S3	B	2	8	elav>Npc1a (Npc1a OE)	6	9.50057
S3	B	2	8	elav>Npc1a (Npc1a OE)	7	8.62241
S3	B	2	8	elav>Npc1a (Npc1a OE)	8	8.13303
S3	B	2	11	elav>Npc1a (Npc1a OE)	1	8.46266
S3	B	2	11	elav>Npc1a (Npc1a OE)	2	7.53871
S3	B	2	11	elav>Npc1a (Npc1a OE)	3	8.23116
S3	B	2	11	elav>Npc1a (Npc1a OE)	4	7.88664
S3	B	2	11	elav>Npc1a (Npc1a OE)	5	7.23044
S3	B	2	11	elav>Npc1a (Npc1a OE)	6	8.06041
S3	B	2	11	elav>Npc1a (Npc1a OE)	7	9.10414
S3	B	2	11	elav>Npc1a (Npc1a OE)	8	8.33594
S3	B	2	13	elav>Npc1a (Npc1a OE)	1	9.33636
S3	B	2	13	elav>Npc1a (Npc1a OE)	2	7.66715
S3	B	2	13	elav>Npc1a (Npc1a OE)	3	8.92131
S3	B	2	13	elav>Npc1a (Npc1a OE)	4	7.72938
S3	B	2	13	elav>Npc1a (Npc1a OE)	5	8.76798
S3	B	2	13	elav>Npc1a (Npc1a OE)	6	8.36646
S3	B	2	13	elav>Npc1a (Npc1a OE)	7	8.74715
S3	B	2	13	elav>Npc1a (Npc1a OE)	8	8.98401
S3	B	2	15	elav>Npc1a (Npc1a OE)	1	9.78485
S3	B	2	15	elav>Npc1a (Npc1a OE)	2	8.45876
S3	B	2	15	elav>Npc1a (Npc1a OE)	3	8.46158
S3	B	2	15	elav>Npc1a (Npc1a OE)	4	8.18138
S3	B	2	15	elav>Npc1a (Npc1a OE)	5	9.32124
S3	B	2	15	elav>Npc1a (Npc1a OE)	6	8.83439
S3	B	2	15	elav>Npc1a (Npc1a OE)	7	9.01584
S3	B	2	15	elav>Npc1a (Npc1a OE)	8	8.63734
S3	B	2	18	elav>Npc1a (Npc1a OE)	1	7.89731
S3	B	2	18	elav>Npc1a (Npc1a OE)	2	6.72354
S3	B	2	18	elav>Npc1a (Npc1a OE)	3	6.67903
S3	B	2	18	elav>Npc1a (Npc1a OE)	4	6.93883
S3	B	2	18	elav>Npc1a (Npc1a OE)	5	6.25161
S3	B	2	18	elav>Npc1a (Npc1a OE)	6	5.91119
S3	B	2	18	elav>Npc1a (Npc1a OE)	7	8.06899
S3	B	2	18	elav>Npc1a (Npc1a OE)	8	8.0023
S3	B	2	21	elav>Npc1a (Npc1a OE)	1	8.53268
S3	B	2	21	elav>Npc1a (Npc1a OE)	2	7.55554
S3	B	2	21	elav>Npc1a (Npc1a OE)	3	7.8868
S3	B	2	21	elav>Npc1a (Npc1a OE)	4	7.90639
S3	B	2	21	elav>Npc1a (Npc1a OE)	5	8.56243
S3	B	2	21	elav>Npc1a (Npc1a OE)	6	6.09359
S3	B	2	21	elav>Npc1a (Npc1a OE)	7	7.77122
S3	B	2	21	elav>Npc1a (Npc1a OE)	8	7.73235
S3	B	2	22	elav>Npc1a (Npc1a OE)	1	6.38525
S3	B	2	22	elav>Npc1a (Npc1a OE)	2	6.41014
S3	B	2	22	elav>Npc1a (Npc1a OE)	3	6.08145
S3	B	2	22	elav>Npc1a (Npc1a OE)	4	6.45657
S3	B	2	22	elav>Npc1a (Npc1a OE)	5	6.9182
S3	B	2	22	elav>Npc1a (Npc1a OE)	6	5.76282
S3	B	2	22	elav>Npc1a (Npc1a OE)	7	6.35684
S3	B	2	22	elav>Npc1a (Npc1a OE)	8	6.44162
S3	B	2	25	elav>Npc1a (Npc1a OE)	1	7.35348
S3	B	2	25	elav>Npc1a (Npc1a OE)	2	6.14143
S3	B	2	25	elav>Npc1a (Npc1a OE)	3	6.20336
S3	B	2	25	elav>Npc1a (Npc1a OE)	4	5.8484
S3	B	2	25	elav>Npc1a (Npc1a OE)	5	6.38849
S3	B	2	25	elav>Npc1a (Npc1a OE)	6	4.2858
S3	B	2	25	elav>Npc1a (Npc1a OE)	7	5.81215
S3	B	2	25	elav>Npc1a (Npc1a OE)	8	6.37075
S3	B	2	27	elav>Npc1a (Npc1a OE)	1	7.97425
S3	B	2	27	elav>Npc1a (Npc1a OE)	2	6.79622
S3	B	2	27	elav>Npc1a (Npc1a OE)	3	6.374
S3	B	2	27	elav>Npc1a (Npc1a OE)	4	6.04315
S3	B	2	27	elav>Npc1a (Npc1a OE)	5	8.07648
S3	B	2	27	elav>Npc1a (Npc1a OE)	6	3.97244
S3	B	2	27	elav>Npc1a (Npc1a OE)	7	4.40958
S3	B	2	27	elav>Npc1a (Npc1a OE)	8	7.73326
S3	B	2	29	elav>Npc1a (Npc1a OE)	1	5.63665
S3	B	2	29	elav>Npc1a (Npc1a OE)	2	4.75144
S3	B	2	29	elav>Npc1a (Npc1a OE)	3	4.89204
S3	B	2	29	elav>Npc1a (Npc1a OE)	4	5.0095
S3	B	2	29	elav>Npc1a (Npc1a OE)	5	5.34432
S3	B	2	29	elav>Npc1a (Npc1a OE)	6	3.24585
S3	B	2	29	elav>Npc1a (Npc1a OE)	7	4.58916
S3	B	2	29	elav>Npc1a (Npc1a OE)	8	5.91663
S3	B	2	6	elav>syn	1	10.5206
S3	B	2	6	elav>syn	2	8.14002
S3	B	2	6	elav>syn	3	10.0104
S3	B	2	6	elav>syn	4	7.42341
S3	B	2	6	elav>syn	5	7.4253
S3	B	2	6	elav>syn	6	9.54298
S3	B	2	6	elav>syn	7	8.16536
S3	B	2	6	elav>syn	8	10.6949
S3	B	2	8	elav>syn	1	7.63519
S3	B	2	8	elav>syn	2	6.08312
S3	B	2	8	elav>syn	3	8.9197
S3	B	2	8	elav>syn	4	6.8583
S3	B	2	8	elav>syn	5	5.50288
S3	B	2	8	elav>syn	6	8.28431
S3	B	2	8	elav>syn	7	7.04545
S3	B	2	8	elav>syn	8	7.8916
S3	B	2	11	elav>syn	1	7.37437
S3	B	2	11	elav>syn	2	5.50471
S3	B	2	11	elav>syn	3	6.88024
S3	B	2	11	elav>syn	4	5.78555
S3	B	2	11	elav>syn	5	4.49804
S3	B	2	11	elav>syn	6	6.70986
S3	B	2	11	elav>syn	7	6.23259
S3	B	2	11	elav>syn	8	8.04661
S3	B	2	13	elav>syn	1	7.12991
S3	B	2	13	elav>syn	2	5.89554
S3	B	2	13	elav>syn	3	7.76022
S3	B	2	13	elav>syn	4	5.88817
S3	B	2	13	elav>syn	5	5.71722
S3	B	2	13	elav>syn	6	6.04179
S3	B	2	13	elav>syn	7	5.96868
S3	B	2	13	elav>syn	8	5.70102
S3	B	2	15	elav>syn	1	7.03407
S3	B	2	15	elav>syn	2	5.49406
S3	B	2	15	elav>syn	3	6.6243
S3	B	2	15	elav>syn	4	4.78689
S3	B	2	15	elav>syn	5	4.84976
S3	B	2	15	elav>syn	6	5.78992
S3	B	2	15	elav>syn	7	5.57022
S3	B	2	15	elav>syn	8	6.35391
S3	B	2	18	elav>syn	1	6.44137
S3	B	2	18	elav>syn	2	4.88415
S3	B	2	18	elav>syn	3	5.73841
S3	B	2	18	elav>syn	4	5.10524
S3	B	2	18	elav>syn	5	4.79105
S3	B	2	18	elav>syn	6	5.30361
S3	B	2	18	elav>syn	7	5.61354
S3	B	2	18	elav>syn	8	6.45629
S3	B	2	21	elav>syn	1	5.64001
S3	B	2	21	elav>syn	2	4.8465
S3	B	2	21	elav>syn	3	6.77646
S3	B	2	21	elav>syn	4	5.93169
S3	B	2	21	elav>syn	5	5.49476
S3	B	2	21	elav>syn	6	5.27172
S3	B	2	21	elav>syn	7	5.63003
S3	B	2	21	elav>syn	8	5.32103
S3	B	2	22	elav>syn	1	6.18745
S3	B	2	22	elav>syn	2	4.68144
S3	B	2	22	elav>syn	3	4.07157
S3	B	2	22	elav>syn	4	4.23161
S3	B	2	22	elav>syn	5	4.8125
S3	B	2	22	elav>syn	6	3.69828
S3	B	2	22	elav>syn	7	4.5883
S3	B	2	22	elav>syn	8	4.40632
S3	B	2	25	elav>syn	1	5.19514
S3	B	2	25	elav>syn	2	4.62234
S3	B	2	25	elav>syn	3	4.15703
S3	B	2	25	elav>syn	4	4.98391
S3	B	2	25	elav>syn	5	4.10217
S3	B	2	25	elav>syn	6	3.45221
S3	B	2	25	elav>syn	7	4.76752
S3	B	2	25	elav>syn	8	4.27011
S3	B	2	27	elav>syn	1	4.62226
S3	B	2	27	elav>syn	2	3.45835
S3	B	2	27	elav>syn	3	2.79872
S3	B	2	27	elav>syn	4	3.93802
S3	B	2	27	elav>syn	5	3.46111
S3	B	2	27	elav>syn	6	3.1598
S3	B	2	27	elav>syn	7	3.63193
S3	B	2	27	elav>syn	8	3.45702
S3	B	2	29	elav>syn	1	3.83407
S3	B	2	29	elav>syn	2	3.84527
S3	B	2	29	elav>syn	3	4.09278
S3	B	2	29	elav>syn	4	3.84523
S3	B	2	29	elav>syn	5	2.84776
S3	B	2	29	elav>syn	6	3.28566
S3	B	2	29	elav>syn	7	4.14719
S3	B	2	29	elav>syn	8	3.08627
S3	B	2	6	elav>syn+Npc1a (Npc1a OE)	1	7.28934
S3	B	2	6	elav>syn+Npc1a (Npc1a OE)	2	8.07102
S3	B	2	6	elav>syn+Npc1a (Npc1a OE)	3	7.49032
S3	B	2	6	elav>syn+Npc1a (Npc1a OE)	4	7.11775
S3	B	2	6	elav>syn+Npc1a (Npc1a OE)	5	7.32012
S3	B	2	6	elav>syn+Npc1a (Npc1a OE)	6	7.9393
S3	B	2	6	elav>syn+Npc1a (Npc1a OE)	7	7.6688
S3	B	2	6	elav>syn+Npc1a (Npc1a OE)	8	7.93583
S3	B	2	8	elav>syn+Npc1a (Npc1a OE)	1	6.01766
S3	B	2	8	elav>syn+Npc1a (Npc1a OE)	2	6.44782
S3	B	2	8	elav>syn+Npc1a (Npc1a OE)	3	6.51854
S3	B	2	8	elav>syn+Npc1a (Npc1a OE)	4	6.57528
S3	B	2	8	elav>syn+Npc1a (Npc1a OE)	5	6.2101
S3	B	2	8	elav>syn+Npc1a (Npc1a OE)	6	7.43991
S3	B	2	8	elav>syn+Npc1a (Npc1a OE)	7	7.04949
S3	B	2	8	elav>syn+Npc1a (Npc1a OE)	8	6.66258
S3	B	2	11	elav>syn+Npc1a (Npc1a OE)	1	5.74525
S3	B	2	11	elav>syn+Npc1a (Npc1a OE)	2	4.60457
S3	B	2	11	elav>syn+Npc1a (Npc1a OE)	3	5.94179
S3	B	2	11	elav>syn+Npc1a (Npc1a OE)	4	5.53348
S3	B	2	11	elav>syn+Npc1a (Npc1a OE)	5	5.10081
S3	B	2	11	elav>syn+Npc1a (Npc1a OE)	6	6.33114
S3	B	2	11	elav>syn+Npc1a (Npc1a OE)	7	6.51114
S3	B	2	11	elav>syn+Npc1a (Npc1a OE)	8	5.81367
S3	B	2	13	elav>syn+Npc1a (Npc1a OE)	1	5.24418
S3	B	2	13	elav>syn+Npc1a (Npc1a OE)	2	6.55181
S3	B	2	13	elav>syn+Npc1a (Npc1a OE)	3	6.09205
S3	B	2	13	elav>syn+Npc1a (Npc1a OE)	4	6.50945
S3	B	2	13	elav>syn+Npc1a (Npc1a OE)	5	5.20159
S3	B	2	13	elav>syn+Npc1a (Npc1a OE)	6	6.61768
S3	B	2	13	elav>syn+Npc1a (Npc1a OE)	7	6.42221
S3	B	2	13	elav>syn+Npc1a (Npc1a OE)	8	5.82285
S3	B	2	15	elav>syn+Npc1a (Npc1a OE)	1	5.16451
S3	B	2	15	elav>syn+Npc1a (Npc1a OE)	2	5.08282
S3	B	2	15	elav>syn+Npc1a (Npc1a OE)	3	6.54641
S3	B	2	15	elav>syn+Npc1a (Npc1a OE)	4	5.70834
S3	B	2	15	elav>syn+Npc1a (Npc1a OE)	5	4.56348
S3	B	2	15	elav>syn+Npc1a (Npc1a OE)	6	5.71683
S3	B	2	15	elav>syn+Npc1a (Npc1a OE)	7	5.70871
S3	B	2	15	elav>syn+Npc1a (Npc1a OE)	8	5.51406
S3	B	2	18	elav>syn+Npc1a (Npc1a OE)	1	4.34029
S3	B	2	18	elav>syn+Npc1a (Npc1a OE)	2	3.98468
S3	B	2	18	elav>syn+Npc1a (Npc1a OE)	3	5.68214
S3	B	2	18	elav>syn+Npc1a (Npc1a OE)	4	5.40411
S3	B	2	18	elav>syn+Npc1a (Npc1a OE)	5	3.63533
S3	B	2	18	elav>syn+Npc1a (Npc1a OE)	6	4.78828
S3	B	2	18	elav>syn+Npc1a (Npc1a OE)	7	4.47097
S3	B	2	18	elav>syn+Npc1a (Npc1a OE)	8	4.42995
S3	B	2	21	elav>syn+Npc1a (Npc1a OE)	1	4.73233
S3	B	2	21	elav>syn+Npc1a (Npc1a OE)	2	4.47018
S3	B	2	21	elav>syn+Npc1a (Npc1a OE)	3	5.14063
S3	B	2	21	elav>syn+Npc1a (Npc1a OE)	4	4.77305
S3	B	2	21	elav>syn+Npc1a (Npc1a OE)	5	4.36192
S3	B	2	21	elav>syn+Npc1a (Npc1a OE)	6	4.49374
S3	B	2	21	elav>syn+Npc1a (Npc1a OE)	7	5.4303
S3	B	2	21	elav>syn+Npc1a (Npc1a OE)	8	4.76373
S3	B	2	22	elav>syn+Npc1a (Npc1a OE)	1	4.34231
S3	B	2	22	elav>syn+Npc1a (Npc1a OE)	2	4.27285
S3	B	2	22	elav>syn+Npc1a (Npc1a OE)	3	4.52726
S3	B	2	22	elav>syn+Npc1a (Npc1a OE)	4	4.62519
S3	B	2	22	elav>syn+Npc1a (Npc1a OE)	5	3.43142
S3	B	2	22	elav>syn+Npc1a (Npc1a OE)	6	4.56106
S3	B	2	22	elav>syn+Npc1a (Npc1a OE)	7	4.44953
S3	B	2	22	elav>syn+Npc1a (Npc1a OE)	8	4.86369
S3	B	2	25	elav>syn+Npc1a (Npc1a OE)	1	4.28094
S3	B	2	25	elav>syn+Npc1a (Npc1a OE)	2	3.59806
S3	B	2	25	elav>syn+Npc1a (Npc1a OE)	3	5.00592
S3	B	2	25	elav>syn+Npc1a (Npc1a OE)	4	4.2384
S3	B	2	25	elav>syn+Npc1a (Npc1a OE)	5	3.88944
S3	B	2	25	elav>syn+Npc1a (Npc1a OE)	6	4.06691
S3	B	2	25	elav>syn+Npc1a (Npc1a OE)	7	4.19457
S3	B	2	25	elav>syn+Npc1a (Npc1a OE)	8	4.36299
S3	B	2	27	elav>syn+Npc1a (Npc1a OE)	1	3.84396
S3	B	2	27	elav>syn+Npc1a (Npc1a OE)	2	4.41019
S3	B	2	27	elav>syn+Npc1a (Npc1a OE)	3	3.3728
S3	B	2	27	elav>syn+Npc1a (Npc1a OE)	4	3.38319
S3	B	2	27	elav>syn+Npc1a (Npc1a OE)	5	3.69456
S3	B	2	27	elav>syn+Npc1a (Npc1a OE)	6	3.75364
S3	B	2	29	elav>syn+Npc1a (Npc1a OE)	1	3.65941
S3	B	2	29	elav>syn+Npc1a (Npc1a OE)	2	4.04089
S3	B	2	29	elav>syn+Npc1a (Npc1a OE)	3	3.85946
S3	B	2	29	elav>syn+Npc1a (Npc1a OE)	4	4.03552
S3	B	2	29	elav>syn+Npc1a (Npc1a OE)	5	3.00458
S3	B	2	29	elav>syn+Npc1a (Npc1a OE)	6	4.12386
S3	B	2	29	elav>syn+Npc1a (Npc1a OE)	7	3.32258
S3	B	2	29	elav>syn+Npc1a (Npc1a OE)	8	4.04988
S3	A	1	4	Control (elav/+)	1	14.5569
S3	A	1	4	Control (elav/+)	2	13.7842
S3	A	1	4	Control (elav/+)	3	13.3227
S3	A	1	4	Control (elav/+)	4	13.6354
S3	A	1	4	Control (elav/+)	5	13.6768
S3	A	1	4	Control (elav/+)	6	13.9403
S3	A	1	4	Control (elav/+)	7	12.4761
S3	A	1	4	Control (elav/+)	8	12.9997
S3	A	1	6	Control (elav/+)	1	13.7992
S3	A	1	6	Control (elav/+)	2	12.1466
S3	A	1	6	Control (elav/+)	3	12.5712
S3	A	1	6	Control (elav/+)	4	13.4147
S3	A	1	6	Control (elav/+)	5	12.7867
S3	A	1	6	Control (elav/+)	6	13.1196
S3	A	1	6	Control (elav/+)	7	12.6882
S3	A	1	6	Control (elav/+)	8	11.9383
S3	A	1	8	Control (elav/+)	1	13.414
S3	A	1	8	Control (elav/+)	2	11.7381
S3	A	1	8	Control (elav/+)	3	11.4774
S3	A	1	8	Control (elav/+)	4	12.468
S3	A	1	8	Control (elav/+)	5	11.7322
S3	A	1	8	Control (elav/+)	6	11.6268
S3	A	1	8	Control (elav/+)	7	11.3147
S3	A	1	8	Control (elav/+)	8	11.3867
S3	A	1	11	Control (elav/+)	1	12.3631
S3	A	1	11	Control (elav/+)	2	10.1246
S3	A	1	11	Control (elav/+)	3	10.8823
S3	A	1	11	Control (elav/+)	4	10.5968
S3	A	1	11	Control (elav/+)	5	10.5169
S3	A	1	11	Control (elav/+)	6	11.3985
S3	A	1	11	Control (elav/+)	7	11.4178
S3	A	1	11	Control (elav/+)	8	10.7966
S3	A	1	13	Control (elav/+)	1	12.3902
S3	A	1	13	Control (elav/+)	2	10.3047
S3	A	1	13	Control (elav/+)	3	10.3245
S3	A	1	13	Control (elav/+)	4	10.6587
S3	A	1	13	Control (elav/+)	5	11.0846
S3	A	1	13	Control (elav/+)	6	11.6082
S3	A	1	13	Control (elav/+)	7	11.5921
S3	A	1	13	Control (elav/+)	8	10.8736
S3	A	1	15	Control (elav/+)	1	12.4961
S3	A	1	15	Control (elav/+)	2	10.5013
S3	A	1	15	Control (elav/+)	3	11.0076
S3	A	1	15	Control (elav/+)	4	10.9187
S3	A	1	15	Control (elav/+)	5	11.2673
S3	A	1	15	Control (elav/+)	6	11.615
S3	A	1	15	Control (elav/+)	7	10.7719
S3	A	1	15	Control (elav/+)	8	11.0542
S3	A	1	18	Control (elav/+)	1	10.5637
S3	A	1	18	Control (elav/+)	2	9.72923
S3	A	1	18	Control (elav/+)	3	10.2052
S3	A	1	18	Control (elav/+)	4	10.5473
S3	A	1	18	Control (elav/+)	5	10.1855
S3	A	1	18	Control (elav/+)	6	10.1416
S3	A	1	18	Control (elav/+)	7	10.1208
S3	A	1	18	Control (elav/+)	8	9.73865
S3	A	1	20	Control (elav/+)	1	11.3888
S3	A	1	20	Control (elav/+)	2	8.67785
S3	A	1	20	Control (elav/+)	3	9.11974
S3	A	1	20	Control (elav/+)	4	9.35463
S3	A	1	20	Control (elav/+)	5	9.22716
S3	A	1	20	Control (elav/+)	6	9.82726
S3	A	1	20	Control (elav/+)	7	9.63809
S3	A	1	20	Control (elav/+)	8	9.16711
S3	A	1	22	Control (elav/+)	1	11.1287
S3	A	1	22	Control (elav/+)	2	7.19595
S3	A	1	22	Control (elav/+)	3	10.3008
S3	A	1	22	Control (elav/+)	4	9.34143
S3	A	1	22	Control (elav/+)	5	9.52307
S3	A	1	22	Control (elav/+)	6	9.81012
S3	A	1	22	Control (elav/+)	7	9.67484
S3	A	1	22	Control (elav/+)	8	7.5224
S3	A	1	25	Control (elav/+)	1	10.1124
S3	A	1	25	Control (elav/+)	2	7.90102
S3	A	1	25	Control (elav/+)	3	9.67627
S3	A	1	25	Control (elav/+)	4	9.08075
S3	A	1	25	Control (elav/+)	5	8.84118
S3	A	1	25	Control (elav/+)	6	9.65669
S3	A	1	25	Control (elav/+)	7	8.41711
S3	A	1	25	Control (elav/+)	8	7.76012
S3	A	1	27	Control (elav/+)	1	10.2347
S3	A	1	27	Control (elav/+)	2	9.59287
S3	A	1	27	Control (elav/+)	3	9.6113
S3	A	1	27	Control (elav/+)	4	9.15341
S3	A	1	27	Control (elav/+)	5	8.10699
S3	A	1	27	Control (elav/+)	6	8.77952
S3	A	1	27	Control (elav/+)	7	9.40731
S3	A	1	27	Control (elav/+)	8	8.11334
S3	A	1	29	Control (elav/+)	1	8.60355
S3	A	1	29	Control (elav/+)	2	7.87721
S3	A	1	29	Control (elav/+)	3	9.70421
S3	A	1	29	Control (elav/+)	4	7.35863
S3	A	1	29	Control (elav/+)	5	7.05395
S3	A	1	29	Control (elav/+)	6	8.8307
S3	A	1	29	Control (elav/+)	7	8.551
S3	A	1	29	Control (elav/+)	8	7.24238
S3	A	1	4	Elav>Lip4 (Lip4 OE)	1	13.0191
S3	A	1	4	Elav>Lip4 (Lip4 OE)	2	13.9629
S3	A	1	4	Elav>Lip4 (Lip4 OE)	3	13.467
S3	A	1	4	Elav>Lip4 (Lip4 OE)	4	13.26
S3	A	1	4	Elav>Lip4 (Lip4 OE)	5	13.71
S3	A	1	4	Elav>Lip4 (Lip4 OE)	6	12.0882
S3	A	1	4	Elav>Lip4 (Lip4 OE)	7	12.3753
S3	A	1	4	Elav>Lip4 (Lip4 OE)	8	11.7584
S3	A	1	6	Elav>Lip4 (Lip4 OE)	1	12.8546
S3	A	1	6	Elav>Lip4 (Lip4 OE)	2	13.2468
S3	A	1	6	Elav>Lip4 (Lip4 OE)	3	12.2903
S3	A	1	6	Elav>Lip4 (Lip4 OE)	4	12.1158
S3	A	1	6	Elav>Lip4 (Lip4 OE)	5	12.5522
S3	A	1	6	Elav>Lip4 (Lip4 OE)	6	11.788
S3	A	1	6	Elav>Lip4 (Lip4 OE)	7	10.5465
S3	A	1	6	Elav>Lip4 (Lip4 OE)	8	11.1704
S3	A	1	8	Elav>Lip4 (Lip4 OE)	1	12.7095
S3	A	1	8	Elav>Lip4 (Lip4 OE)	2	12.4311
S3	A	1	8	Elav>Lip4 (Lip4 OE)	3	11.5055
S3	A	1	8	Elav>Lip4 (Lip4 OE)	4	12.4333
S3	A	1	8	Elav>Lip4 (Lip4 OE)	5	12.0635
S3	A	1	8	Elav>Lip4 (Lip4 OE)	6	11.4674
S3	A	1	8	Elav>Lip4 (Lip4 OE)	7	10.9764
S3	A	1	8	Elav>Lip4 (Lip4 OE)	8	11.234
S3	A	1	11	Elav>Lip4 (Lip4 OE)	1	13.066
S3	A	1	11	Elav>Lip4 (Lip4 OE)	2	11.0246
S3	A	1	11	Elav>Lip4 (Lip4 OE)	3	10.3325
S3	A	1	11	Elav>Lip4 (Lip4 OE)	4	11.4363
S3	A	1	11	Elav>Lip4 (Lip4 OE)	5	12.8845
S3	A	1	11	Elav>Lip4 (Lip4 OE)	6	11.1494
S3	A	1	11	Elav>Lip4 (Lip4 OE)	7	9.97231
S3	A	1	11	Elav>Lip4 (Lip4 OE)	8	10.5425
S3	A	1	13	Elav>Lip4 (Lip4 OE)	1	12.8494
S3	A	1	13	Elav>Lip4 (Lip4 OE)	2	12.1053
S3	A	1	13	Elav>Lip4 (Lip4 OE)	3	10.3534
S3	A	1	13	Elav>Lip4 (Lip4 OE)	4	11.7347
S3	A	1	13	Elav>Lip4 (Lip4 OE)	5	12.0889
S3	A	1	13	Elav>Lip4 (Lip4 OE)	6	11.6459
S3	A	1	13	Elav>Lip4 (Lip4 OE)	7	8.22284
S3	A	1	13	Elav>Lip4 (Lip4 OE)	8	10.9531
S3	A	1	15	Elav>Lip4 (Lip4 OE)	1	12.3075
S3	A	1	15	Elav>Lip4 (Lip4 OE)	2	10.7774
S3	A	1	15	Elav>Lip4 (Lip4 OE)	3	10.5001
S3	A	1	15	Elav>Lip4 (Lip4 OE)	4	10.0443
S3	A	1	15	Elav>Lip4 (Lip4 OE)	5	11.7748
S3	A	1	15	Elav>Lip4 (Lip4 OE)	6	10.7903
S3	A	1	15	Elav>Lip4 (Lip4 OE)	7	8.71031
S3	A	1	15	Elav>Lip4 (Lip4 OE)	8	10.9368
S3	A	1	18	Elav>Lip4 (Lip4 OE)	1	11.4561
S3	A	1	18	Elav>Lip4 (Lip4 OE)	2	11.2406
S3	A	1	18	Elav>Lip4 (Lip4 OE)	3	10.7421
S3	A	1	18	Elav>Lip4 (Lip4 OE)	4	10.4327
S3	A	1	18	Elav>Lip4 (Lip4 OE)	5	10.5264
S3	A	1	18	Elav>Lip4 (Lip4 OE)	6	9.85621
S3	A	1	18	Elav>Lip4 (Lip4 OE)	7	9.37141
S3	A	1	18	Elav>Lip4 (Lip4 OE)	8	10.0897
S3	A	1	20	Elav>Lip4 (Lip4 OE)	1	10.7412
S3	A	1	20	Elav>Lip4 (Lip4 OE)	2	9.32078
S3	A	1	20	Elav>Lip4 (Lip4 OE)	3	9.54714
S3	A	1	20	Elav>Lip4 (Lip4 OE)	4	9.87741
S3	A	1	20	Elav>Lip4 (Lip4 OE)	5	9.58654
S3	A	1	20	Elav>Lip4 (Lip4 OE)	6	9.77783
S3	A	1	20	Elav>Lip4 (Lip4 OE)	7	7.69575
S3	A	1	20	Elav>Lip4 (Lip4 OE)	8	9.36871
S3	A	1	22	Elav>Lip4 (Lip4 OE)	1	9.78245
S3	A	1	22	Elav>Lip4 (Lip4 OE)	2	8.44376
S3	A	1	22	Elav>Lip4 (Lip4 OE)	3	9.08303
S3	A	1	22	Elav>Lip4 (Lip4 OE)	4	9.06621
S3	A	1	22	Elav>Lip4 (Lip4 OE)	5	9.2903
S3	A	1	22	Elav>Lip4 (Lip4 OE)	6	9.44636
S3	A	1	22	Elav>Lip4 (Lip4 OE)	7	6.54819
S3	A	1	22	Elav>Lip4 (Lip4 OE)	8	9.40605
S3	A	1	25	Elav>Lip4 (Lip4 OE)	1	10.293
S3	A	1	25	Elav>Lip4 (Lip4 OE)	2	9.83659
S3	A	1	25	Elav>Lip4 (Lip4 OE)	3	7.59576
S3	A	1	25	Elav>Lip4 (Lip4 OE)	4	8.47712
S3	A	1	25	Elav>Lip4 (Lip4 OE)	5	9.3816
S3	A	1	25	Elav>Lip4 (Lip4 OE)	6	8.57856
S3	A	1	25	Elav>Lip4 (Lip4 OE)	7	7.51186
S3	A	1	25	Elav>Lip4 (Lip4 OE)	8	7.79871
S3	A	1	27	Elav>Lip4 (Lip4 OE)	1	10.143
S3	A	1	27	Elav>Lip4 (Lip4 OE)	2	9.10781
S3	A	1	27	Elav>Lip4 (Lip4 OE)	3	9.27136
S3	A	1	27	Elav>Lip4 (Lip4 OE)	4	9.21722
S3	A	1	27	Elav>Lip4 (Lip4 OE)	5	9.49257
S3	A	1	27	Elav>Lip4 (Lip4 OE)	6	9.44238
S3	A	1	27	Elav>Lip4 (Lip4 OE)	7	6.83639
S3	A	1	27	Elav>Lip4 (Lip4 OE)	8	9.22043
S3	A	1	29	Elav>Lip4 (Lip4 OE)	1	9.92528
S3	A	1	29	Elav>Lip4 (Lip4 OE)	2	8.8442
S3	A	1	29	Elav>Lip4 (Lip4 OE)	3	8.37804
S3	A	1	29	Elav>Lip4 (Lip4 OE)	4	7.48004
S3	A	1	29	Elav>Lip4 (Lip4 OE)	5	8.77859
S3	A	1	29	Elav>Lip4 (Lip4 OE)	6	8.00437
S3	A	1	29	Elav>Lip4 (Lip4 OE)	7	6.45123
S3	A	1	29	Elav>Lip4 (Lip4 OE)	8	8.07747
S3	A	1	4	Elav>syn	1	9.56512
S3	A	1	4	Elav>syn	2	10.4897
S3	A	1	4	Elav>syn	3	10.5878
S3	A	1	4	Elav>syn	4	10.0957
S3	A	1	4	Elav>syn	5	9.98197
S3	A	1	4	Elav>syn	6	9.42356
S3	A	1	4	Elav>syn	7	8.31514
S3	A	1	4	Elav>syn	8	9.39276
S3	A	1	6	Elav>syn	1	9.41075
S3	A	1	6	Elav>syn	2	9.79054
S3	A	1	6	Elav>syn	3	9.85597
S3	A	1	6	Elav>syn	4	9.65232
S3	A	1	6	Elav>syn	5	9.19002
S3	A	1	6	Elav>syn	6	8.90988
S3	A	1	6	Elav>syn	7	8.57368
S3	A	1	6	Elav>syn	8	8.37167
S3	A	1	8	Elav>syn	1	9.16604
S3	A	1	8	Elav>syn	2	9.01166
S3	A	1	8	Elav>syn	3	9.04505
S3	A	1	8	Elav>syn	4	8.99722
S3	A	1	8	Elav>syn	5	9.01201
S3	A	1	8	Elav>syn	6	8.98085
S3	A	1	8	Elav>syn	7	8.65761
S3	A	1	8	Elav>syn	8	9.54252
S3	A	1	11	Elav>syn	1	8.52176
S3	A	1	11	Elav>syn	2	8.76307
S3	A	1	11	Elav>syn	3	7.44516
S3	A	1	11	Elav>syn	4	7.81079
S3	A	1	11	Elav>syn	5	8.42085
S3	A	1	11	Elav>syn	6	8.03081
S3	A	1	11	Elav>syn	7	9.17697
S3	A	1	11	Elav>syn	8	9.75338
S3	A	1	13	Elav>syn	1	7.7174
S3	A	1	13	Elav>syn	2	9.04749
S3	A	1	13	Elav>syn	3	8.40803
S3	A	1	13	Elav>syn	4	7.41906
S3	A	1	13	Elav>syn	5	8.81597
S3	A	1	13	Elav>syn	6	7.52952
S3	A	1	13	Elav>syn	7	8.76656
S3	A	1	13	Elav>syn	8	7.61726
S3	A	1	15	Elav>syn	1	6.91566
S3	A	1	15	Elav>syn	2	8.6513
S3	A	1	15	Elav>syn	3	7.39003
S3	A	1	15	Elav>syn	4	6.77584
S3	A	1	15	Elav>syn	5	7.41528
S3	A	1	15	Elav>syn	6	7.45606
S3	A	1	15	Elav>syn	7	5.86398
S3	A	1	15	Elav>syn	8	8.14116
S3	A	1	20	Elav>syn	1	4.96581
S3	A	1	20	Elav>syn	2	7.89195
S3	A	1	20	Elav>syn	3	5.98495
S3	A	1	20	Elav>syn	4	6.31317
S3	A	1	20	Elav>syn	5	6.77907
S3	A	1	20	Elav>syn	6	5.66072
S3	A	1	20	Elav>syn	7	6.06448
S3	A	1	20	Elav>syn	8	6.98774
S3	A	1	22	Elav>syn	1	4.43417
S3	A	1	22	Elav>syn	2	6.36895
S3	A	1	22	Elav>syn	3	5.52158
S3	A	1	22	Elav>syn	4	6.19396
S3	A	1	22	Elav>syn	5	4.64731
S3	A	1	22	Elav>syn	6	4.45669
S3	A	1	22	Elav>syn	7	5.50537
S3	A	1	22	Elav>syn	8	6.03598
S3	A	1	25	Elav>syn	1	4.34017
S3	A	1	25	Elav>syn	2	5.42675
S3	A	1	25	Elav>syn	3	4.01735
S3	A	1	25	Elav>syn	4	5.17298
S3	A	1	25	Elav>syn	5	5.0968
S3	A	1	25	Elav>syn	6	3.88783
S3	A	1	25	Elav>syn	7	5.04444
S3	A	1	25	Elav>syn	8	5.45387
S3	A	1	27	Elav>syn	1	3.34104
S3	A	1	27	Elav>syn	2	5.24608
S3	A	1	27	Elav>syn	3	4.03944
S3	A	1	27	Elav>syn	4	4.66178
S3	A	1	27	Elav>syn	5	3.975
S3	A	1	27	Elav>syn	6	3.6558
S3	A	1	27	Elav>syn	7	4.54436
S3	A	1	27	Elav>syn	8	5.0906
S3	A	1	29	Elav>syn	1	3.60082
S3	A	1	29	Elav>syn	2	5.08841
S3	A	1	29	Elav>syn	3	3.55714
S3	A	1	29	Elav>syn	4	4.70306
S3	A	1	29	Elav>syn	5	4.42937
S3	A	1	29	Elav>syn	6	4.05356
S3	A	1	29	Elav>syn	7	3.88021
S3	A	1	29	Elav>syn	8	4.27208
S3	A	1	4	Elav>syn+Lip4 (Lip4 OE)	1	8.7845
S3	A	1	4	Elav>syn+Lip4 (Lip4 OE)	2	10.1744
S3	A	1	4	Elav>syn+Lip4 (Lip4 OE)	3	8.9901
S3	A	1	4	Elav>syn+Lip4 (Lip4 OE)	4	9.62317
S3	A	1	4	Elav>syn+Lip4 (Lip4 OE)	5	9.1086
S3	A	1	4	Elav>syn+Lip4 (Lip4 OE)	6	8.9943
S3	A	1	4	Elav>syn+Lip4 (Lip4 OE)	7	8.19682
S3	A	1	4	Elav>syn+Lip4 (Lip4 OE)	8	8.46174
S3	A	1	6	Elav>syn+Lip4 (Lip4 OE)	1	8.81412
S3	A	1	6	Elav>syn+Lip4 (Lip4 OE)	2	9.19778
S3	A	1	6	Elav>syn+Lip4 (Lip4 OE)	3	9.01248
S3	A	1	6	Elav>syn+Lip4 (Lip4 OE)	4	8.93677
S3	A	1	6	Elav>syn+Lip4 (Lip4 OE)	5	8.12112
S3	A	1	6	Elav>syn+Lip4 (Lip4 OE)	6	8.41769
S3	A	1	6	Elav>syn+Lip4 (Lip4 OE)	7	8.08625
S3	A	1	6	Elav>syn+Lip4 (Lip4 OE)	8	7.14487
S3	A	1	8	Elav>syn+Lip4 (Lip4 OE)	1	9.10312
S3	A	1	8	Elav>syn+Lip4 (Lip4 OE)	2	8.89804
S3	A	1	8	Elav>syn+Lip4 (Lip4 OE)	3	8.77226
S3	A	1	8	Elav>syn+Lip4 (Lip4 OE)	4	8.43398
S3	A	1	8	Elav>syn+Lip4 (Lip4 OE)	5	7.96669
S3	A	1	8	Elav>syn+Lip4 (Lip4 OE)	6	8.01284
S3	A	1	8	Elav>syn+Lip4 (Lip4 OE)	7	7.60644
S3	A	1	8	Elav>syn+Lip4 (Lip4 OE)	8	7.90249
S3	A	1	11	Elav>syn+Lip4 (Lip4 OE)	1	8.21212
S3	A	1	11	Elav>syn+Lip4 (Lip4 OE)	2	7.80726
S3	A	1	11	Elav>syn+Lip4 (Lip4 OE)	3	7.91523
S3	A	1	11	Elav>syn+Lip4 (Lip4 OE)	4	8.51944
S3	A	1	11	Elav>syn+Lip4 (Lip4 OE)	5	7.10629
S3	A	1	11	Elav>syn+Lip4 (Lip4 OE)	6	8.02089
S3	A	1	11	Elav>syn+Lip4 (Lip4 OE)	7	8.48487
S3	A	1	11	Elav>syn+Lip4 (Lip4 OE)	8	8.48149
S3	A	1	13	Elav>syn+Lip4 (Lip4 OE)	1	7.52811
S3	A	1	13	Elav>syn+Lip4 (Lip4 OE)	2	7.68512
S3	A	1	13	Elav>syn+Lip4 (Lip4 OE)	3	7.03196
S3	A	1	13	Elav>syn+Lip4 (Lip4 OE)	4	6.70872
S3	A	1	13	Elav>syn+Lip4 (Lip4 OE)	5	7.72967
S3	A	1	13	Elav>syn+Lip4 (Lip4 OE)	6	6.10811
S3	A	1	13	Elav>syn+Lip4 (Lip4 OE)	7	6.73807
S3	A	1	13	Elav>syn+Lip4 (Lip4 OE)	8	7.29529
S3	A	1	15	Elav>syn+Lip4 (Lip4 OE)	1	7.1004
S3	A	1	15	Elav>syn+Lip4 (Lip4 OE)	2	7.74962
S3	A	1	15	Elav>syn+Lip4 (Lip4 OE)	3	6.97302
S3	A	1	15	Elav>syn+Lip4 (Lip4 OE)	4	6.51897
S3	A	1	15	Elav>syn+Lip4 (Lip4 OE)	5	6.54219
S3	A	1	15	Elav>syn+Lip4 (Lip4 OE)	6	6.99698
S3	A	1	15	Elav>syn+Lip4 (Lip4 OE)	7	6.71232
S3	A	1	15	Elav>syn+Lip4 (Lip4 OE)	8	6.30441
S3	A	1	20	Elav>syn+Lip4 (Lip4 OE)	1	5.93784
S3	A	1	20	Elav>syn+Lip4 (Lip4 OE)	2	6.97519
S3	A	1	20	Elav>syn+Lip4 (Lip4 OE)	3	5.91428
S3	A	1	20	Elav>syn+Lip4 (Lip4 OE)	4	6.81042
S3	A	1	20	Elav>syn+Lip4 (Lip4 OE)	5	6.12946
S3	A	1	20	Elav>syn+Lip4 (Lip4 OE)	6	5.6975
S3	A	1	20	Elav>syn+Lip4 (Lip4 OE)	7	5.90583
S3	A	1	20	Elav>syn+Lip4 (Lip4 OE)	8	6.38137
S3	A	1	22	Elav>syn+Lip4 (Lip4 OE)	1	4.75837
S3	A	1	22	Elav>syn+Lip4 (Lip4 OE)	2	6.18505
S3	A	1	22	Elav>syn+Lip4 (Lip4 OE)	3	6.04216
S3	A	1	22	Elav>syn+Lip4 (Lip4 OE)	4	5.81413
S3	A	1	22	Elav>syn+Lip4 (Lip4 OE)	5	5.38374
S3	A	1	22	Elav>syn+Lip4 (Lip4 OE)	6	5.10444
S3	A	1	22	Elav>syn+Lip4 (Lip4 OE)	7	5.20063
S3	A	1	22	Elav>syn+Lip4 (Lip4 OE)	8	5.26375
S3	A	1	25	Elav>syn+Lip4 (Lip4 OE)	1	4.82285
S3	A	1	25	Elav>syn+Lip4 (Lip4 OE)	2	5.46488
S3	A	1	25	Elav>syn+Lip4 (Lip4 OE)	3	5.58103
S3	A	1	25	Elav>syn+Lip4 (Lip4 OE)	4	5.76908
S3	A	1	25	Elav>syn+Lip4 (Lip4 OE)	5	5.47656
S3	A	1	25	Elav>syn+Lip4 (Lip4 OE)	6	5.10583
S3	A	1	25	Elav>syn+Lip4 (Lip4 OE)	7	5.20334
S3	A	1	25	Elav>syn+Lip4 (Lip4 OE)	8	5.50881
S3	A	1	27	Elav>syn+Lip4 (Lip4 OE)	1	4.44403
S3	A	1	27	Elav>syn+Lip4 (Lip4 OE)	2	5.29465
S3	A	1	27	Elav>syn+Lip4 (Lip4 OE)	3	5.51825
S3	A	1	27	Elav>syn+Lip4 (Lip4 OE)	4	5.42829
S3	A	1	27	Elav>syn+Lip4 (Lip4 OE)	5	4.23529
S3	A	1	27	Elav>syn+Lip4 (Lip4 OE)	6	4.6056
S3	A	1	27	Elav>syn+Lip4 (Lip4 OE)	7	4.92224
S3	A	1	27	Elav>syn+Lip4 (Lip4 OE)	8	5.73166
S3	A	1	29	Elav>syn+Lip4 (Lip4 OE)	1	3.81638
S3	A	1	29	Elav>syn+Lip4 (Lip4 OE)	2	4.59774
S3	A	1	29	Elav>syn+Lip4 (Lip4 OE)	3	4.97038
S3	A	1	29	Elav>syn+Lip4 (Lip4 OE)	4	5.50197
S3	A	1	29	Elav>syn+Lip4 (Lip4 OE)	5	4.38591
S3	A	1	29	Elav>syn+Lip4 (Lip4 OE)	6	4.47925
S3	A	1	29	Elav>syn+Lip4 (Lip4 OE)	7	4.66233
S3	A	1	29	Elav>syn+Lip4 (Lip4 OE)	8	4.81892

## Sheet: S4Figure_RawData_Statistics
Figure	Plate No.	Genotype	Biological Replicate	Cholesterol (μg/mL)		Figure	Plate No.	Genotype 1	Genotype 2	Dunnett's Post-Hoc (P-value)
S4	1	elav/+ (Control)	1	1.42608		S4	1	elav/+ (Control)	elav/+; Npc1a1/+	<0.0001
S4	1	elav/+ (Control)	2	1.53098		S4	1	elav/+ (Control)	elav/+; Npc1a2/+	<0.0001
S4	1	elav/+ (Control)	3	1.4579		S4	1	elav/+ (Control)	elav/+; Npc1a57a/+	0.0351
S4	1	elav/+ (Control)	4	1.3882		S4	1	elav/+ (Control)	elav>105405 (Npc1a KD)	<0.0001
S4	1	elav/+ (Control)	5	1.38749		S4	2	elav/+ (Control)	elav>31021 (Lip4 KD1)	0.0036
S4	1	elav/+; Npc1a1/+	1	1.78129		S4	2	elav/+ (Control)	elav>106614 (Lip4 KD2)	0.0013
S4	1	elav/+; Npc1a1/+	2	1.7067
S4	1	elav/+; Npc1a1/+	3	1.78152
S4	1	elav/+; Npc1a1/+	4	1.66381
S4	1	elav/+; Npc1a1/+	5	1.46991
S4	1	elav/+; Npc1a2/+	1	1.99431
S4	1	elav/+; Npc1a2/+	2	1.89434
S4	1	elav/+; Npc1a2/+	3	1.89047
S4	1	elav/+; Npc1a2/+	4	1.93861
S4	1	elav/+; Npc1a2/+	5	1.83077
S4	1	elav/+; Npc1a57a/+	1	1.6122
S4	1	elav/+; Npc1a57a/+	2	1.48275
S4	1	elav/+; Npc1a57a/+	3	1.627
S4	1	elav/+; Npc1a57a/+	4	1.54232
S4	1	elav/+; Npc1a57a/+	5	1.55939
S4	1	elav>105405 (Npc1a KD)	1	1.67812
S4	1	elav>105405 (Npc1a KD)	2	1.79845
S4	1	elav>105405 (Npc1a KD)	3	1.74271
S4	1	elav>105405 (Npc1a KD)	4	1.90612
S4	1	elav>105405 (Npc1a KD)	5	1.93426
S4	2	elav/+ (Control)	1	1.3428
S4	2	elav/+ (Control)	2	1.47766
S4	2	elav/+ (Control)	3	1.40846
S4	2	elav/+ (Control)	4	1.34932
S4	2	elav/+ (Control)	5	1.38663
S4	2	elav>31021 (Lip4 KD1)	1	1.9149
S4	2	elav>31021 (Lip4 KD1)	2	1.68816
S4	2	elav>31021 (Lip4 KD1)	3	1.49096
S4	2	elav>31021 (Lip4 KD1)	4	1.52153
S4	2	elav>31021 (Lip4 KD1)	5	1.67131
S4	2	elav>106614 (Lip4 KD2)	1	1.56847
S4	2	elav>106614 (Lip4 KD2)	2	2.0078
S4	2	elav>106614 (Lip4 KD2)	3	1.67707
S4	2	elav>106614 (Lip4 KD2)	4	1.66837
S4	2	elav>106614 (Lip4 KD2)	5	1.52047

## Sheet: S5Figure_RawData_Statistics
Figure	Blot No.	Genotype	Biological Replicate	Normalized P62 Intensity	Normalized CTSL (proform) Intensity	Normalized CTSL (mature) Intensity				Figure	Blot No.	Genotype 1	Genotype 2	Protein	Tukey's Post-Hoc (P-value)
S5	1	elav/+ (Control)	1	0.315674	0.10639	1.01379				S5	1	elav/+ (Control)	elav>syn	P62	0.9898
S5	1	elav/+ (Control)	2	0.225977	0.134496	1.33695				S5	1	elav/+ (Control)	elav>v2691 (RNAi scramble)	P62	0.7649
S5	1	elav/+ (Control)	3	0.253399	0.150587	1.33406				S5	1	elav/+ (Control)	elav>syn+v2691 (RNAi scramble)	P62	>0.9999
S5	1	elav/+ (Control)	4	0.277899	0.143763	1.22671				S5	1	elav>syn	elav>v2691 (RNAi scramble)	P62	0.5916
S5	1	elav>syn	1	0.219239	0.117482	0.971185				S5	1	elav>syn	elav>syn+v2691 (RNAi scramble)	P62	0.986
S5	1	elav>syn	2	0.235184	0.130515	1.04135				S5	1	elav>v2691 (RNAi scramble)	elav>syn+v2691 (RNAi scramble)	P62	0.7836
S5	1	elav>syn	3	0.336766	0.136709	1.21414				S5	1	elav/+ (Control)	elav>syn	CTSL (proform)	0.997
S5	1	elav>syn	4	0.327335	0.139291	1.28615				S5	1	elav/+ (Control)	elav>v2691 (RNAi scramble)	CTSL (proform)	0.5852
S5	1	elav>v2691 (RNAi scramble)	1	0.219239	0.144063	1.56642				S5	1	elav/+ (Control)	elav>syn+v2691 (RNAi scramble)	CTSL (proform)	0.2798
S5	1	elav>v2691 (RNAi scramble)	2	0.235184	0.120012	1.45102				S5	1	elav>syn	elav>v2691 (RNAi scramble)	CTSL (proform)	0.7013
S5	1	elav>v2691 (RNAi scramble)	3	0.336766	0.0795367	1.174				S5	1	elav>syn	elav>syn+v2691 (RNAi scramble)	CTSL (proform)	0.3669
S5	1	elav>v2691 (RNAi scramble)	4	0.327335	0.119074	1.13352				S5	1	elav>v2691 (RNAi scramble)	elav>syn+v2691 (RNAi scramble)	CTSL (proform)	0.9284
S5	1	elav>syn+v2691 (RNAi scramble)	1	0.191248	0.116257	1.37168				S5	1	elav/+ (Control)	elav>syn	CTSL (mature)	0.8508
S5	1	elav>syn+v2691 (RNAi scramble)	2	0.25529	0.110795	1.41453				S5	1	elav/+ (Control)	elav>v2691 (RNAi scramble)	CTSL (mature)	0.8369
S5	1	elav>syn+v2691 (RNAi scramble)	3	0.33516	0.123168	1.29933				S5	1	elav/+ (Control)	elav>syn+v2691 (RNAi scramble)	CTSL (mature)	0.9822
S5	1	elav>syn+v2691 (RNAi scramble)	4	0.285965	0.0784457	1.0079				S5	1	elav>syn	elav>v2691 (RNAi scramble)	CTSL (mature)	0.3943
S5	2	elav/+ (Control)	1	1.26692	0.584656	4.16661				S5	1	elav>syn	elav>syn+v2691 (RNAi scramble)	CTSL (mature)	0.6543
S5	2	elav/+ (Control)	2	1.52615	0.94564	5.95721				S5	1	elav>v2691 (RNAi scramble)	elav>syn+v2691 (RNAi scramble)	CTSL (mature)	0.9648
S5	2	elav/+ (Control)	3	2.24263	0.883425	6.87431				S5	2	elav/+ (Control)	elav>syn	P62	0.1563
S5	2	elav/+ (Control)	4	1.72519		5.35288				S5	2	elav/+ (Control)	elav>v106614 (Lip4 KD)	P62	0.9931
S5	2	elav>syn	1	1.68671	0.9013	4.67003				S5	2	elav/+ (Control)	elav>syn+v106614 (Lip4 KD)	P62	0.6142
S5	2	elav>syn	2	2.29735	1.26435	5.44608				S5	2	elav>syn	elav>v106614 (Lip4 KD)	P62	0.1351
S5	2	elav>syn	3	2.29217	1.09346	5.66929				S5	2	elav>syn	elav>syn+v106614 (Lip4 KD)	P62	0.0204
S5	2	elav>syn	4	2.70308	1.10614	6.22613				S5	2	elav>v106614 (Lip4 KD)	elav>syn+v106614 (Lip4 KD)	P62	0.8119
S5	2	elav>106614 (Lip4 KD2)	1	1.42495	0.979737	7.11365				S5	2	elav/+ (Control)	elav>syn	CTSL (proform)	0.1361
S5	2	elav>106614 (Lip4 KD2)	2	1.88142	0.756741	4.54797				S5	2	elav/+ (Control)	elav>v106614 (Lip4 KD)	CTSL (proform)	0.9934
S5	2	elav>106614 (Lip4 KD2)	3	1.5578	0.860891	6.59152				S5	2	elav/+ (Control)	elav>syn+v106614 (Lip4 KD)	CTSL (proform)	0.928
S5	2	elav>106614 (Lip4 KD2)	4		0.746003	5.45828				S5	2	elav>syn	elav>v106614 (Lip4 KD)	CTSL (proform)	0.1565
S5	2	elav>syn+106614 (Lip4 KD2)	1	1.50041	0.833376	6.17864				S5	2	elav>syn	elav>syn+v106614 (Lip4 KD)	CTSL (proform)	0.0341
S5	2	elav>syn+106614 (Lip4 KD2)	2	1.42833	0.831569	5.39758				S5	2	elav>v106614 (Lip4 KD)	elav>syn+v106614 (Lip4 KD)	CTSL (proform)	0.7865
S5	2	elav>syn+106614 (Lip4 KD2)	3	1.54312	0.795711	5.09485				S5	2	elav/+ (Control)	elav>syn	CTSL (mature)	0.9992
S5	2	elav>syn+106614 (Lip4 KD2)	4	1.09144	0.467136	4.53044				S5	2	elav/+ (Control)	elav>v106614 (Lip4 KD)	CTSL (mature)	0.9541
S5	3	elav/+ (Control)	1	0.313143	0.202808	2.00819				S5	2	elav/+ (Control)	elav>syn+v106614 (Lip4 KD)	CTSL (mature)	0.9714
S5	3	elav/+ (Control)	2	0.260357	0.196987	1.73508				S5	2	elav>syn	elav>v106614 (Lip4 KD)	CTSL (mature)	0.9162
S5	3	elav/+ (Control)	3	0.258284	0.16961	1.63269				S5	2	elav>syn	elav>syn+v106614 (Lip4 KD)	CTSL (mature)	0.9895
S5	3	elav/+ (Control)	4	0.232397	0.181194	1.46519				S5	2	elav>v106614 (Lip4 KD)	elav>syn+v106614 (Lip4 KD)	CTSL (mature)	0.7799
S5	3	elav>syn	1	0.256142	0.187081	1.72716				S5	3	elav/+ (Control)	elav>syn	P62	0.9981
S5	3	elav>syn	2	0.253368	0.245203	1.99786				S5	3	elav/+ (Control)	elav/+; Npc1a1/+	P62	0.8723
S5	3	elav>syn	3	0.325965	0.279654	1.76071				S5	3	elav/+ (Control)	elav>syn; Npc1a1/+	P62	0.9859
S5	3	elav>syn	4	0.269348	0.251243	2.12121				S5	3	elav>syn	elav/+; Npc1a1/+	P62	0.7903
S5	3	elav/+; Npc1a1/+	1	0.239874	0.285688	2.92478				S5	3	elav>syn	elav>syn; Npc1a1/+	P62	0.9548
S5	3	elav/+; Npc1a1/+	2	0.322154	0.345123	3.27762				S5	3	elav/+; Npc1a1/+	elav>syn; Npc1a1/+	P62	0.9744
S5	3	elav/+; Npc1a1/+	3	0.19163	0.239468	3.06875				S5	3	elav/+ (Control)	elav>syn	CTSL (proform)	0.9134
S5	3	elav/+; Npc1a1/+	4	0.132241	0.270559	2.6475				S5	3	elav/+ (Control)	elav/+; Npc1a1/+	CTSL (proform)	0.6418
S5	3	elav>syn; Npc1a1/+	1	0.210342	0.368084	3.47082				S5	3	elav/+ (Control)	elav>syn; Npc1a1/+	CTSL (proform)	0.0074
S5	3	elav>syn; Npc1a1/+	2	0.135116	0.348701	4.14792				S5	3	elav>syn	elav/+; Npc1a1/+	CTSL (proform)	0.9465
S5	3	elav>syn; Npc1a1/+	3	0.191389	0.830754	4.20716				S5	3	elav>syn	elav>syn; Npc1a1/+	CTSL (proform)	0.0231
S5	3	elav>syn; Npc1a1/+	4	0.447434	0.530705	4.32967				S5	3	elav/+; Npc1a1/+	elav>syn; Npc1a1/+	CTSL (proform)	0.0594
S5	4	elav/+ (Control)	1	0.974812	0.317071	3.02176				S5	3	elav/+ (Control)	elav>syn	CTSL (mature)	0.7646
S5	4	elav/+ (Control)	2	1.32438	0.561736	4.25727				S5	3	elav/+ (Control)	elav/+; Npc1a1/+	CTSL (mature)	0.0002
S5	4	elav/+ (Control)	3	1.18604	0.469764	5.83097				S5	3	elav/+ (Control)	elav>syn; Npc1a1/+	CTSL (mature)	<0.0001
S5	4	elav/+ (Control)	4	1.81742	0.650873	7.29687				S5	3	elav>syn	elav/+; Npc1a1/+	CTSL (mature)	0.0007
S5	4	elav>syn	1	2.5016	0.65306	6.30262				S5	3	elav>syn	elav>syn; Npc1a1/+	CTSL (mature)	<0.0001
S5	4	elav>syn	2	2.69501	0.813239	7.07731				S5	3	elav/+; Npc1a1/+	elav>syn; Npc1a1/+	CTSL (mature)	0.0008
S5	4	elav>syn	3	3.15826	1.12925	7.81239				S5	4	elav/+ (Control)	elav>syn	P62	0.0097
S5	4	elav>syn	4	3.48883	1.28923	7.51014				S5	4	elav/+ (Control)	elav/+; Npc1a57a/+	P62	0.0504
S5	4	elav/+; Npc1a57a/+	1	2.036	0.882775	6.82295				S5	4	elav/+ (Control)	elav>syn; Npc1a57a/+	P62	0.0222
S5	4	elav/+; Npc1a57a/+	2	3.04292	1.20972	9.54983				S5	4	elav>syn	elav/+; Npc1a57a/+	P62	0.7812
S5	4	elav/+; Npc1a57a/+	3	2.9023	1.09633	8.34243				S5	4	elav>syn	elav>syn; Npc1a57a/+	P62	0.9628
S5	4	elav/+; Npc1a57a/+	4	2.27964	0.966086	7.32643				S5	4	elav/+; Npc1a57a/+	elav>syn; Npc1a57a/+	P62	0.9643
S5	4	elav>syn; Npc1a57a/+	1	3.10883	1.12945	6.15772				S5	4	elav/+ (Control)	elav>syn	CTSL (proform)	0.0172
S5	4	elav>syn; Npc1a57a/+	2	3.88386	0.858221	5.84583				S5	4	elav/+ (Control)	elav/+; Npc1a57a/+	CTSL (proform)	0.007
S5	4	elav>syn; Npc1a57a/+	3	2.18614	1.00655	5.84056				S5	4	elav/+ (Control)	elav>syn; Npc1a57a/+	CTSL (proform)	0.0154
S5	4	elav>syn; Npc1a57a/+	4	1.86762	0.925238	4.62602				S5	4	elav>syn	elav/+; Npc1a57a/+	CTSL (proform)	0.9544
S5	5	elav/+ (Control)	1	0.545663	0.377816	2.13611				S5	4	elav>syn	elav>syn; Npc1a57a/+	CTSL (proform)	0.9999
S5	5	elav/+ (Control)	2	0.541802	0.517943	2.98388				S5	4	elav/+; Npc1a57a/+	elav>syn; Npc1a57a/+	CTSL (proform)	0.969
S5	5	elav/+ (Control)	3	0.817334	0.669362	3.50257				S5	4	elav/+ (Control)	elav>syn	CTSL (mature)	0.1229
S5	5	elav/+ (Control)	4	0.486341	0.412632	3.22286				S5	4	elav/+ (Control)	elav/+; Npc1a57a/+	CTSL (mature)	0.023
S5	5	elav>syn	1	0.666279	0.501683	2.46037				S5	4	elav/+ (Control)	elav>syn; Npc1a57a/+	CTSL (mature)	0.9284
S5	5	elav>syn	2	0.626761	0.37115	2.89008				S5	4	elav>syn	elav/+; Npc1a57a/+	CTSL (mature)	0.7632
S5	5	elav>syn	3	0.422382	0.39342	2.64245				S5	4	elav>syn	elav>syn; Npc1a57a/+	CTSL (mature)	0.3073
S5	5	elav>syn	4	0.506747	0.388566	2.49052				S5	4	elav/+; Npc1a57a/+	elav>syn; Npc1a57a/+	CTSL (mature)	0.0658
S5	5	elav>105405 (Npc1a KD2)	1	0.639926	0.355483	3.117				S5	5	elav/+ (Control)	elav>syn	P62	0.9647
S5	5	elav>105405 (Npc1a KD2)	2	0.597636	0.49933	2.86614				S5	5	elav/+ (Control)	elav>v105405 (Npc1a KD)	P62	0.7151
S5	5	elav>105405 (Npc1a KD2)	3	0.389441	0.281818	2.52903				S5	5	elav/+ (Control)	elav>syn+v105405 (Npc1a KD)	P62	0.9975
S5	5	elav>105405 (Npc1a KD2)	4	0.37904	0.322464	2.92343				S5	5	elav>syn	elav>v105405 (Npc1a KD)	P62	0.9305
S5	5	elav>syn+105405 (Npc1a KD2)	1	0.557253	0.36629	3.14052				S5	5	elav>syn	elav>syn+v105405 (Npc1a KD)	P62	0.9116
S5	5	elav>syn+105405 (Npc1a KD2)	2	0.743256	0.487151	3.62278				S5	5	elav>v105405 (Npc1a KD)	elav>syn+v105405 (Npc1a KD)	P62	0.6067
S5	5	elav>syn+105405 (Npc1a KD2)	3	0.660481	0.558362	3.08038				S5	5	elav/+ (Control)	elav>syn	CTSL (proform)	0.6392
S5	5	elav>syn+105405 (Npc1a KD2)	4	0.497827	0.431394	2.444				S5	5	elav/+ (Control)	elav>v105405 (Npc1a KD)	CTSL (proform)	0.2688
										S5	5	elav/+ (Control)	elav>syn+v105405 (Npc1a KD)	CTSL (proform)	0.9577
										S5	5	elav>syn	elav>v105405 (Npc1a KD)	CTSL (proform)	0.8847
										S5	5	elav>syn	elav>syn+v105405 (Npc1a KD)	CTSL (proform)	0.8955
										S5	5	elav>v105405 (Npc1a KD)	elav>syn+v105405 (Npc1a KD)	CTSL (proform)	0.5083
										S5	5	elav/+ (Control)	elav>syn	CTSL (mature)	0.6571
										S5	5	elav/+ (Control)	elav>v105405 (Npc1a KD)	CTSL (mature)	0.9844
										S5	5	elav/+ (Control)	elav>syn+v105405 (Npc1a KD)	CTSL (mature)	0.9806
										S5	5	elav>syn	elav>v105405 (Npc1a KD)	CTSL (mature)	0.8456
										S5	5	elav>syn	elav>syn+v105405 (Npc1a KD)	CTSL (mature)	0.4421
										S5	5	elav>v105405 (Npc1a KD)	elav>syn+v105405 (Npc1a KD)	CTSL (mature)	0.883

[truncated: 3 more sheets: S7Figure_RawData_Statistics, S8Figure_RawData_Statistics, SupFig9_RawData_Statistics]
